# Supplementary material for: Disrupted alternative splicing for genes implicated in splicing and ciliogenesis causes PRPF31 retinitis pigmentosa
Source: Nat Commun. 2018 Oct 12;9:4234. doi: 10.1038/s41467-018-06448-y (PMC6185938; doi:10.1038/s41467-018-06448-y)
Supplement: Supplementary file 4 — Supplementary Data 2 [file 41467_2018_6448_MOESM4_ESM.xlsx]

## Sheet: RNA-seq summary
Average number of reads aligned by STAR to human genome (GRCh38) after a 2 pass alignment for each sample group.
Cell Type	Average Number of Aligned Reads
	Control	Disease
Fibroblast	27837421	32003913
iPSC	42152418	38088728
retinal organoids	43802506	48446620
PRE	35505204	30863162
Percentage of reads in each sample group aligned to an Ensembl Transcript/Biotype Type. Each Biotype has been collated into its Biotype sub-group (Protein Coding, Pseudogene, Long Noncoding and Short Noncoding).
Percentage of Reads Aligned to Each Transcript Type for All Sample Groups
Biotype Type	Fibroblast (Controls)	Fibroblast (Patients)	iPSC (Controls)	iPSC (Patients)	retinal organoids (Controls)	retinal organoids (Patients)	RPE (Controls)	RPE (Patients)
Protein Coding	98.2	98.5	96.7	96.5	96.7	97	97.3	95.8
Pseudogene	0.3	0.3	0.5	0.6	0.5	0.6	0.4	0.5
Long Noncoding	0.8	0.8	1.4	1.3	1.4	1.5	1.2	1.5
Short Noncoding	0.6	0.4	1.3	1.6	1.4	1	1	2.2

## Sheet: fibroblasts
Table S2: Differential gene expression in fibroblasts samples of all RP11 patients versus all WT controls (padj< 0.05).
Gene_ID	Chromosome	Gene_Start	Gene_End	Gene_Name	Gene_Type	baseMean	log2FoldChange	lfcSE	stat	pvalue	padj
ENSG00000066468	10	121478334	121598458	FGFR2	protein_coding	123.734	4.89327	0.456923	10.7092	9.22e-27	8.25e-23
ENSG00000145526	5	19472951	20575873	CDH18	protein_coding	53.1842	-4.89952	0.455724	-10.7511	5.86e-27	8.25e-23
ENSG00000145934	5	167284799	168264157	TENM2	protein_coding	4317.16	4.16261	0.409249	10.1713	2.66e-24	1.59e-20
ENSG00000165507	10	44970981	44978810	C10orf10	protein_coding	283.189	2.56487	0.259415	9.88714	4.73e-23	2.12e-19
ENSG00000006747	7	12570577	12660179	SCIN	protein_coding	151.627	4.76743	0.491938	9.69112	3.29e-22	1.18e-18
ENSG00000166106	11	130448974	130476641	ADAMTS15	protein_coding	427.98	-4.56188	0.473912	-9.62601	6.21e-22	1.85e-18
ENSG00000185652	12	5432112	5521536	NTF3	protein_coding	97.9779	4.13293	0.433186	9.54078	1.42e-21	3.63e-18
ENSG00000162599	1	60865259	61462793	NFIA	protein_coding	331.798	-1.72693	0.191447	-9.02045	1.87e-19	4.19e-16
ENSG00000120875	8	29333064	29350668	DUSP4	protein_coding	552.496	2.91061	0.324174	8.97856	2.74e-19	5.28e-16
ENSG00000168398	14	96204679	96244166	BDKRB2	protein_coding	628.023	-2.88634	0.321759	-8.97052	2.95e-19	5.28e-16
ENSG00000090339	19	10270835	10286615	ICAM1	protein_coding	578.927	2.00021	0.225853	8.85623	8.28e-19	1.35e-15
ENSG00000140557	15	92393828	92468728	ST8SIA2	protein_coding	57.3471	3.98477	0.473877	8.40887	4.14e-17	5.72e-14
ENSG00000172137	16	71358713	71390438	CALB2	protein_coding	66.6996	3.56636	0.424141	8.40844	4.16e-17	5.72e-14
ENSG00000134013	8	23297189	23425328	LOXL2	protein_coding	6642.44	1.81303	0.223835	8.09987	5.5e-16	7.03e-13
ENSG00000086289	7	37683843	37951941	EPDR1	protein_coding	449.514	4.05003	0.50234	8.06233	7.49e-16	8.93e-13
ENSG00000225855	1	155316863	155324176	RUSC1-AS1	antisense	818.757	2.3175	0.289043	8.01783	1.08e-15	1.2e-12
ENSG00000107968	10	30433937	30461833	MAP3K8	protein_coding	381.579	1.75438	0.222484	7.88544	3.13e-15	3.3e-12
ENSG00000198848	16	55802851	55833337	CES1	protein_coding	458.131	3.53602	0.457725	7.72522	1.12e-14	1.11e-11
ENSG00000176658	17	32492522	32877177	MYO1D	protein_coding	18859.6	1.5867	0.205568	7.71859	1.18e-14	1.11e-11
ENSG00000104689	8	23190452	23225126	TNFRSF10A	protein_coding	166.647	1.81224	0.237194	7.64035	2.17e-14	1.94e-11
ENSG00000242600	10	79920178	79923119	MBL1P	transcribed_unitary_pseudogene	51.1858	3.05987	0.402181	7.60819	2.78e-14	2.37e-11
ENSG00000130592	11	1852970	1892267	LSP1	protein_coding	408.667	-4.30707	0.568875	-7.57121	3.7e-14	3.01e-11
ENSG00000183160	12	108589846	108598320	TMEM119	protein_coding	11546.4	0.972494	0.130421	7.45656	8.88e-14	6.91e-11
ENSG00000179715	12	47079603	47236662	PCED1B	protein_coding	79.1225	2.55836	0.343707	7.44345	9.81e-14	7.16e-11
ENSG00000253276	7	106656765	106660996	CCDC71L	protein_coding	1109.96	0.981444	0.131898	7.44092	1e-13	7.16e-11
ENSG00000149485	11	61799625	61829318	FADS1	protein_coding	17256.7	2.07917	0.284697	7.30311	2.81e-13	1.94e-10
ENSG00000106123	7	142855061	142871094	EPHB6	protein_coding	666.962	-3.33534	0.460238	-7.24699	4.26e-13	2.83e-10
ENSG00000168461	18	9708165	9862551	RAB31	protein_coding	4269.64	1.34433	0.185748	7.2374	4.57e-13	2.92e-10
ENSG00000166923	15	32717974	32745107	GREM1	protein_coding	75946.7	2.83663	0.396424	7.15556	8.33e-13	5.14e-10
ENSG00000087510	20	56629302	56639283	TFAP2C	protein_coding	229.546	1.58171	0.223565	7.07491	1.5e-12	8.92e-10
ENSG00000050165	11	11963106	12009769	DKK3	protein_coding	7028.44	2.19035	0.310201	7.06105	1.65e-12	9.54e-10
ENSG00000248905	15	32765545	33194733	FMN1	protein_coding	434.239	2.89715	0.419056	6.9135	4.73e-12	2.65e-09
ENSG00000124762	6	36676460	36687339	CDKN1A	protein_coding	37737.4	0.953526	0.138499	6.88473	5.79e-12	3.14e-09
ENSG00000122378	10	80407829	80437115	FAM213A	protein_coding	199.655	3.12908	0.455506	6.86947	6.44e-12	3.39e-09
ENSG00000249669	5	149406689	149432835	CARMN	lincRNA	186.853	1.6789	0.24456	6.86499	6.65e-12	3.4e-09
ENSG00000135124	12	121209857	121234106	P2RX4	protein_coding	1013.74	1.79863	0.263738	6.81976	9.12e-12	4.41e-09
ENSG00000153071	5	39371675	39462300	DAB2	protein_coding	12601	1.19621	0.175307	6.82351	8.88e-12	4.41e-09
ENSG00000154914	17	9644698	9729691	USP43	protein_coding	30.6663	3.17186	0.469349	6.75801	1.4e-11	6.59e-09
ENSG00000170522	4	110045846	110199199	ELOVL6	protein_coding	938.545	1.49345	0.222076	6.72495	1.76e-11	8.06e-09
ENSG00000196557	16	1153121	1221772	CACNA1H	protein_coding	20.9304	3.20682	0.478325	6.70426	2.02e-11	9.06e-09
ENSG00000139874	14	38207999	38213067	SSTR1	protein_coding	371.597	2.89219	0.435567	6.64006	3.14e-11	1.37e-08
ENSG00000169271	5	54455601	54456384	HSPB3	protein_coding	711.777	3.14172	0.474488	6.62129	3.56e-11	1.47e-08
ENSG00000166922	15	32641676	32697098	SCG5	protein_coding	445.372	2.76501	0.417705	6.61953	3.6e-11	1.47e-08
ENSG00000107821	10	101061841	101068131	KAZALD1	protein_coding	301.247	-2.39971	0.362507	-6.61976	3.6e-11	1.47e-08
ENSG00000158716	1	159780932	159782543	DUSP23	protein_coding	343.372	1.46808	0.222041	6.61178	3.8e-11	1.51e-08
ENSG00000143995	2	66433452	66573869	MEIS1	protein_coding	364.704	-0.982623	0.149093	-6.59069	4.38e-11	1.67e-08
ENSG00000175513	11	65945445	65959963	TSGA10IP	protein_coding	27.6248	-3.81542	0.578645	-6.59371	4.29e-11	1.67e-08
ENSG00000165105	9	82979585	83063177	RASEF	protein_coding	36.9704	3.27728	0.501467	6.53538	6.34e-11	2.37e-08
ENSG00000166073	15	39799032	39920892	GPR176	protein_coding	2349.42	1.12422	0.173262	6.4886	8.66e-11	3.17e-08
ENSG00000196358	9	132161676	132244534	NTNG2	protein_coding	210.804	1.79824	0.27967	6.42988	1.28e-10	4.57e-08
ENSG00000168528	1	31409565	31434680	SERINC2	protein_coding	1241.64	1.71048	0.267037	6.40543	1.5e-10	5.26e-08
ENSG00000099194	10	100347124	100364834	SCD	protein_coding	65680.8	1.93391	0.302735	6.38812	1.68e-10	5.78e-08
ENSG00000166002	11	93478472	93543508	SMCO4	protein_coding	165.408	1.43696	0.22756	6.31466	2.71e-10	9.15e-08
ENSG00000132535	17	7189890	7219702	DLG4	protein_coding	539.417	-1.11927	0.178734	-6.26223	3.8e-10	1.26e-07
ENSG00000236675	1	155230975	155234325	MTX1P1	unprocessed_pseudogene	419.949	1.36649	0.219125	6.23615	4.48e-10	1.46e-07
ENSG00000145246	4	47485288	47593486	ATP10D	protein_coding	2359.86	1.73166	0.278799	6.21116	5.26e-10	1.68e-07
ENSG00000175746	15	39250684	39254845	C15orf54	lincRNA	21.9443	3.12911	0.506429	6.17877	6.46e-10	2.03e-07
ENSG00000164418	6	101398788	102070083	GRIK2	protein_coding	113.292	3.00946	0.488447	6.16129	7.22e-10	2.23e-07
ENSG00000163536	3	167735243	167825568	SERPINI1	protein_coding	135.565	-1.97126	0.320695	-6.14683	7.9e-10	2.4e-07
ENSG00000178695	13	76880166	76886390	KCTD12	protein_coding	3054.68	-1.88189	0.308189	-6.10627	1.02e-09	3.04e-07
ENSG00000198797	1	177171497	177282422	BRINP2	protein_coding	42.0783	2.95652	0.484443	6.10292	1.04e-09	3.06e-07
ENSG00000106809	9	92383967	92404696	OGN	protein_coding	545.004	-3.4611	0.572727	-6.04319	1.51e-09	4.36e-07
ENSG00000118263	2	207074137	207167267	KLF7	protein_coding	883.958	1.0824	0.179648	6.02508	1.69e-09	4.8e-07
ENSG00000128656	2	174799363	175005369	CHN1	protein_coding	2382.86	2.11458	0.351659	6.01316	1.82e-09	5.07e-07
ENSG00000170006	4	152618632	152680165	TMEM154	protein_coding	437.958	2.1	0.349344	6.01127	1.84e-09	5.07e-07
ENSG00000116016	2	46293667	46386703	EPAS1	protein_coding	10986.2	1.69844	0.282715	6.0076	1.88e-09	5.11e-07
ENSG00000134242	1	113813811	113871759	PTPN22	protein_coding	45.7221	2.65487	0.442689	5.99714	2.01e-09	5.37e-07
ENSG00000172296	20	13008979	13169103	SPTLC3	protein_coding	378.037	-2.23638	0.373287	-5.99105	2.08e-09	5.49e-07
ENSG00000171223	19	12791496	12793315	JUNB	protein_coding	1258.49	1.24069	0.207475	5.97993	2.23e-09	5.79e-07
ENSG00000162631	1	107140007	107483458	NTNG1	protein_coding	284.905	-2.92171	0.489169	-5.97279	2.33e-09	5.96e-07
ENSG00000196611	11	102789920	102798160	MMP1	protein_coding	2967.65	3.23271	0.544071	5.94172	2.82e-09	7.11e-07
ENSG00000166292	17	55719627	55732121	TMEM100	protein_coding	55.7858	-3.12812	0.528056	-5.92385	3.14e-09	7.82e-07
ENSG00000259345	15	38865322	39427195	RP11-624L4.1	lincRNA	61.1284	1.94242	0.328174	5.91887	3.24e-09	7.95e-07
ENSG00000197892	8	29067279	29263124	KIF13B	protein_coding	397.036	2.07508	0.351381	5.90549	3.52e-09	8.4e-07
ENSG00000002746	7	43112599	43566001	HECW1	protein_coding	110.224	2.04736	0.346692	5.90542	3.52e-09	8.4e-07
ENSG00000189403	13	30456704	30617597	HMGB1	protein_coding	2961.07	-0.786769	0.13459	-5.84567	5.05e-09	1.17e-06
ENSG00000061455	5	123089121	123194266	PRDM6	protein_coding	56.5324	-1.86126	0.318281	-5.84784	4.98e-09	1.17e-06
ENSG00000166340	11	6612763	6619461	TPP1	protein_coding	14167.1	0.810068	0.140158	5.77968	7.48e-09	1.72e-06
ENSG00000271086	9	99355337	99377240	NAMA	lincRNA	18.8693	2.85436	0.495742	5.75774	8.52e-09	1.93e-06
ENSG00000133937	14	94768216	94770230	GSC	protein_coding	21.6085	2.98088	0.519314	5.74004	9.47e-09	2.12e-06
ENSG00000131069	20	34872146	34927962	ACSS2	protein_coding	4022.17	1.93655	0.339093	5.71098	1.12e-08	2.46e-06
ENSG00000111341	12	14881181	14885926	MGP	protein_coding	365.957	-2.76934	0.484969	-5.71034	1.13e-08	2.46e-06
ENSG00000265298	17	64750420	64751311	RP13-104F24.3	unprocessed_pseudogene	195.255	1.3785	0.241592	5.70592	1.16e-08	2.5e-06
ENSG00000168994	6	3722614	3752026	PXDC1	protein_coding	2751.23	1.22441	0.215333	5.68613	1.3e-08	2.77e-06
ENSG00000166508	7	100092728	100101940	MCM7	protein_coding	785.452	-0.987025	0.173689	-5.68271	1.33e-08	2.79e-06
ENSG00000221869	8	47736909	47739086	CEBPD	protein_coding	1218.58	0.970281	0.170976	5.67494	1.39e-08	2.89e-06
ENSG00000213445	11	65638097	65650930	SIPA1	protein_coding	266.54	-0.827383	0.146092	-5.66343	1.48e-08	3.02e-06
ENSG00000170577	2	45005161	45009430	SIX2	protein_coding	271.413	-2.02691	0.357864	-5.6639	1.48e-08	3.02e-06
ENSG00000167034	8	23678693	23682927	NKX3-1	protein_coding	57.2233	2.04232	0.361508	5.64946	1.61e-08	3.24e-06
ENSG00000186417	15	51341629	51408013	GLDN	protein_coding	225.175	2.55859	0.454363	5.63115	1.79e-08	3.56e-06
ENSG00000179954	19	55488404	55519098	SSC5D	protein_coding	2268.98	-2.17823	0.387228	-5.6252	1.85e-08	3.64e-06
ENSG00000072778	17	7217125	7225273	ACADVL	protein_coding	3350.92	-1.48287	0.264764	-5.60073	2.13e-08	4.15e-06
ENSG00000179242	20	61252426	61940617	CDH4	protein_coding	94.364	2.64375	0.472578	5.59432	2.21e-08	4.22e-06
ENSG00000128594	7	128027071	128032107	LRRC4	protein_coding	22.6758	-2.41591	0.431832	-5.59457	2.21e-08	4.22e-06
ENSG00000137727	11	110577042	110713189	ARHGAP20	protein_coding	330.767	-2.58656	0.463172	-5.58444	2.34e-08	4.42e-06
ENSG00000179277	17	15786618	15787575	MEIS3P1	processed_pseudogene	139.122	1.40045	0.252027	5.55675	2.75e-08	5.13e-06
ENSG00000185442	15	92617443	92809884	FAM174B	protein_coding	108.536	2.20459	0.399079	5.52419	3.31e-08	6.1e-06
ENSG00000162576	1	1352689	1361777	MXRA8	protein_coding	23416.2	1.14831	0.207926	5.52269	3.34e-08	6.1e-06
ENSG00000078053	7	38383704	38631567	AMPH	protein_coding	233.631	2.24398	0.407609	5.50522	3.69e-08	6.6e-06
ENSG00000163815	3	45001548	45036071	CLEC3B	protein_coding	1366.46	-2.46149	0.44702	-5.50644	3.66e-08	6.6e-06
ENSG00000103175	16	84294646	84329851	WFDC1	protein_coding	235.525	2.88351	0.526697	5.4747	4.38e-08	7.72e-06
ENSG00000196352	1	207321508	207386804	CD55	protein_coding	2573.57	0.65215	0.119134	5.47408	4.4e-08	7.72e-06
ENSG00000064666	19	1026581	1039068	CNN2	protein_coding	5276.42	0.881914	0.161206	5.47072	4.48e-08	7.79e-06
ENSG00000161267	3	197509783	197573323	BDH1	protein_coding	139.294	1.52602	0.279962	5.45083	5.01e-08	8.59e-06
ENSG00000116675	1	65248219	65415869	DNAJC6	protein_coding	148.228	1.47836	0.271262	5.44993	5.04e-08	8.59e-06
ENSG00000230183	15	56005715	56007176	CNOT6LP1	processed_pseudogene	14.346	2.7888	0.51503	5.41483	6.13e-08	1.04e-05
ENSG00000139044	12	460364	563509	B4GALNT3	protein_coding	38.0788	2.96065	0.54741	5.40847	6.36e-08	1.06e-05
ENSG00000125384	14	52314305	52328606	PTGER2	protein_coding	93.2244	-2.77523	0.513435	-5.40521	6.47e-08	1.07e-05
ENSG00000128606	7	102912991	102944949	LRRC17	protein_coding	251.273	-2.98214	0.553088	-5.3918	6.98e-08	1.15e-05
ENSG00000164300	5	80111651	80256079	SERINC5	protein_coding	515.33	1.028	0.190788	5.38815	7.12e-08	1.16e-05
ENSG00000213347	5	177301461	177312757	MXD3	protein_coding	115.919	-1.23269	0.22913	-5.37986	7.45e-08	1.2e-05
ENSG00000235865	9	121280768	121285530	GSN-AS1	antisense	67.8204	1.40461	0.261991	5.36131	8.26e-08	1.32e-05
ENSG00000221829	9	35073835	35080016	FANCG	protein_coding	247.927	-1.47173	0.274902	-5.35364	8.62e-08	1.37e-05
ENSG00000168394	6	32845209	32853978	TAP1	protein_coding	1088.26	0.751707	0.140812	5.33838	9.38e-08	1.47e-05
ENSG00000224189	2	176173195	176188958	HAGLR	antisense	102.121	1.82563	0.343516	5.31455	1.07e-07	1.65e-05
ENSG00000265519	17	15787787	15788205	CTD-3157E16.1	lincRNA	64.9168	1.46699	0.275943	5.31629	1.06e-07	1.65e-05
ENSG00000141574	17	82321024	82334074	SECTM1	protein_coding	796.915	-2.02393	0.381626	-5.30344	1.14e-07	1.74e-05
ENSG00000141458	18	23506184	23586898	NPC1	protein_coding	5786.86	2.18779	0.413106	5.29596	1.18e-07	1.8e-05
ENSG00000106546	7	17298622	17346152	AHR	protein_coding	714.919	-1.29427	0.244849	-5.28598	1.25e-07	1.88e-05
ENSG00000136244	7	22725884	22732002	IL6	protein_coding	478.018	2.85044	0.540045	5.27815	1.3e-07	1.93e-05
ENSG00000260604	6	3904920	3911979	RP1-140K8.5	lincRNA	22.6927	2.1734	0.411792	5.27791	1.31e-07	1.93e-05
ENSG00000157111	5	73120292	73131817	TMEM171	protein_coding	187.742	1.63798	0.31048	5.27565	1.32e-07	1.94e-05
ENSG00000138119	10	93306429	93482317	MYOF	protein_coding	26548.3	1.00797	0.191544	5.26234	1.42e-07	2.07e-05
ENSG00000134107	3	4979116	4985323	BHLHE40	protein_coding	1985.85	2.22697	0.425682	5.23153	1.68e-07	2.43e-05
ENSG00000152977	3	147393422	147510293	ZIC1	protein_coding	374.253	1.275	0.244153	5.22212	1.77e-07	2.53e-05
ENSG00000148700	10	109996368	110135565	ADD3	protein_coding	3915.2	-1.32449	0.254036	-5.21378	1.85e-07	2.63e-05
ENSG00000139211	12	47075707	47079951	AMIGO2	protein_coding	628.049	2.44342	0.469871	5.2002	1.99e-07	2.78e-05
ENSG00000167996	11	61959718	61967660	FTH1	protein_coding	51845.5	1.47894	0.284348	5.20116	1.98e-07	2.78e-05
ENSG00000175183	12	76858715	76879060	CSRP2	protein_coding	796.936	2.14808	0.413432	5.19572	2.04e-07	2.83e-05
ENSG00000259721	15	32717270	32719007	RP11-758N13.1	lincRNA	191.552	2.32506	0.449435	5.1733	2.3e-07	3.17e-05
ENSG00000119899	6	73593379	73654155	SLC17A5	protein_coding	2640.54	1.29887	0.251893	5.15643	2.52e-07	3.44e-05
ENSG00000164136	4	141636599	141733987	IL15	protein_coding	221.277	1.96143	0.381237	5.14491	2.68e-07	3.6e-05
ENSG00000159713	16	67389809	67393535	TPPP3	protein_coding	126.233	-2.96399	0.576079	-5.1451	2.67e-07	3.6e-05
ENSG00000203446	7	40538127	40546928	AC004988.1	antisense	23.0453	2.18829	0.425584	5.14186	2.72e-07	3.62e-05
ENSG00000185896	13	113297241	113323672	LAMP1	protein_coding	21490.1	0.653813	0.127166	5.14143	2.73e-07	3.62e-05
ENSG00000120885	8	27596917	27615031	CLU	protein_coding	11541.8	-2.40965	0.468937	-5.13855	2.77e-07	3.64e-05
ENSG00000159314	17	45393902	45434421	ARHGAP27	protein_coding	629.577	1.6364	0.318649	5.13544	2.81e-07	3.68e-05
ENSG00000128683	2	170813213	170861151	GAD1	protein_coding	122.872	2.39719	0.46922	5.10889	3.24e-07	4.2e-05
ENSG00000238024	6	29993209	29993605	DDX39BP2	unprocessed_pseudogene	16.7564	2.57295	0.504889	5.09607	3.47e-07	4.43e-05
ENSG00000162066	16	2520357	2531422	AMDHD2	protein_coding	832.919	1.21409	0.238225	5.09638	3.46e-07	4.43e-05
ENSG00000105974	7	116524785	116561184	CAV1	protein_coding	11161.6	-1.11707	0.219445	-5.09043	3.57e-07	4.54e-05
ENSG00000228203	2	6912277	6918709	RNF144A-AS1	processed_transcript	18.103	2.71989	0.535902	5.07535	3.87e-07	4.88e-05
ENSG00000135931	2	231198546	231374837	ARMC9	protein_coding	1117.96	1.4126	0.278426	5.07351	3.91e-07	4.89e-05
ENSG00000176928	5	75025346	75030899	GCNT4	protein_coding	370.562	2.25063	0.444326	5.06527	4.08e-07	5.07e-05
ENSG00000025708	22	50525752	50530056	TYMP	protein_coding	365.38	1.81465	0.359224	5.0516	4.38e-07	5.41e-05
ENSG00000213614	15	72340919	72376476	HEXA	protein_coding	1512	0.731077	0.144895	5.04556	4.52e-07	5.54e-05
ENSG00000138615	15	65194758	65211488	CILP	protein_coding	261.366	-2.81107	0.557483	-5.04244	4.6e-07	5.56e-05
ENSG00000168079	8	27869882	27992727	SCARA5	protein_coding	41.4714	-2.99032	0.593017	-5.04255	4.59e-07	5.56e-05
ENSG00000135750	1	233614004	233672512	KCNK1	protein_coding	93.7659	2.31447	0.461316	5.01711	5.25e-07	6.26e-05
ENSG00000090674	19	7522626	7534009	MCOLN1	protein_coding	994.697	0.835176	0.166421	5.01844	5.21e-07	6.26e-05
ENSG00000165272	9	33441154	33447611	AQP3	protein_coding	92.3086	-2.69359	0.537141	-5.01468	5.31e-07	6.3e-05
ENSG00000119508	9	99821855	99866891	NR4A3	protein_coding	604.735	2.40234	0.479703	5.00797	5.5e-07	6.46e-05
ENSG00000165644	10	75233969	75236030	COMTD1	protein_coding	132.388	1.14346	0.228358	5.00732	5.52e-07	6.46e-05
ENSG00000160190	21	42496008	42581440	SLC37A1	protein_coding	68.9254	2.30183	0.459946	5.00456	5.6e-07	6.51e-05
ENSG00000147231	X	106611930	106679442	CXorf57	protein_coding	129.28	1.70183	0.340956	4.99135	6e-07	6.92e-05
ENSG00000116833	1	200027602	200177424	NR5A2	protein_coding	13.8219	2.81256	0.564888	4.97896	6.39e-07	7.29e-05
ENSG00000137463	4	139266163	139280338	MGARP	protein_coding	50.642	1.90065	0.381685	4.97964	6.37e-07	7.29e-05
ENSG00000172458	13	20702127	20723098	IL17D	protein_coding	63.9692	-1.89383	0.380607	-4.97582	6.5e-07	7.36e-05
ENSG00000147894	9	27546545	27573866	C9orf72	protein_coding	124.448	1.06922	0.214945	4.97437	6.55e-07	7.37e-05
ENSG00000130720	9	130902438	130939286	FIBCD1	protein_coding	58.0152	1.6556	0.333054	4.97097	6.66e-07	7.45e-05
ENSG00000102174	X	22032441	22251310	PHEX	protein_coding	222.471	-2.12387	0.430649	-4.93178	8.15e-07	9.06e-05
ENSG00000177054	11	19117099	19176422	ZDHHC13	protein_coding	225.458	0.850344	0.172546	4.92821	8.3e-07	9.17e-05
ENSG00000181104	5	76716043	76735781	F2R	protein_coding	967.138	-2.301	0.467318	-4.92383	8.49e-07	9.32e-05
ENSG00000157368	16	70579895	70660682	IL34	protein_coding	97.922	-2.26469	0.460346	-4.91955	8.67e-07	9.47e-05
ENSG00000197943	16	81739097	81962693	PLCG2	protein_coding	60.6449	2.56206	0.52245	4.90393	9.39e-07	0.000101913
ENSG00000109667	4	9771153	10054936	SLC2A9	protein_coding	133.31	1.74633	0.356574	4.89751	9.71e-07	0.000104664
ENSG00000036530	14	99684304	99727301	CYP46A1	protein_coding	50.6645	-1.75537	0.35875	-4.89302	9.93e-07	0.000105183
ENSG00000173269	10	86935540	86969481	MMRN2	protein_coding	37.1578	-2.35963	0.482084	-4.89465	9.85e-07	0.000105183
ENSG00000141338	17	68867292	68955392	ABCA8	protein_coding	799.979	-2.77266	0.566629	-4.89325	9.92e-07	0.000105183
ENSG00000102575	19	11574660	11579008	ACP5	protein_coding	86.6371	2.63783	0.539584	4.88864	1.02e-06	0.000106916
ENSG00000151276	3	65353525	66038834	MAGI1	protein_coding	512.415	1.12552	0.230365	4.8858	1.03e-06	0.000107209
ENSG00000187955	8	120059780	120372036	COL14A1	protein_coding	4150.86	-2.64534	0.541398	-4.88613	1.03e-06	0.000107209
ENSG00000146555	7	3301448	4269000	SDK1	protein_coding	17.6431	2.70651	0.554415	4.88174	1.05e-06	0.000108807
ENSG00000235961	X	153072482	153075018	PNMA6A	protein_coding	84.1139	1.88701	0.386702	4.87974	1.06e-06	0.000109285
ENSG00000163251	2	207762586	207769563	FZD5	protein_coding	114.291	1.45315	0.29825	4.87226	1.1e-06	0.000112857
ENSG00000001617	3	50155045	50189075	SEMA3F	protein_coding	1052.22	-1.23871	0.254723	-4.86297	1.16e-06	0.000117617
ENSG00000129103	7	56064002	56080670	SUMF2	protein_coding	3913.22	0.541579	0.11146	4.85894	1.18e-06	0.000119355
ENSG00000163485	1	203090654	203167405	ADORA1	protein_coding	21.487	2.16785	0.446743	4.85257	1.22e-06	0.000122566
ENSG00000132196	1	162790702	162812817	HSD17B7	protein_coding	696.632	1.69938	0.351182	4.83902	1.3e-06	0.000129763
ENSG00000100299	22	50622754	50628173	ARSA	protein_coding	2225.12	0.789994	0.163242	4.8394	1.3e-06	0.000129763
ENSG00000130513	19	18374731	18389176	GDF15	protein_coding	1084.95	1.73196	0.358243	4.83458	1.33e-06	0.000131958
ENSG00000176909	19	48712742	48719721	MAMSTR	protein_coding	92.3063	-1.96771	0.407238	-4.83184	1.35e-06	0.000133058
ENSG00000168542	2	188974320	189012746	COL3A1	protein_coding	197369	-0.818324	0.169549	-4.82648	1.39e-06	0.000135935
ENSG00000262246	16	4354542	4425705	CORO7	protein_coding	56.9044	1.37951	0.286053	4.82258	1.42e-06	0.000137123
ENSG00000174059	1	207880972	207911402	CD34	protein_coding	195.711	-2.79194	0.578879	-4.82301	1.41e-06	0.000137123
ENSG00000136169	13	49444374	49495003	SETDB2	protein_coding	592.849	1.00634	0.208723	4.82142	1.43e-06	0.000137184
ENSG00000127399	7	150322639	150338150	LRRC61	protein_coding	17.2458	2.54881	0.528775	4.82022	1.43e-06	0.000137271
ENSG00000142864	1	67407810	67430415	SERBP1	protein_coding	4714.6	-0.493813	0.102477	-4.81877	1.44e-06	0.000137536
ENSG00000227051	14	96039324	96093889	C14orf132	protein_coding	1391.13	-1.61286	0.334884	-4.81618	1.46e-06	0.000138594
ENSG00000100092	22	37634654	37666932	SH3BP1	protein_coding	62.0355	-2.35372	0.488956	-4.81377	1.48e-06	0.000139542
ENSG00000158560	7	95772506	96110322	DYNC1I1	protein_coding	63.8283	2.7071	0.562516	4.81249	1.49e-06	0.000139707
ENSG00000139263	12	58872149	58920522	LRIG3	protein_coding	1726.74	-0.935545	0.194787	-4.80291	1.56e-06	0.000145799
ENSG00000105339	8	141117278	141195808	DENND3	protein_coding	863.437	1.14787	0.239157	4.79966	1.59e-06	0.000147417
ENSG00000157557	21	38805307	38824955	ETS2	protein_coding	552.424	-1.00821	0.210121	-4.79824	1.6e-06	0.000147697
ENSG00000090006	19	40592883	40629818	LTBP4	protein_coding	1651.42	-1.3846	0.28885	-4.79347	1.64e-06	0.000150481
ENSG00000157214	7	90167590	90238137	STEAP2	protein_coding	811.167	1.36832	0.285991	4.78449	1.71e-06	0.000156559
ENSG00000244486	22	20424815	20437826	SCARF2	protein_coding	1592.87	1.60798	0.336336	4.78088	1.75e-06	0.000158589
ENSG00000176692	16	86567251	86569728	FOXC2	protein_coding	58.5982	-2.43117	0.508656	-4.7796	1.76e-06	0.000158799
ENSG00000073150	22	50170731	50180294	PANX2	protein_coding	168.078	2.00062	0.418967	4.77513	1.8e-06	0.000161552
ENSG00000117155	1	84643707	84690803	SSX2IP	protein_coding	285.13	-0.793597	0.166523	-4.76569	1.88e-06	0.000168453
ENSG00000118898	16	4882507	4960741	PPL	protein_coding	3106.25	-2.29356	0.481629	-4.76209	1.92e-06	0.000169795
ENSG00000167653	8	142670308	142682724	PSCA	protein_coding	32.2316	-2.80231	0.588418	-4.76244	1.91e-06	0.000169795
ENSG00000259450	15	39188438	39194309	RP11-265N7.1	lincRNA	22.2226	2.30178	0.48371	4.75859	1.95e-06	0.000171274
ENSG00000185420	1	245749342	246507312	SMYD3	protein_coding	1307.5	1.94284	0.408301	4.75835	1.95e-06	0.000171274
ENSG00000155893	3	141228726	141367753	PXYLP1	protein_coding	533.36	-1.28173	0.269524	-4.75554	1.98e-06	0.000172829
ENSG00000172216	20	50190734	50192689	CEBPB	protein_coding	2127.97	0.957658	0.201703	4.74787	2.06e-06	0.00017864
ENSG00000134853	4	54229097	54298247	PDGFRA	protein_coding	3733.71	-1.22214	0.258673	-4.72465	2.31e-06	0.000199346
ENSG00000013297	3	170418865	170860380	CLDN11	protein_coding	6582.18	-1.95089	0.41318	-4.72163	2.34e-06	0.000201352
ENSG00000116729	1	68098473	68233120	WLS	protein_coding	2078.01	-1.46683	0.312122	-4.69953	2.61e-06	0.000223341
ENSG00000149541	11	62615296	62622175	B3GAT3	protein_coding	1290.75	0.870678	0.185812	4.68579	2.79e-06	0.000237724
ENSG00000131979	14	54842008	54902852	GCH1	protein_coding	63.111	1.50143	0.320577	4.68352	2.82e-06	0.000239234
ENSG00000163545	1	205302059	205321791	NUAK2	protein_coding	95.2451	1.66931	0.356662	4.68039	2.86e-06	0.000241778
ENSG00000126803	14	64535905	64546173	HSPA2	protein_coding	322.901	2.07617	0.44411	4.67491	2.94e-06	0.000247156
ENSG00000131459	5	180300690	180353387	GFPT2	protein_coding	1065.18	-1.60231	0.342899	-4.67283	2.97e-06	0.000248501
ENSG00000176974	17	18327860	18363563	SHMT1	protein_coding	696.749	1.84459	0.394959	4.67034	3.01e-06	0.00024921
ENSG00000103043	16	70687439	70801161	VAC14	protein_coding	1589.25	0.987402	0.211379	4.67125	2.99e-06	0.00024921
ENSG00000078804	20	34704290	34713439	TP53INP2	protein_coding	1892.73	1.52385	0.326618	4.66554	3.08e-06	0.000253918
ENSG00000237523	10	80207710	80219657	LINC00857	lincRNA	58.5645	-1.68397	0.361461	-4.65878	3.18e-06	0.000261199
ENSG00000275342	8	8317736	8386498	PRAG1	protein_coding	50.9465	2.23339	0.479804	4.6548	3.24e-06	0.000265077
ENSG00000104368	8	42175233	42207724	PLAT	protein_coding	428.363	-1.21767	0.261837	-4.65046	3.31e-06	0.000269481
ENSG00000172322	12	9951316	9995694	CLEC12A	protein_coding	18.9585	2.67509	0.576152	4.64304	3.43e-06	0.00027595
ENSG00000100345	22	36281281	36388018	MYH9	protein_coding	24357.3	0.815511	0.17561	4.64388	3.42e-06	0.00027595
ENSG00000047056	10	1049538	1132297	WDR37	protein_coding	800.519	0.742661	0.159961	4.64277	3.44e-06	0.00027595
ENSG00000161011	5	179806398	179838078	SQSTM1	protein_coding	18009.6	1.21215	0.261873	4.62878	3.68e-06	0.00029395
ENSG00000187492	3	49790732	49799835	CDHR4	protein_coding	15.0693	-2.18968	0.473357	-4.62585	3.73e-06	0.000296814
ENSG00000164985	9	15464066	15511019	PSIP1	protein_coding	944.632	-0.90662	0.196132	-4.62249	3.79e-06	0.000300328
ENSG00000091986	3	112596794	112649530	CCDC80	protein_coding	62607.7	-1.08135	0.234309	-4.61507	3.93e-06	0.000309882
ENSG00000266208	17	40360655	40364693	CTD-2267D19.3	antisense	226.536	0.822543	0.178351	4.61193	3.99e-06	0.000313221
ENSG00000204959	7	144272445	144286966	ARHGEF34P	unprocessed_pseudogene	51.6986	1.45993	0.31709	4.60417	4.14e-06	0.000323722
ENSG00000010278	12	6199715	6238271	CD9	protein_coding	678.471	-1.44807	0.314753	-4.60066	4.21e-06	0.000327781
ENSG00000047644	X	10015562	10144478	WWC3	protein_coding	1098.7	0.910634	0.19839	4.59012	4.43e-06	0.000340972
ENSG00000139880	14	23047062	23057538	CDH24	protein_coding	188.89	-1.73807	0.378668	-4.58996	4.43e-06	0.000340972
ENSG00000265972	1	145992435	145996600	TXNIP	protein_coding	6851.1	-2.42748	0.528893	-4.58973	4.44e-06	0.000340972
ENSG00000109686	4	151102751	151325632	SH3D19	protein_coding	3626.21	-0.793715	0.172995	-4.58809	4.47e-06	0.000342202
ENSG00000063660	2	240435671	240468078	GPC1	protein_coding	12573.1	1.3158	0.287063	4.58368	4.57e-06	0.000347576
ENSG00000165912	11	47177525	47186443	PACSIN3	protein_coding	549.041	-1.28664	0.280739	-4.58306	4.58e-06	0.000347576
ENSG00000124570	6	2948159	2972165	SERPINB6	protein_coding	1676.08	-0.643933	0.140607	-4.57965	4.66e-06	0.00035179
ENSG00000105618	19	54115410	54131719	PRPF31	protein_coding	431.776	-0.739865	0.161803	-4.57264	4.82e-06	0.000362248
ENSG00000110436	11	35251206	35420063	SLC1A2	protein_coding	268.731	-1.26368	0.276916	-4.5634	5.03e-06	0.000376992
ENSG00000070540	17	68420948	68457513	WIPI1	protein_coding	2658.52	1.03826	0.22768	4.56018	5.11e-06	0.000381217
ENSG00000137834	15	66702228	66782848	SMAD6	protein_coding	305.324	-1.17931	0.258692	-4.55873	5.15e-06	0.0003818
ENSG00000250510	12	6821545	6829972	GPR162	protein_coding	97.033	-1.19068	0.261272	-4.55725	5.18e-06	0.0003818
ENSG00000183801	11	7485388	7511377	OLFML1	protein_coding	1253.99	-1.99691	0.43818	-4.55729	5.18e-06	0.0003818
ENSG00000135315	6	84124241	84227635	CEP162	protein_coding	490.759	1.05839	0.232847	4.54543	5.48e-06	0.000402206
ENSG00000136848	9	121567057	121785530	DAB2IP	protein_coding	2909.35	1.25012	0.275081	4.54455	5.51e-06	0.000402241
ENSG00000198715	1	156290089	156295689	GLMP	protein_coding	3642.15	1.09194	0.240522	4.53987	5.63e-06	0.000409597
ENSG00000132471	17	75845699	75856507	WBP2	protein_coding	3375.96	0.871244	0.19195	4.53892	5.65e-06	0.000409781
ENSG00000124126	20	48624252	48827883	PREX1	protein_coding	196.587	-2.06207	0.454629	-4.53571	5.74e-06	0.000414387
ENSG00000198932	X	102651366	102659083	GPRASP1	protein_coding	136.126	-1.02292	0.225581	-4.53459	5.77e-06	0.000414917
ENSG00000076770	X	132369317	132489968	MBNL3	protein_coding	120.289	-1.91042	0.421921	-4.5279	5.96e-06	0.000426559
ENSG00000215218	5	6448623	6494909	UBE2QL1	protein_coding	24.2278	2.45394	0.542526	4.52318	6.09e-06	0.000434455
ENSG00000166896	12	57941541	57957269	ATP23	protein_coding	111.845	-1.50783	0.333682	-4.51877	6.22e-06	0.000440097
ENSG00000164920	8	98944403	98952104	OSR2	protein_coding	2464.83	-2.03388	0.450013	-4.5196	6.2e-06	0.000440097
ENSG00000233117	10	4201141	4243912	LINC00702	lincRNA	154.831	1.87581	0.416239	4.50657	6.59e-06	0.000464327
ENSG00000057704	12	94567124	94650562	TMCC3	protein_coding	11.4739	-2.56266	0.568857	-4.50493	6.64e-06	0.000466084
ENSG00000165782	14	20457719	20461612	TMEM55B	protein_coding	1661.81	1.36124	0.3027	4.497	6.89e-06	0.000481929
ENSG00000143341	1	185734551	186190949	HMCN1	protein_coding	1308.66	1.91775	0.427145	4.48969	7.13e-06	0.000492983
ENSG00000197208	5	132294443	132344206	SLC22A4	protein_coding	181.942	1.45446	0.323931	4.49003	7.12e-06	0.000492983
ENSG00000225554	1	241424292	241433492	RP11-527D7.1	lincRNA	29.5341	-2.05724	0.458137	-4.49045	7.11e-06	0.000492983
ENSG00000151500	11	134248279	134253370	THYN1	protein_coding	444.125	-0.78904	0.175876	-4.48635	7.25e-06	0.000498849
ENSG00000158966	1	64470792	64693058	CACHD1	protein_coding	674.077	-0.841985	0.1879	-4.48103	7.43e-06	0.000509473
ENSG00000216775	6	52665148	52669155	RP1-152L7.5	transcribed_unprocessed_pseudogene	477.591	-1.96221	0.438112	-4.47879	7.51e-06	0.000512892
ENSG00000173598	12	93377883	93408146	NUDT4	protein_coding	1645.26	1.11999	0.250302	4.47457	7.66e-06	0.000521126
ENSG00000131831	X	17800049	17861337	RAI2	protein_coding	31.892	-1.61351	0.360984	-4.46976	7.83e-06	0.000530983
ENSG00000177628	1	155234452	155244699	GBA	protein_coding	6543.4	1.44376	0.323976	4.45637	8.34e-06	0.000563087
ENSG00000107554	10	99875577	100009919	DNMBP	protein_coding	749.06	-0.819859	0.184119	-4.45287	8.47e-06	0.000570198
ENSG00000156804	8	123497889	123541206	FBXO32	protein_coding	2909.43	1.46621	0.329553	4.44907	8.62e-06	0.000578204
ENSG00000100739	14	96255824	96268967	BDKRB1	protein_coding	42.1419	-2.07884	0.467739	-4.44445	8.81e-06	0.000588583
ENSG00000149380	11	74235801	74311657	P4HA3	protein_coding	485.677	1.82828	0.411471	4.44327	8.86e-06	0.000589601
ENSG00000177674	1	11736084	11754802	AGTRAP	protein_coding	1114.46	0.77492	0.17445	4.44207	8.91e-06	0.000590703
ENSG00000167995	11	61949821	61965515	BEST1	protein_coding	605.128	1.27207	0.286533	4.43951	9.02e-06	0.000593394
ENSG00000166912	15	30938941	30991607	MTMR10	protein_coding	495.219	0.745428	0.167902	4.43967	9.01e-06	0.000593394
ENSG00000163491	3	27110085	27369460	NEK10	protein_coding	188.173	1.58287	0.356681	4.43777	9.09e-06	0.000593834
ENSG00000106268	7	2242222	2251146	NUDT1	protein_coding	212.934	-0.924671	0.208352	-4.43802	9.08e-06	0.000593834
ENSG00000249628	12	1500525	1507318	LINC00942	lincRNA	30.8018	2.30971	0.521301	4.43067	9.39e-06	0.000610334
ENSG00000159784	7	143353400	143362770	FAM131B	protein_coding	78.7293	-1.97609	0.446039	-4.4303	9.41e-06	0.000610334
ENSG00000171316	8	60678778	60868028	CHD7	protein_coding	44.4323	1.86186	0.420507	4.42764	9.53e-06	0.000615667
ENSG00000065809	10	14518557	14774897	FAM107B	protein_coding	233.114	-1.13513	0.256694	-4.42212	9.77e-06	0.000629339
ENSG00000214176	17	64779259	64837154	PLEKHM1P1	transcribed_unprocessed_pseudogene	859.241	1.48313	0.335886	4.41559	1.01e-05	0.000641734
ENSG00000170458	5	140631728	140633701	CD14	protein_coding	86.9081	1.38864	0.314453	4.41603	1.01e-05	0.000641734
ENSG00000234975	1	228687415	228687826	FTH1P2	processed_pseudogene	113.533	1.13842	0.257802	4.41586	1.01e-05	0.000641734
ENSG00000138378	2	191029576	191151596	STAT4	protein_coding	438.019	1.70192	0.38628	4.40591	1.05e-05	0.00066823
ENSG00000196110	19	9294275	9309838	ZNF699	protein_coding	70.9664	1.23968	0.281406	4.40529	1.06e-05	0.00066823
ENSG00000145687	5	81413021	81751797	SSBP2	protein_coding	660.645	-1.19655	0.271678	-4.40431	1.06e-05	0.000668911
ENSG00000123983	2	222860934	222944639	ACSL3	protein_coding	5726.32	1.11147	0.252822	4.39627	1.1e-05	0.000691703
ENSG00000184588	1	65792514	66374579	PDE4B	protein_coding	802.191	1.05802	0.240905	4.39187	1.12e-05	0.000703409
ENSG00000103522	16	27402162	27452042	IL21R	protein_coding	185.897	2.29725	0.523409	4.38902	1.14e-05	0.000708531
ENSG00000280832	11	126340889	126355587	ST3GAL4-AS1	antisense	85.9045	-1.55819	0.355041	-4.38877	1.14e-05	0.000708531
ENSG00000234719	16	11927373	11976643	NPIPB2	protein_coding	46.5395	-2.53294	0.578507	-4.37842	1.2e-05	0.000740476
ENSG00000163874	1	37474552	37484379	ZC3H12A	protein_coding	361.756	1.22691	0.280537	4.37342	1.22e-05	0.000752439
ENSG00000174325	2	188734155	188790104	DIRC1	protein_coding	54.7885	-2.54032	0.580822	-4.37367	1.22e-05	0.000752439
ENSG00000248174	4	174094660	174220398	RP11-148L24.1	lincRNA	36.8903	-2.56929	0.587793	-4.37108	1.24e-05	0.000757934
ENSG00000269994	9	87008455	87042126	RP11-276H19.2	lincRNA	8.37873	-2.51388	0.575266	-4.36994	1.24e-05	0.000759302
ENSG00000170345	14	75278774	75282230	FOS	protein_coding	1743.52	2.13216	0.488735	4.36261	1.29e-05	0.000782533
ENSG00000244578	3	138935189	138944020	LINC01391	lincRNA	13.3322	2.44607	0.560955	4.36054	1.3e-05	0.000785023
ENSG00000108840	17	44076746	44123702	HDAC5	protein_coding	3254.64	0.85791	0.196749	4.36043	1.3e-05	0.000785023
ENSG00000228221	3	177441921	177752305	LINC00578	lincRNA	58.2695	2.21623	0.508525	4.35815	1.31e-05	0.000785306
ENSG00000133056	1	204422628	204494724	PIK3C2B	protein_coding	180.209	-1.69322	0.388457	-4.35883	1.31e-05	0.000785306
ENSG00000104213	8	17576433	17644071	PDGFRL	protein_coding	171.894	-2.50717	0.575158	-4.35909	1.31e-05	0.000785306
ENSG00000124216	20	49982999	49988886	SNAI1	protein_coding	225.539	1.2681	0.291035	4.35722	1.32e-05	0.000786011
ENSG00000102796	13	51767993	51804157	DHRS12	protein_coding	161.714	0.957013	0.219756	4.3549	1.33e-05	0.000791749
ENSG00000188549	15	40331452	40340967	C15orf52	protein_coding	1773.93	1.37441	0.316299	4.34529	1.39e-05	0.000824477
ENSG00000154721	21	25639272	25717562	JAM2	protein_coding	479.945	1.98431	0.456815	4.34379	1.4e-05	0.000827378
ENSG00000136770	10	21756537	22003769	DNAJC1	protein_coding	1246.45	0.667104	0.153722	4.33968	1.43e-05	0.000840234
ENSG00000101460	20	34546854	34560345	MAP1LC3A	protein_coding	731.278	0.862977	0.198941	4.33785	1.44e-05	0.000844484
ENSG00000278934	3	73624410	73627626	CTD-2006M22.2	TEC	49.5078	-1.16946	0.2697	-4.33615	1.45e-05	0.00084825
ENSG00000121440	3	73382433	73624940	PDZRN3	protein_coding	1899.5	-0.694844	0.160321	-4.33407	1.46e-05	0.000853523
ENSG00000136824	9	104094260	104141417	SMC2	protein_coding	339.415	-1.107	0.255668	-4.32984	1.49e-05	0.000867261
ENSG00000189221	X	43654907	43746824	MAOA	protein_coding	366.047	2.12973	0.492147	4.32743	1.51e-05	0.000873945
ENSG00000186297	15	26866363	26949207	GABRA5	protein_coding	10.5495	2.51529	0.581578	4.32495	1.53e-05	0.000881016
ENSG00000179134	19	39342396	39385710	SAMD4B	protein_coding	4561.94	0.877766	0.203236	4.31896	1.57e-05	0.000902345
ENSG00000109881	11	27330827	27363868	CCDC34	protein_coding	136.69	-0.77467	0.179438	-4.3172	1.58e-05	0.000906654
ENSG00000167676	19	4502180	4518465	PLIN4	protein_coding	259.691	-2.44234	0.565822	-4.31645	1.59e-05	0.000906825
ENSG00000084090	2	96184859	96208825	STARD7	protein_coding	4456.03	1.00209	0.232521	4.30968	1.63e-05	0.000929093
ENSG00000107372	9	72351425	72365235	ZFAND5	protein_coding	4856.82	0.809726	0.187882	4.30976	1.63e-05	0.000929093
ENSG00000111728	12	22063773	22437041	ST8SIA1	protein_coding	160.146	-2.27206	0.527413	-4.30793	1.65e-05	0.000933493
ENSG00000185862	17	31303766	31314112	EVI2B	protein_coding	147.889	2.16229	0.502739	4.30102	1.7e-05	0.000960068
ENSG00000180053	8	23702451	23706598	NKX2-6	protein_coding	16.2872	2.54543	0.592109	4.29892	1.72e-05	0.000966167
ENSG00000109944	11	122882528	122959798	C11orf63	protein_coding	276.586	1.12646	0.26209	4.29801	1.72e-05	0.000967082
ENSG00000131016	6	151239999	151358557	AKAP12	protein_coding	5882.12	-1.27963	0.297848	-4.29626	1.74e-05	0.000971706
ENSG00000164659	7	86876906	87059699	KIAA1324L	protein_coding	772.134	1.8397	0.428748	4.29087	1.78e-05	0.000983176
ENSG00000136048	12	101877351	102012130	DRAM1	protein_coding	4857.57	1.36014	0.316976	4.29097	1.78e-05	0.000983176
ENSG00000144560	3	11556070	11771350	VGLL4	protein_coding	1352.39	1.18176	0.275625	4.28755	1.81e-05	0.000983176
ENSG00000151702	11	128686535	128813267	FLI1	protein_coding	250.268	0.807172	0.188193	4.28908	1.79e-05	0.000983176
ENSG00000108784	17	42536172	42544449	NAGLU	protein_coding	2270.74	0.764534	0.178344	4.28685	1.81e-05	0.000983176
ENSG00000221963	22	35648395	35668409	APOL6	protein_coding	1138.8	0.655189	0.152662	4.29175	1.77e-05	0.000983176
ENSG00000169288	4	77862520	77952790	MRPL1	protein_coding	354.08	-0.703337	0.164014	-4.28827	1.8e-05	0.000983176
ENSG00000166833	11	19350724	20121598	NAV2	protein_coding	795.013	-0.756537	0.17648	-4.28682	1.81e-05	0.000983176
ENSG00000258311	12	55716036	55724703	RP11-644F5.10	protein_coding	82.1593	-2.18989	0.51068	-4.28818	1.8e-05	0.000983176
ENSG00000064886	1	111200771	111243440	CHI3L2	protein_coding	162.266	-2.53298	0.59033	-4.29079	1.78e-05	0.000983176
ENSG00000136810	9	110243811	110256640	TXN	protein_coding	11788.8	1.45057	0.339282	4.27541	1.91e-05	0.0010318
ENSG00000171617	5	74627406	74641424	ENC1	protein_coding	476.294	1.47321	0.344966	4.27061	1.95e-05	0.00105076
ENSG00000135437	12	55720367	55724705	RDH5	protein_coding	150.069	-1.92891	0.451736	-4.27001	1.95e-05	0.00105076
ENSG00000103269	16	675666	678268	RHBDL1	protein_coding	85.7431	-1.89351	0.443582	-4.26867	1.97e-05	0.00105391
ENSG00000182957	13	23979805	24307074	SPATA13	protein_coding	577.934	1.25519	0.294147	4.26721	1.98e-05	0.00105463
ENSG00000123104	12	26336515	26833198	ITPR2	protein_coding	585.238	1.11959	0.262373	4.26719	1.98e-05	0.00105463
ENSG00000242265	7	94656325	94669695	PEG10	protein_coding	442.435	-1.84686	0.432874	-4.2665	1.99e-05	0.00105476
ENSG00000228649	7	22854178	22861579	AC005682.5	processed_transcript	72.3969	1.19529	0.280475	4.26168	2.03e-05	0.00107457
ENSG00000100997	20	25294743	25390983	ABHD12	protein_coding	1854.32	0.828569	0.195096	4.24698	2.17e-05	0.00114414
ENSG00000158122	9	96639577	96655303	AAED1	protein_coding	973.363	1.4447	0.340425	4.24382	2.2e-05	0.00115652
ENSG00000179604	17	73283624	73312175	CDC42EP4	protein_coding	801.971	-1.58162	0.372739	-4.24325	2.2e-05	0.00115652
ENSG00000004776	19	35754569	35758079	HSPB6	protein_coding	1879.31	-1.573	0.370777	-4.24244	2.21e-05	0.0011573
ENSG00000164647	7	90154375	90164829	STEAP1	protein_coding	1821.96	1.17897	0.27804	4.24029	2.23e-05	0.00116262
ENSG00000106624	7	44104361	44114562	AEBP1	protein_coding	19808.5	1.02423	0.241559	4.2401	2.23e-05	0.00116262
ENSG00000115468	2	232606057	232682781	EFHD1	protein_coding	42.4539	2.45951	0.580252	4.23869	2.25e-05	0.00116655
ENSG00000079257	3	158645822	158672693	LXN	protein_coding	55.0924	-1.28715	0.303827	-4.23644	2.27e-05	0.00117491
ENSG00000129465	14	24336021	24340045	RIPK3	protein_coding	372.511	1.2852	0.30401	4.22751	2.36e-05	0.00121898
ENSG00000018699	2	32628032	32821051	TTC27	protein_coding	391.148	-0.831926	0.197148	-4.21982	2.45e-05	0.00125771
ENSG00000156475	5	146581146	147084784	PPP2R2B	protein_coding	6.80899	2.43735	0.577898	4.21761	2.47e-05	0.00126508
ENSG00000154265	17	69244311	69327244	ABCA5	protein_coding	604.454	0.896178	0.212505	4.21721	2.47e-05	0.00126508
ENSG00000159871	19	43795929	43827206	LYPD5	protein_coding	13.1726	-1.91324	0.455087	-4.20411	2.62e-05	0.00133678
ENSG00000173267	10	86958618	86963260	SNCG	protein_coding	53.3515	-2.40967	0.573295	-4.2032	2.63e-05	0.00133836
ENSG00000114423	3	105655461	105869552	CBLB	protein_coding	1632.66	1.19653	0.284773	4.20169	2.65e-05	0.00133969
ENSG00000111445	12	118013588	118033130	RFC5	protein_coding	118.676	-0.845473	0.20122	-4.20174	2.65e-05	0.00133969
ENSG00000245685	4	189780336	189940271	AF146191.4	lincRNA	17.2667	2.04768	0.48819	4.19443	2.74e-05	0.00137168
ENSG00000198133	14	67447084	67533739	TMEM229B	protein_coding	98.7431	1.21022	0.288511	4.1947	2.73e-05	0.00137168
ENSG00000118960	2	20560448	20651089	HS1BP3	protein_coding	1669.79	0.630259	0.150222	4.19553	2.72e-05	0.00137168
ENSG00000204520	6	31399784	31415315	MICA	protein_coding	1873.71	1.35139	0.322473	4.19071	2.78e-05	0.00139049
ENSG00000100612	14	60144120	60169856	DHRS7	protein_coding	1441.28	0.623839	0.148906	4.18947	2.8e-05	0.0013942
ENSG00000120129	5	172768090	172771195	DUSP1	protein_coding	2460.58	1.59285	0.38089	4.18192	2.89e-05	0.00143733
ENSG00000203485	14	104689606	104722535	INF2	protein_coding	4044.32	0.765317	0.183058	4.18073	2.91e-05	0.00143885
ENSG00000165821	14	21521081	21537216	SALL2	protein_coding	105.23	-1.77879	0.425505	-4.18042	2.91e-05	0.00143885
ENSG00000131067	20	34844720	34872860	GGT7	protein_coding	1185.12	0.579424	0.13869	4.17785	2.94e-05	0.00145121
ENSG00000052795	4	158769138	158908049	FNIP2	protein_coding	1198.12	1.64126	0.392939	4.17689	2.96e-05	0.00145126
ENSG00000076258	1	171314208	171342084	FMO4	protein_coding	129.107	1.23223	0.295032	4.17659	2.96e-05	0.00145126
ENSG00000189058	3	195568702	195584205	APOD	protein_coding	5167.99	-2.37115	0.568043	-4.17424	2.99e-05	0.0014623
ENSG00000183597	22	20017014	20065926	TANGO2	protein_coding	436.039	0.984043	0.2358	4.17321	3e-05	0.00146492
ENSG00000157514	X	107713221	107777342	TSC22D3	protein_coding	2191.1	0.97688	0.234232	4.17056	3.04e-05	0.00147806
ENSG00000179299	4	40749897	40809985	NSUN7	protein_coding	9.67837	2.24551	0.538565	4.16944	3.05e-05	0.00147897
ENSG00000104435	8	79610814	79666175	STMN2	protein_coding	2638.87	1.90332	0.456522	4.16918	3.06e-05	0.00147897
ENSG00000073067	7	983199	989640	CYP2W1	protein_coding	10.089	-2.46013	0.590545	-4.16587	3.1e-05	0.00149657
ENSG00000133107	13	37636636	37870425	TRPC4	protein_coding	140.762	1.93581	0.465096	4.16218	3.15e-05	0.00151691
ENSG00000100439	14	22598237	22613215	ABHD4	protein_coding	4939.11	0.985988	0.237231	4.15623	3.24e-05	0.00155272
ENSG00000130164	19	11089362	11133816	LDLR	protein_coding	14246.2	1.73296	0.417346	4.15234	3.29e-05	0.00157515
ENSG00000165029	9	104781002	104928237	ABCA1	protein_coding	780.226	-1.55972	0.376087	-4.14723	3.37e-05	0.00160645
ENSG00000137070	9	34650702	34661892	IL11RA	protein_coding	1013.53	-1.51754	0.36604	-4.14584	3.39e-05	0.00161192
ENSG00000115318	2	74532414	74555690	LOXL3	protein_coding	518.368	1.71261	0.413506	4.14168	3.45e-05	0.00163706
ENSG00000003096	X	117897813	118117340	KLHL13	protein_coding	42.1231	-2.1617	0.522145	-4.14003	3.47e-05	0.00164455
ENSG00000065833	6	83210389	83431071	ME1	protein_coding	2261.47	1.52245	0.367889	4.13834	3.5e-05	0.00165138
ENSG00000145555	5	16661914	16936276	MYO10	protein_coding	1779.11	1.26453	0.3056	4.13786	3.51e-05	0.00165138
ENSG00000118473	1	66533383	66748299	SGIP1	protein_coding	359.574	0.989902	0.2394	4.13494	3.55e-05	0.00166819
ENSG00000119537	18	63327726	63367510	KDSR	protein_coding	2175.05	0.682255	0.165217	4.12945	3.64e-05	0.001704
ENSG00000205730	16	19113932	19121629	ITPRIPL2	protein_coding	1423.55	1.09218	0.264612	4.12748	3.67e-05	0.00171339
ENSG00000180447	9	86944363	86947189	GAS1	protein_coding	1109.43	-1.25818	0.304866	-4.12699	3.68e-05	0.00171339
ENSG00000096060	6	35573585	35728583	FKBP5	protein_coding	432.499	-1.18579	0.287792	-4.1203	3.78e-05	0.00175479
ENSG00000132561	8	97868840	98036716	MATN2	protein_coding	1448.41	-1.62226	0.393695	-4.12059	3.78e-05	0.00175479
ENSG00000150394	16	61647242	62037035	CDH8	protein_coding	75.0036	2.43501	0.591171	4.11896	3.81e-05	0.00176044
ENSG00000144802	3	101827991	101861022	NFKBIZ	protein_coding	479.129	1.19425	0.290119	4.11642	3.85e-05	0.00176625
ENSG00000072422	10	60869438	61001440	RHOBTB1	protein_coding	1277.91	1.13595	0.275942	4.11663	3.84e-05	0.00176625
ENSG00000049860	5	74640023	74722647	HEXB	protein_coding	7904.41	0.82222	0.199707	4.11713	3.84e-05	0.00176625
ENSG00000123191	13	51930436	52012125	ATP7B	protein_coding	189.873	0.832956	0.202452	4.11433	3.88e-05	0.00177774
ENSG00000074590	12	106063340	106140033	NUAK1	protein_coding	966.392	1.57964	0.384017	4.11346	3.9e-05	0.00177997
ENSG00000129925	16	370773	387113	TMEM8A	protein_coding	2323.33	0.760556	0.185084	4.10925	3.97e-05	0.00180811
ENSG00000102935	16	49487524	49857919	ZNF423	protein_coding	74.9518	-2.08552	0.50802	-4.10519	4.04e-05	0.00183549
ENSG00000253357	5	167721363	167729124	CTB-78F1.2	sense_intronic	5.70582	2.41961	0.589569	4.10403	4.06e-05	0.00184003
ENSG00000125520	20	63739861	63743505	SLC2A4RG	protein_coding	1523.99	-0.882537	0.215088	-4.10314	4.08e-05	0.00184248
ENSG00000117984	11	1752752	1764573	CTSD	protein_coding	8138.03	0.848345	0.206826	4.10174	4.1e-05	0.00184893
ENSG00000198911	22	41833079	41907308	SREBF2	protein_coding	7922.46	0.805928	0.196531	4.10078	4.12e-05	0.00185201
ENSG00000145349	4	113451032	113761927	CAMK2D	protein_coding	2672.31	-0.75396	0.183997	-4.09767	4.17e-05	0.00186764
ENSG00000143416	1	151364302	151372733	SELENBP1	protein_coding	1297.46	-1.6967	0.414019	-4.09812	4.17e-05	0.00186764
ENSG00000104738	8	47960185	47978160	MCM4	protein_coding	515.713	-1.0189	0.248752	-4.09604	4.2e-05	0.00187615
ENSG00000143320	1	156699606	156705816	CRABP2	protein_coding	2890.16	-1.97088	0.481306	-4.09486	4.22e-05	0.00188103
ENSG00000167657	19	3958453	3971123	DAPK3	protein_coding	1327.55	0.476647	0.116536	4.09013	4.31e-05	0.00191503
ENSG00000106351	7	100539211	100568219	AGFG2	protein_coding	170.541	-1.00153	0.244977	-4.08827	4.35e-05	0.00192568
ENSG00000246695	12	25939329	25959765	RASSF8-AS1	antisense	291.862	-0.973923	0.238313	-4.08674	4.37e-05	0.00193365
ENSG00000174939	16	29900375	29919864	ASPHD1	protein_coding	128.808	1.0691	0.262245	4.07674	4.57e-05	0.00199892
ENSG00000102316	X	54807599	54816012	MAGED2	protein_coding	4822.94	-0.527486	0.129337	-4.0784	4.53e-05	0.00199892
ENSG00000235092	2	8666636	8681863	ID2-AS1	antisense	37.0081	-1.40912	0.345576	-4.0776	4.55e-05	0.00199892
ENSG00000141540	17	74213514	74262020	TTYH2	protein_coding	102.984	-2.16394	0.530756	-4.07708	4.56e-05	0.00199892
ENSG00000113456	5	34905264	34918989	RAD1	protein_coding	685.109	0.73797	0.181188	4.07295	4.64e-05	0.00202191
ENSG00000186298	12	110719680	110742939	PPP1CC	protein_coding	1976.69	-0.673509	0.165353	-4.07315	4.64e-05	0.00202191
ENSG00000064309	11	125955796	126063335	CDON	protein_coding	1070.37	-1.47765	0.363069	-4.06988	4.7e-05	0.00204374
ENSG00000136231	7	23310209	23470467	IGF2BP3	protein_coding	226.63	-1.51736	0.372886	-4.06922	4.72e-05	0.00204454
ENSG00000184156	8	132120858	132481019	KCNQ3	protein_coding	123.302	2.24823	0.553034	4.06526	4.8e-05	0.00207458
ENSG00000177283	10	35638249	35642278	FZD8	protein_coding	135.051	2.05569	0.505916	4.06331	4.84e-05	0.00208696
ENSG00000147130	X	71239624	71255146	ZMYM3	protein_coding	850.429	-0.676824	0.166822	-4.05718	4.97e-05	0.00213735
ENSG00000169252	5	148825245	148828687	ADRB2	protein_coding	25.0041	-1.81882	0.448685	-4.05367	5.04e-05	0.00216442
ENSG00000153721	6	154387504	154510659	CNKSR3	protein_coding	166.268	-0.665675	0.164273	-4.05226	5.07e-05	0.00217236
ENSG00000168701	16	67227103	67229278	TMEM208	protein_coding	880.724	1.00429	0.24811	4.04776	5.17e-05	0.00220926
ENSG00000143742	1	225777813	225790466	SRP9	protein_coding	2133.83	-0.879518	0.217418	-4.04529	5.23e-05	0.00222737
ENSG00000100626	14	69259277	69357033	GALNT16	protein_coding	1521.26	-1.46587	0.362449	-4.04434	5.25e-05	0.00223105
ENSG00000112759	6	44219505	44234151	SLC29A1	protein_coding	909.93	-1.30452	0.322609	-4.04365	5.26e-05	0.00223236
ENSG00000161692	17	44708608	44752264	DBF4B	protein_coding	101.426	-1.15229	0.285073	-4.04207	5.3e-05	0.00224211
ENSG00000092199	14	21209136	21269494	HNRNPC	protein_coding	7129.83	-0.418039	0.103649	-4.03321	5.5e-05	0.00232295
ENSG00000182534	17	76672551	76711016	MXRA7	protein_coding	10349.9	0.991887	0.245999	4.03208	5.53e-05	0.00232861
ENSG00000101188	20	62708837	62762771	NTSR1	protein_coding	12.4064	-2.33384	0.579503	-4.02732	5.64e-05	0.0023707
ENSG00000231007	9	87011652	87013151	CDC20P1	processed_pseudogene	37.2973	-2.07552	0.515493	-4.02628	5.67e-05	0.00237556
ENSG00000169418	1	153678637	153693992	NPR1	protein_coding	119.125	-2.08159	0.517354	-4.02354	5.73e-05	0.00239784
ENSG00000183763	3	49828599	49856574	TRAIP	protein_coding	52.4924	-1.1893	0.295753	-4.02127	5.79e-05	0.00241539
ENSG00000127954	7	88270892	88306891	STEAP4	protein_coding	133.893	2.12164	0.527772	4.02	5.82e-05	0.00242284
ENSG00000159147	21	33559542	33588708	DONSON	protein_coding	189.23	-0.797744	0.198651	-4.01581	5.92e-05	0.00245484
ENSG00000170962	11	103907186	104164379	PDGFD	protein_coding	3291.89	-1.09299	0.272172	-4.01581	5.92e-05	0.00245484
ENSG00000132199	18	670324	712676	ENOSF1	protein_coding	1071.09	1.00814	0.251244	4.01261	6.01e-05	0.00248262
ENSG00000101782	18	23452823	23486603	RIOK3	protein_coding	1752.05	0.578898	0.144325	4.01109	6.04e-05	0.00249263
ENSG00000215788	1	6461151	6466195	TNFRSF25	protein_coding	98.6364	-2.06847	0.515754	-4.01057	6.06e-05	0.00249263
ENSG00000128274	22	42692121	42721298	A4GALT	protein_coding	1094.51	-0.89984	0.224463	-4.00885	6.1e-05	0.00249943
ENSG00000085514	7	100367530	100400099	PILRA	protein_coding	27.1798	-2.24687	0.560459	-4.00899	6.1e-05	0.00249943
ENSG00000122778	7	138831381	138981318	KIAA1549	protein_coding	471.405	1.58079	0.395306	3.99889	6.36e-05	0.00259749
ENSG00000183255	21	44849585	44873903	PTTG1IP	protein_coding	10960.9	0.928591	0.232225	3.99867	6.37e-05	0.00259749
ENSG00000143164	1	167935783	168075843	DCAF6	protein_coding	3012	0.632414	0.158187	3.99788	6.39e-05	0.00260017
ENSG00000271815	5	75363760	75364242	CTD-2235C13.3	lincRNA	10.2249	2.23859	0.560072	3.99697	6.42e-05	0.00260428
ENSG00000170035	2	180967248	181076585	UBE2E3	protein_coding	2350.44	-1.12678	0.28206	-3.99482	6.47e-05	0.00262208
ENSG00000174669	11	66362521	66372214	SLC29A2	protein_coding	49.479	-1.16378	0.291787	-3.98848	6.65e-05	0.00268712
ENSG00000146592	7	28299321	28825894	CREB5	protein_coding	662.93	-1.8699	0.469086	-3.98626	6.71e-05	0.00270628
ENSG00000149554	11	125625136	125676255	CHEK1	protein_coding	313.388	-0.657527	0.164971	-3.9857	6.73e-05	0.00270649
ENSG00000118257	2	205681990	205798133	NRP2	protein_coding	1069.95	0.922925	0.231697	3.98333	6.8e-05	0.00272754
ENSG00000012660	6	53267398	53349179	ELOVL5	protein_coding	3934.13	0.75048	0.188441	3.98257	6.82e-05	0.00273021
ENSG00000132000	19	13931187	13953392	PODNL1	protein_coding	661.808	1.49434	0.375565	3.97892	6.92e-05	0.00276083
ENSG00000151067	12	1970786	2697950	CACNA1C	protein_coding	637.144	1.26208	0.317198	3.97885	6.92e-05	0.00276083
ENSG00000119943	10	98383565	98415184	PYROXD2	protein_coding	742.916	-1.10596	0.278152	-3.97608	7.01e-05	0.00278699
ENSG00000123243	10	7559270	7666998	ITIH5	protein_coding	761.001	2.19809	0.553235	3.97317	7.09e-05	0.00280745
ENSG00000197635	2	161992241	162074542	DPP4	protein_coding	19780	1.12465	0.283046	3.97336	7.09e-05	0.00280745
ENSG00000139083	12	11649854	11895402	ETV6	protein_coding	543.168	0.716598	0.180378	3.97276	7.1e-05	0.00280745
ENSG00000117245	1	20664014	20718017	KIF17	protein_coding	51.6722	1.53747	0.387398	3.9687	7.23e-05	0.00284314
ENSG00000167693	17	799313	979770	NXN	protein_coding	1107.39	0.892352	0.224822	3.96914	7.21e-05	0.00284314
ENSG00000115963	2	150468195	150539011	RND3	protein_coding	7869.42	1.32282	0.333859	3.96222	7.43e-05	0.00291101
ENSG00000276600	1	205976740	206003461	RAB7B	protein_coding	851.799	-0.602653	0.152107	-3.96203	7.43e-05	0.00291101
ENSG00000005893	X	120427827	120469365	LAMP2	protein_coding	8781.6	0.51372	0.129725	3.96007	7.49e-05	0.00292851
ENSG00000130595	11	1919562	1938706	TNNT3	protein_coding	15.4399	-2.33281	0.589788	-3.95534	7.64e-05	0.00298063
ENSG00000163378	3	68975214	69013961	EOGT	protein_coding	684.682	1.08571	0.274622	3.95349	7.7e-05	0.00299076
ENSG00000137845	15	58588807	58749978	ADAM10	protein_coding	4954.8	-0.721783	0.182561	-3.95364	7.7e-05	0.00299076
ENSG00000067082	10	3775996	3785281	KLF6	protein_coding	5086.52	1.12288	0.28449	3.94698	7.91e-05	0.00305988
ENSG00000100347	22	43955421	44010531	SAMM50	protein_coding	890.772	-0.681832	0.172742	-3.94711	7.91e-05	0.00305988
ENSG00000059804	12	7919230	7936275	SLC2A3	protein_coding	2371.74	1.2261	0.310739	3.94575	7.96e-05	0.00306249
ENSG00000196338	X	71144831	71171201	NLGN3	protein_coding	25.3392	-1.79952	0.456051	-3.94588	7.95e-05	0.00306249
ENSG00000206384	3	130560334	130678155	COL6A6	protein_coding	332.442	-2.04904	0.519943	-3.94089	8.12e-05	0.00311843
ENSG00000004777	19	35774532	35788822	ARHGAP33	protein_coding	157.732	-0.717313	0.182073	-3.93971	8.16e-05	0.00312713
ENSG00000167005	16	56429133	56452199	NUDT21	protein_coding	1421.19	-0.493546	0.125371	-3.93669	8.26e-05	0.00315989
ENSG00000254510	11	66409158	66417137	RP11-867G23.10	processed_transcript	17.5443	2.19802	0.558516	3.93546	8.3e-05	0.00316942
ENSG00000162591	1	3489920	3611495	MEGF6	protein_coding	1763.74	1.80976	0.460031	3.93399	8.35e-05	0.00318206
ENSG00000103184	16	4958317	5019158	SEC14L5	protein_coding	86.6924	-2.28515	0.581038	-3.93288	8.39e-05	0.00318999
ENSG00000175556	X	118974614	119018355	LONRF3	protein_coding	6.08404	2.32358	0.591748	3.92665	8.61e-05	0.00326463
ENSG00000231133	20	63095493	63102319	HAR1B	lincRNA	12.6527	1.91601	0.487993	3.9263	8.63e-05	0.00326463
ENSG00000161551	19	51804816	51890950	ZNF577	protein_coding	62.7069	-1.24631	0.317642	-3.92365	8.72e-05	0.00329389
ENSG00000174437	12	110280756	110351093	ATP2A2	protein_coding	7647.34	1.10864	0.282631	3.92257	8.76e-05	0.00330173
ENSG00000138347	10	68106117	68212017	MYPN	protein_coding	23.8868	-2.28375	0.582596	-3.91996	8.86e-05	0.00333068
ENSG00000164330	5	158695916	159099761	EBF1	protein_coding	697.467	-1.07805	0.27509	-3.91891	8.9e-05	0.00333822
ENSG00000164022	4	106315544	106349226	AIMP1	protein_coding	1633.81	0.895931	0.22866	3.91819	8.92e-05	0.00334119
ENSG00000095383	9	98198999	98255721	TBC1D2	protein_coding	928.514	1.5274	0.390329	3.9131	9.11e-05	0.00340527
ENSG00000173821	17	80260866	80398786	RNF213	protein_coding	4998.75	0.451868	0.11563	3.90787	9.31e-05	0.00347252
ENSG00000225978	20	63102205	63104386	HAR1A	lincRNA	27.7785	1.32783	0.340102	3.90422	9.45e-05	0.0035181
ENSG00000134917	11	130404925	130428993	ADAMTS8	protein_coding	60.9563	-2.24704	0.575642	-3.90354	9.48e-05	0.00352065
ENSG00000166831	15	64739892	64775587	RBPMS2	protein_coding	75.1168	2.22994	0.571365	3.90282	9.51e-05	0.00352375
ENSG00000169962	1	1331314	1335306	TAS1R3	protein_coding	28.9651	-2.13982	0.548403	-3.90191	9.54e-05	0.00352974
ENSG00000198780	5	74777574	74866951	FAM169A	protein_coding	9.12069	1.9917	0.5109	3.89841	9.68e-05	0.00357384
ENSG00000131473	17	41866908	41930542	ACLY	protein_coding	10883.1	1.29958	0.33378	3.89352	9.88e-05	0.00363913
ENSG00000132465	4	70655541	70681817	JCHAIN	protein_coding	16.4582	2.01673	0.518166	3.89205	9.94e-05	0.00364828
ENSG00000261189	6	7540451	7541338	RP3-512B11.3	antisense	32.6022	1.93347	0.496854	3.89142	9.97e-05	0.00364828
ENSG00000135956	2	96248516	96265994	TMEM127	protein_coding	2986.53	0.605173	0.155499	3.89181	9.95e-05	0.00364828
ENSG00000176387	16	67430652	67437553	HSD11B2	protein_coding	20.0478	-2.30737	0.593335	-3.88881	0.000100735	0.00368013
ENSG00000177575	12	7470813	7503893	CD163	protein_coding	40.3755	2.1585	0.555273	3.88728	0.000101373	0.00369587
ENSG00000137857	15	45129933	45165576	DUOX1	protein_coding	127.925	1.25983	0.32418	3.88622	0.000101819	0.00370458
ENSG00000130958	9	96320706	96383710	SLC35D2	protein_coding	366.558	0.633556	0.163074	3.88507	0.000102299	0.00371451
ENSG00000071205	4	147732063	148072780	ARHGAP10	protein_coding	598.427	-0.647758	0.166939	-3.88021	0.000104366	0.00377526
ENSG00000188487	11	15112424	15247208	INSC	protein_coding	18.8955	-2.30194	0.593261	-3.88015	0.000104394	0.00377526
ENSG00000222009	1	44808482	44815585	BTBD19	protein_coding	580.753	1.00189	0.258383	3.87754	0.000105517	0.00380818
ENSG00000176907	8	40153455	40155308	C8orf4	protein_coding	12.0144	2.18753	0.564493	3.87522	0.000106529	0.00382928
ENSG00000046653	X	13771031	13938638	GPM6B	protein_coding	247.828	-2.14948	0.554609	-3.87567	0.000106332	0.00382928
ENSG00000130956	9	96450201	96491336	HABP4	protein_coding	1169.23	0.759726	0.196141	3.87336	0.000107344	0.00385084
ENSG00000054690	14	67533301	67589612	PLEKHH1	protein_coding	29.8142	1.37062	0.354042	3.87134	0.000108238	0.00387515
ENSG00000112033	6	35342558	35428191	PPARD	protein_coding	1712.03	0.819827	0.211865	3.86958	0.000109022	0.00389543
ENSG00000196549	3	155024124	155183729	MME	protein_coding	28092.3	1.19567	0.309135	3.86779	0.000109825	0.00391628
ENSG00000248329	4	164877004	164898965	APELA	protein_coding	13.1104	2.23728	0.578649	3.86639	0.000110459	0.00393105
ENSG00000141542	17	82654973	82698728	RAB40B	protein_coding	358.068	-0.849803	0.219865	-3.86512	0.000111034	0.00394369
ENSG00000140285	15	49423096	49488775	FGF7	protein_coding	8333.44	1.32262	0.342433	3.86242	0.000112269	0.00397964
ENSG00000182985	11	115169218	115504957	CADM1	protein_coding	220.339	2.17547	0.563544	3.86034	0.000113227	0.0040057
ENSG00000188707	7	150329789	150332721	ZBED6CL	protein_coding	8.18286	2.1115	0.547376	3.85749	0.000114558	0.00403712
ENSG00000198015	12	93467488	93516213	MRPL42	protein_coding	590.315	-0.493281	0.127877	-3.85747	0.000114567	0.00403712
ENSG00000259583	15	100892859	100919283	RP11-66B24.4	antisense	83.5363	-1.14053	0.295943	-3.8539	0.000116253	0.00408848
ENSG00000122966	12	119685790	119877291	CIT	protein_coding	558.002	-1.42437	0.369835	-3.85137	0.00011746	0.00412285
ENSG00000092621	1	119659798	119744215	PHGDH	protein_coding	3335.31	-1.0872	0.28236	-3.85039	0.000117928	0.00412562
ENSG00000136717	2	127048027	127107355	BIN1	protein_coding	1953.75	-1.18904	0.308821	-3.85024	0.000118	0.00412562
ENSG00000053501	19	17215346	17219829	USE1	protein_coding	439.75	-0.556237	0.144487	-3.84975	0.000118237	0.00412585
ENSG00000154330	9	68328308	68531061	PGM5	protein_coding	67.0535	-2.23225	0.580067	-3.84827	0.000118957	0.0041429
ENSG00000112655	6	43076268	43161719	PTK7	protein_coding	7116.01	0.542697	0.141052	3.8475	0.000119331	0.00414477
ENSG00000102057	X	48961378	48971569	KCND1	protein_coding	106.823	-1.05853	0.275143	-3.8472	0.000119474	0.00414477
ENSG00000125740	19	45467995	45475179	FOSB	protein_coding	154.689	1.87063	0.486472	3.84531	0.0001204	0.00416079
ENSG00000129566	14	20365667	20413429	TEP1	protein_coding	996.073	0.718447	0.186821	3.84563	0.000120241	0.00416079
ENSG00000186480	7	155297776	155310235	INSIG1	protein_coding	21755.8	1.67402	0.435575	3.84325	0.000121417	0.00416601
ENSG00000171045	8	142212080	142403240	TSNARE1	protein_coding	236.893	0.72568	0.188809	3.84345	0.000121315	0.00416601
ENSG00000011523	2	65056366	65087004	CEP68	protein_coding	545.954	-1.40673	0.366006	-3.84346	0.000121312	0.00416601
ENSG00000102802	13	30906191	30925572	MEDAG	protein_coding	1000.35	-1.92399	0.500634	-3.84311	0.000121483	0.00416601
ENSG00000155287	10	99610522	99620609	SLC25A28	protein_coding	703.849	0.585958	0.152518	3.8419	0.000122084	0.00417864
ENSG00000125266	13	106489731	106535114	EFNB2	protein_coding	299.909	2.12479	0.553431	3.8393	0.000123388	0.00421519
ENSG00000185306	12	64264762	64391192	C12orf56	protein_coding	18.7547	-1.77861	0.463608	-3.83644	0.000124829	0.0042563
ENSG00000255248	11	122028327	122556721	MIR100HG	processed_transcript	2896.92	-0.584148	0.152337	-3.83459	0.000125773	0.00428033
ENSG00000164111	4	121667955	121697113	ANXA5	protein_coding	34168.9	0.55964	0.146028	3.8324	0.000126897	0.0043104
ENSG00000186073	15	36579611	36810248	C15orf41	protein_coding	446.991	-0.643479	0.167965	-3.83104	0.000127605	0.00432139
ENSG00000149633	20	38210488	38260772	KIAA1755	protein_coding	44.0057	-1.94876	0.508702	-3.83085	0.000127703	0.00432139
ENSG00000114268	3	48517684	48562015	PFKFB4	protein_coding	231.607	0.857961	0.224269	3.82559	0.000130459	0.00440633
ENSG00000186235	2	238224552	238231677	AC016757.3	processed_transcript	10.2357	2.21983	0.580422	3.82452	0.000131029	0.00441724
ENSG00000112851	5	65926475	66082549	ERBIN	protein_coding	3103.14	0.92532	0.24206	3.82269	0.000132003	0.00444171
ENSG00000134324	2	11677595	11827409	LPIN1	protein_coding	5609.78	1.01704	0.266269	3.8196	0.00013367	0.00448937
ENSG00000010438	9	33750466	33799231	PRSS3	protein_coding	14.7445	-2.26453	0.593176	-3.81764	0.000134734	0.0045166
ENSG00000130726	19	58544091	58550722	TRIM28	protein_coding	2874.31	-0.681693	0.178759	-3.81348	0.000137021	0.00458471
ENSG00000173200	3	122577602	122639047	PARP15	protein_coding	51.6297	1.37522	0.360828	3.81128	0.000138247	0.00461709
ENSG00000260578	18	67481791	67484966	CTD-2541J13.1	lincRNA	251.981	1.03406	0.271418	3.80985	0.00013905	0.00463015
ENSG00000106804	9	120952335	121050276	C5	protein_coding	127.383	-1.3229	0.347248	-3.80966	0.000139155	0.00463015
ENSG00000111696	12	103770453	103841197	NT5DC3	protein_coding	202.861	0.905947	0.237844	3.80899	0.000139533	0.00463411
ENSG00000076641	8	80967810	81112068	PAG1	protein_coding	408.563	1.50467	0.395144	3.8079	0.000140153	0.00464608
ENSG00000197121	2	196833004	196927796	PGAP1	protein_coding	372.256	-0.542821	0.142688	-3.80424	0.000142238	0.00470646
ENSG00000161653	17	44004546	44009063	NAGS	protein_coding	44.3587	-1.68886	0.44402	-3.80356	0.000142632	0.00471081
ENSG00000250508	11	68870664	68874542	RP11-757G1.6	lincRNA	60.3943	2.18172	0.574811	3.79554	0.000147325	0.0048479
ENSG00000117318	1	23557918	23559794	ID3	protein_coding	397.279	1.53779	0.405114	3.79593	0.00014709	0.0048479
ENSG00000118785	4	87975650	87983426	SPP1	protein_coding	11.3697	2.20545	0.581376	3.79349	0.000148543	0.00487903
ENSG00000154359	8	12721894	12756073	LONRF1	protein_coding	503.14	0.780354	0.205907	3.78983	0.000150748	0.00494237
ENSG00000166881	12	57055643	57088063	NEMP1	protein_coding	583.096	-0.663432	0.175104	-3.7888	0.000151376	0.0049539
ENSG00000167747	19	50797704	50804929	C19orf48	protein_coding	382.557	-1.12661	0.297604	-3.7856	0.000153335	0.00500885
ENSG00000136928	9	98288082	98709197	GABBR2	protein_coding	217.838	2.19394	0.579883	3.78342	0.000154686	0.00504376
ENSG00000233237	6	71344344	71420769	LINC00472	lincRNA	47.6564	1.26639	0.334803	3.7825	0.000155258	0.00505324
ENSG00000108468	17	48070052	48101521	CBX1	protein_coding	1540.01	-0.600512	0.158891	-3.7794	0.000157209	0.00509988
ENSG00000127083	9	92414245	92424461	OMD	protein_coding	79.0007	-2.01356	0.532785	-3.77931	0.000157261	0.00509988
ENSG00000105559	19	48837097	48868632	PLEKHA4	protein_coding	750.385	-1.03723	0.274915	-3.77291	0.000161354	0.00522314
ENSG00000117519	1	94896949	94927278	CNN3	protein_coding	6411.54	0.784502	0.207958	3.77241	0.000161679	0.00522421
ENSG00000174327	17	7036075	7040121	SLC16A13	protein_coding	236.765	1.52485	0.404548	3.76926	0.00016373	0.00528096
ENSG00000157601	21	41420304	41459214	MX1	protein_coding	513.161	1.65117	0.438238	3.76774	0.000164732	0.00530371
ENSG00000205581	21	39342315	39349647	HMGN1	protein_coding	2836.18	-0.410223	0.108913	-3.76652	0.000165538	0.00532011
ENSG00000121690	11	33015864	33033582	DEPDC7	protein_coding	223.131	1.02932	0.273351	3.76557	0.000166167	0.00532121
ENSG00000224743	13	30881933	30933846	TEX26-AS1	antisense	7.26582	-2.09359	0.555969	-3.76567	0.000166106	0.00532121
ENSG00000270885	17	35731649	35743521	RASL10B	protein_coding	87.7688	-1.24809	0.331904	-3.76038	0.000169654	0.00542318
ENSG00000143554	1	153774354	153780157	SLC27A3	protein_coding	594.241	-1.1648	0.309797	-3.7599	0.000169983	0.005424
ENSG00000154451	1	89258950	89272804	GBP5	protein_coding	8.82549	2.21907	0.59084	3.7558	0.000172791	0.00550381
ENSG00000167371	16	29811382	29815892	PRRT2	protein_coding	184.271	-1.67793	0.446919	-3.75443	0.000173733	0.00552397
ENSG00000138623	15	74409289	74434467	SEMA7A	protein_coding	912.571	1.0519	0.280424	3.7511	0.000176062	0.00558811
ENSG00000146197	6	35214419	35253079	SCUBE3	protein_coding	426.958	-1.99587	0.532206	-3.75019	0.000176703	0.00558863
ENSG00000258711	14	50956259	50962002	RP11-218E20.3	lincRNA	7.40944	-2.22545	0.593354	-3.75062	0.000176395	0.00558863
ENSG00000253214	8	81154279	81164599	RP11-1149M10.2	lincRNA	6.94057	2.14654	0.572768	3.74765	0.000178498	0.00563545
ENSG00000109066	17	74776483	74839779	TMEM104	protein_coding	1772.08	1.34939	0.360134	3.74692	0.000179016	0.00564185
ENSG00000132874	18	45212995	45683686	SLC14A2	protein_coding	12.9547	2.03266	0.542967	3.74362	0.00018139	0.0056966
ENSG00000177464	19	45589764	45602208	GPR4	protein_coding	24.4615	-2.21509	0.591687	-3.74368	0.000181341	0.0056966
ENSG00000104825	19	38899700	38908893	NFKBIB	protein_coding	383.012	0.87422	0.233574	3.7428	0.000181982	0.00570517
ENSG00000087494	12	27958084	27972705	PTHLH	protein_coding	43.5255	1.74897	0.46783	3.73848	0.00018514	0.00579403
ENSG00000171873	20	4220631	4249074	ADRA1D	protein_coding	35.5004	1.84203	0.492802	3.73787	0.000185589	0.00579795
ENSG00000165424	10	79382325	79445627	ZCCHC24	protein_coding	3569.75	-0.598525	0.160264	-3.73461	0.000188007	0.00586327
ENSG00000049323	2	32946972	33399509	LTBP1	protein_coding	5749.39	-1.72342	0.461594	-3.73362	0.000188749	0.00587615
ENSG00000267390	18	63367328	63381629	RP11-635N19.1	antisense	20.0128	-1.60723	0.430559	-3.73289	0.000189294	0.0058829
ENSG00000111275	12	111766887	111817529	ALDH2	protein_coding	708.38	-0.924126	0.247733	-3.73033	0.000191233	0.00591236
ENSG00000145911	5	178113443	178126087	N4BP3	protein_coding	42.4126	-1.25849	0.337325	-3.7308	0.000190872	0.00591236
ENSG00000167772	19	8363289	8374373	ANGPTL4	protein_coding	255.8	-1.77545	0.475906	-3.73067	0.000190971	0.00591236
ENSG00000172346	22	41560763	41577741	CSDC2	protein_coding	216.089	1.46986	0.394085	3.72981	0.000191623	0.00591421
ENSG00000108370	17	65100812	65227703	RGS9	protein_coding	39.3767	-2.10982	0.565806	-3.72887	0.00019234	0.00592611
ENSG00000067798	12	77324641	78213008	NAV3	protein_coding	1061.65	1.00748	0.270234	3.72818	0.000192866	0.00593212
ENSG00000168621	5	37812677	37839686	GDNF	protein_coding	249.275	1.59777	0.428931	3.72501	0.000195305	0.00599682
ENSG00000140297	15	59594875	59640239	GCNT3	protein_coding	33.5344	1.78802	0.480255	3.72306	0.00019682	0.00601304
ENSG00000269899	8	11846154	11846391	RP11-589N15.2	sense_intronic	90.0006	1.50178	0.403346	3.7233	0.000196639	0.00601304
ENSG00000196668	12	116533422	116536518	LINC00173	processed_transcript	18.6718	-1.94676	0.522896	-3.72304	0.000196841	0.00601304
ENSG00000113600	5	39284262	39424868	C9	protein_coding	14.5228	1.7437	0.468477	3.72207	0.000197599	0.00601569
ENSG00000183655	15	85759323	85795030	KLHL25	protein_coding	124.193	0.671344	0.180362	3.72221	0.000197487	0.00601569
ENSG00000121769	1	31365625	31376850	FABP3	protein_coding	18021.7	1.63679	0.439935	3.72053	0.000198802	0.00603038
ENSG00000157680	7	137381037	137847092	DGKI	protein_coding	245.502	1.55988	0.419247	3.72068	0.000198686	0.00603038
ENSG00000223802	19	18868545	18896727	CERS1	protein_coding	15.8152	-1.95544	0.525632	-3.72017	0.000199092	0.00603038
ENSG00000275552	14	22595808	22598946	CH17-302M23.1	antisense	14.9332	1.83517	0.493362	3.71972	0.000199446	0.00603087
ENSG00000009830	14	77274956	77320884	POMT2	protein_coding	925.681	0.719175	0.193407	3.71846	0.000200443	0.00604335
ENSG00000135736	16	57512178	57536599	CCDC102A	protein_coding	241.308	-0.819824	0.220481	-3.71834	0.000200534	0.00604335
ENSG00000110628	11	2899721	2925246	SLC22A18	protein_coding	516.732	1.03049	0.277409	3.71469	0.000203455	0.00612108
ENSG00000102804	13	44432143	44577147	TSC22D1	protein_coding	3124.1	0.490644	0.13213	3.71334	0.000204544	0.00614352
ENSG00000187688	17	16415542	16437003	TRPV2	protein_coding	732.971	1.84889	0.498183	3.71127	0.000206222	0.0061732
ENSG00000135976	2	97113496	97264521	ANKRD36	protein_coding	105.876	0.781727	0.210612	3.71169	0.000205878	0.0061732
ENSG00000168427	2	238138722	238152947	KLHL30	protein_coding	50.5793	1.76745	0.476702	3.70767	0.000209175	0.00624074
ENSG00000132780	1	45583846	45618904	NASP	protein_coding	737.6	-0.690012	0.186094	-3.70787	0.000209007	0.00624074
ENSG00000198919	3	108589682	108694846	DZIP3	protein_coding	438.585	-0.709161	0.191326	-3.70656	0.000210097	0.0062578
ENSG00000213694	9	88991447	89005010	S1PR3	protein_coding	1297.68	-1.84109	0.49712	-3.70351	0.000212634	0.00632287
ENSG00000102445	13	46342000	46438190	RUBCNL	protein_coding	390.954	1.88744	0.50972	3.7029	0.000213152	0.00632774
ENSG00000155011	4	106921802	107283806	DKK2	protein_coding	645.319	2.11059	0.570068	3.70236	0.000213606	0.00633072
ENSG00000174791	11	66330242	66336840	RIN1	protein_coding	516.142	-1.3523	0.36542	-3.70068	0.000215024	0.00636222
ENSG00000154370	1	228393673	228406840	TRIM11	protein_coding	478.997	0.513563	0.138906	3.6972	0.000217991	0.00643938
ENSG00000186854	2	84821650	84907008	TRABD2A	protein_coding	106.988	-1.99851	0.540634	-3.69661	0.000218499	0.00644373
ENSG00000096696	6	7541575	7586717	DSP	protein_coding	1823.67	1.9532	0.528523	3.69558	0.000219387	0.00645928
ENSG00000198597	19	30228290	30713538	ZNF536	protein_coding	62.2619	1.65207	0.447112	3.69499	0.0002199	0.00646375
ENSG00000118515	6	134169246	134318112	SGK1	protein_coding	2510.93	1.0177	0.275475	3.69436	0.000220437	0.00646893
ENSG00000283498	5	118974586	118974670	MIR1244-2	miRNA	11.9336	-2.1201	0.573962	-3.6938	0.000220926	0.00647267
ENSG00000183837	X	153056409	153060467	PNMA3	protein_coding	27.1363	1.82855	0.495422	3.69089	0.000223472	0.00648244
ENSG00000161013	5	179797597	179806952	MGAT4B	protein_coding	5517.74	0.636018	0.172332	3.69066	0.00022367	0.00648244
ENSG00000070047	11	576486	612222	PHRF1	protein_coding	942.08	-0.459246	0.124384	-3.69216	0.000222361	0.00648244
ENSG00000197062	6	28267010	28278224	ZSCAN26	protein_coding	412.407	-0.475974	0.128982	-3.69024	0.000224039	0.00648244
ENSG00000144034	2	73729104	73737400	TPRKB	protein_coding	203.117	-0.638466	0.173021	-3.69011	0.000224157	0.00648244
ENSG00000149929	16	29992321	29996436	HIRIP3	protein_coding	144.048	-0.929492	0.251728	-3.69245	0.000222108	0.00648244
ENSG00000121753	1	31727117	31764893	ADGRB2	protein_coding	362.927	-0.942223	0.255285	-3.69087	0.000223492	0.00648244
ENSG00000267534	19	10221435	10231272	S1PR2	protein_coding	487.888	-1.36048	0.36842	-3.69275	0.00022184	0.00648244
ENSG00000179820	19	53866223	53876437	MYADM	protein_coding	3034.54	1.39228	0.377381	3.68933	0.000224847	0.00649192
ENSG00000184254	15	100877714	100916626	ALDH1A3	protein_coding	151.94	-1.32936	0.360448	-3.68806	0.00022597	0.00650335
ENSG00000149212	11	95165513	95232541	SESN3	protein_coding	2524.35	-1.97616	0.53581	-3.68817	0.000225874	0.00650335
ENSG00000131100	22	17592136	17628818	ATP6V1E1	protein_coding	4200.36	0.792625	0.215047	3.68582	0.000227965	0.00655025
ENSG00000125968	20	31605283	31606515	ID1	protein_coding	23.6543	-1.64852	0.447311	-3.6854	0.000228342	0.00655056
ENSG00000251003	8	105780246	106060524	ZFPM2-AS1	processed_transcript	9.07949	2.05543	0.558001	3.68357	0.000229991	0.00658044
ENSG00000166920	15	45430529	45448761	C15orf48	protein_coding	17.4182	1.8246	0.495384	3.6832	0.00023032	0.00658044
ENSG00000077235	16	27459555	27549913	GTF3C1	protein_coding	2317.88	-0.415984	0.112946	-3.68302	0.000230486	0.00658044
ENSG00000012963	14	93207056	93229215	UBR7	protein_coding	551.11	-0.594465	0.161593	-3.67878	0.000234349	0.00665348
ENSG00000014914	1	149928651	149936869	MTMR11	protein_coding	494.137	-0.701803	0.190781	-3.67859	0.000234531	0.00665348
ENSG00000108001	10	129835283	129963841	EBF3	protein_coding	154.019	-1.27635	0.346934	-3.67893	0.00023421	0.00665348
ENSG00000204187	10	43845306	43850622	LINC00619	lincRNA	5.56552	-2.02201	0.549629	-3.67887	0.000234266	0.00665348
ENSG00000170525	10	6144934	6254644	PFKFB3	protein_coding	838.085	1.097	0.298332	3.6771	0.0002359	0.00668173
ENSG00000114923	2	219627327	219641980	SLC4A3	protein_coding	300.665	1.26393	0.343938	3.67487	0.000237974	0.00672981
ENSG00000134824	11	61792980	61867354	FADS2	protein_coding	26698.8	1.01838	0.277304	3.67242	0.000240265	0.00678389
ENSG00000109736	4	2930561	2934859	MFSD10	protein_coding	1290.3	0.391512	0.106662	3.67058	0.000241996	0.0068006
ENSG00000204856	12	110468364	110490385	FAM216A	protein_coding	131.976	-0.817568	0.222711	-3.67098	0.000241619	0.0068006
ENSG00000187325	X	78129748	78139706	TAF9B	protein_coding	334.78	-0.966584	0.263315	-3.67083	0.000241768	0.0068006
ENSG00000141526	17	82228397	82261129	SLC16A3	protein_coding	1268.6	0.980451	0.267431	3.66618	0.000246202	0.00690795
ENSG00000126218	13	113122814	113149529	F10	protein_coding	1586.62	-1.5361	0.419381	-3.66279	0.000249487	0.00698915
ENSG00000138835	9	113444731	113597743	RGS3	protein_coding	2017.25	1.13305	0.309402	3.66208	0.000250178	0.00699756
ENSG00000050327	7	144355288	144380632	ARHGEF5	protein_coding	112.71	0.773765	0.211341	3.66122	0.000251018	0.0070101
ENSG00000161888	19	11131520	11155808	SPC24	protein_coding	40.9716	-1.81708	0.496943	-3.65651	0.000255669	0.00712885
ENSG00000100625	14	60709528	60724348	SIX4	protein_coding	178.259	-1.13625	0.311205	-3.65113	0.000261092	0.00726874
ENSG00000171224	10	69630251	69633599	C10orf35	protein_coding	10.3378	2.03752	0.55865	3.64722	0.000265095	0.00733457
ENSG00000244479	7	144251264	144356181	OR2A1-AS1	antisense	40.2373	1.24961	0.342511	3.64837	0.000263905	0.00733457
ENSG00000127124	1	41506365	42035925	HIVEP3	protein_coding	150.459	0.82566	0.226337	3.64792	0.00026437	0.00733457
ENSG00000105514	19	11322046	11346270	RAB3D	protein_coding	168.37	-0.901677	0.247206	-3.64747	0.000264837	0.00733457
ENSG00000143355	1	197911902	197935478	LHX9	protein_coding	138.502	2.14276	0.587648	3.64634	0.000266002	0.00734831
ENSG00000109846	11	111908565	111923722	CRYAB	protein_coding	8241.67	1.09413	0.300157	3.64519	0.000267193	0.00736982
ENSG00000257732	12	104262314	104280722	RP11-818F20.5	antisense	24.2978	1.47445	0.40468	3.64351	0.000268948	0.00740682
ENSG00000103249	16	1444934	1475580	CLCN7	protein_coding	2855.33	1.00981	0.277326	3.64125	0.000271315	0.00746013
ENSG00000165197	X	15345591	15384376	VEGFD	protein_coding	31.6964	-1.85563	0.509665	-3.64087	0.000271717	0.00746013
ENSG00000152661	6	121435692	121449727	GJA1	protein_coding	13086.7	1.23569	0.339579	3.6389	0.000273804	0.00750591
ENSG00000198431	12	104215779	104350305	TXNRD1	protein_coding	11039.4	1.34795	0.370646	3.63676	0.000276093	0.00754565
ENSG00000110169	11	6431049	6442617	HPX	protein_coding	69.46	-1.44492	0.397311	-3.63675	0.000276096	0.00754565
ENSG00000198865	5	42756801	42802360	CCDC152	protein_coding	27.8768	-1.23537	0.340316	-3.63008	0.000283333	0.00773162
ENSG00000175471	5	94703741	95284575	MCTP1	protein_coding	52.2	-1.4447	0.398409	-3.62618	0.000287645	0.00783735
ENSG00000077943	10	15513949	15720125	ITGA8	protein_coding	111.443	2.08745	0.575891	3.62474	0.000289257	0.00785733
ENSG00000130309	19	17555594	17583162	COLGALT1	protein_coding	5819.55	0.705573	0.194652	3.6248	0.000289189	0.00785733
ENSG00000105088	19	9853718	9936552	OLFM2	protein_coding	942.104	-1.89706	0.523465	-3.62405	0.000290024	0.00786624
ENSG00000091513	3	133745956	133779006	TF	protein_coding	21.3046	-2.09381	0.577839	-3.62351	0.000290628	0.00787071
ENSG00000168672	8	126552442	126558393	FAM84B	protein_coding	52.5044	1.90449	0.525689	3.62285	0.000291379	0.00787912
ENSG00000100167	22	41976272	41998221	2003-09-01	protein_coding	106.926	1.36838	0.377767	3.62227	0.000292024	0.00788465
ENSG00000166816	16	75111860	75116771	LDHD	protein_coding	85.7246	1.36998	0.378336	3.62106	0.000293398	0.00790982
ENSG00000183486	21	41361943	41409390	MX2	protein_coding	201.492	2.00044	0.552648	3.61973	0.000294908	0.00793856
ENSG00000099251	10	38356380	38378505	HSD17B7P2	transcribed_unprocessed_pseudogene	214.03	1.58583	0.438517	3.61635	0.000298786	0.00797509
ENSG00000169710	17	82078333	82098332	FASN	protein_coding	20777.2	1.43842	0.397649	3.61731	0.00029768	0.00797509
ENSG00000175197	12	57516588	57520517	DDIT3	protein_coding	1299.8	0.783668	0.216664	3.61697	0.00029807	0.00797509
ENSG00000181220	7	149472794	149497817	ZNF746	protein_coding	673.252	0.774656	0.214127	3.61774	0.000297188	0.00797509
ENSG00000106070	7	50590063	50793462	GRB10	protein_coding	1519.47	0.605923	0.16752	3.61702	0.000298015	0.00797509
ENSG00000161381	17	39063303	39154394	PLXDC1	protein_coding	263.18	-1.94159	0.536911	-3.61622	0.000298938	0.00797509
ENSG00000235501	1	94927566	94963270	RP4-639F20.1	antisense	140.398	0.809911	0.22405	3.61487	0.000300496	0.00800472
ENSG00000079150	2	178463664	178478600	FKBP7	protein_coding	823.413	-1.23142	0.340829	-3.61302	0.00030265	0.00805013
ENSG00000111181	12	190077	214570	SLC6A12	protein_coding	4.99553	2.11481	0.585487	3.61206	0.000303772	0.00806797
ENSG00000166924	7	100483927	100494799	NYAP1	protein_coding	34.9791	-2.1223	0.587623	-3.61167	0.000304233	0.00806826
ENSG00000008517	16	3065297	3082192	IL32	protein_coding	126.107	1.29182	0.357949	3.60895	0.000307434	0.00814109
ENSG00000124574	6	43427366	43450430	ABCC10	protein_coding	877.468	0.611378	0.169426	3.60852	0.000307949	0.00814269
ENSG00000124749	6	56056590	56394094	COL21A1	protein_coding	615.864	-1.99694	0.553522	-3.6077	0.000308924	0.00815641
ENSG00000064932	19	1107636	1174283	SBNO2	protein_coding	1427.77	0.605717	0.168065	3.60406	0.00031329	0.00822537
ENSG00000168286	16	67842082	67844195	THAP11	protein_coding	376.01	-0.511106	0.141817	-3.60399	0.000313374	0.00822537
ENSG00000177084	12	132623753	132687365	POLE	protein_coding	479.896	-0.709048	0.196708	-3.60457	0.000312664	0.00822537
ENSG00000232855	21	28439346	28674848	AF131217.1	lincRNA	78.4943	-1.80707	0.501269	-3.60498	0.000312174	0.00822537
ENSG00000186577	6	34246380	34249470	C6orf1	protein_coding	731.592	1.01763	0.282469	3.60262	0.000315024	0.00825658
ENSG00000106605	7	43758680	43807342	BLVRA	protein_coding	939.095	1.05306	0.292682	3.59796	0.000320723	0.00839367
ENSG00000135424	12	55684568	55716043	ITGA7	protein_coding	1271.71	-1.71983	0.478064	-3.5975	0.000321296	0.00839639
ENSG00000155252	10	97640686	97676434	PI4K2A	protein_coding	1399.4	0.585757	0.162985	3.59393	0.000325726	0.00849973
ENSG00000152092	1	176857302	177164973	ASTN1	protein_coding	81.0078	2.08993	0.581749	3.59249	0.000327532	0.00852203
ENSG00000162510	1	30711277	30723587	MATN1	protein_coding	11.4383	-2.06402	0.574479	-3.59285	0.000327076	0.00852203
ENSG00000136854	9	127579370	127696027	STXBP1	protein_coding	1587.71	0.675091	0.187976	3.59137	0.000328939	0.0085462
ENSG00000228561	3	177683627	177691250	RP11-114M1.1	lincRNA	9.16073	2.08018	0.579315	3.59075	0.000329723	0.00855185
ENSG00000183696	7	48088628	48108733	UPP1	protein_coding	518.911	0.984082	0.274084	3.59045	0.000330112	0.00855185
ENSG00000248869	4	136796722	137212799	RP11-138I17.1	lincRNA	25.6342	-2.04174	0.569347	-3.58611	0.000335652	0.00868281
ENSG00000107984	10	52314296	52318042	DKK1	protein_coding	3832.13	1.34847	0.376082	3.58559	0.000336321	0.00868757
ENSG00000162194	11	62662817	62672255	LBHD1	protein_coding	208.284	1.54936	0.432391	3.58324	0.000339356	0.00874693
ENSG00000101193	20	62938119	62948475	GID8	protein_coding	947.243	-0.447299	0.124837	-3.58306	0.000339597	0.00874693
ENSG00000111670	12	101745497	101830938	GNPTAB	protein_coding	1930.72	0.703043	0.196318	3.58114	0.000342097	0.00879869
ENSG00000162595	1	68045962	68051631	DIRAS3	protein_coding	39.6385	-1.91053	0.533688	-3.57986	0.000343773	0.0088291
ENSG00000183578	15	51056598	51105276	TNFAIP8L3	protein_coding	230.747	-1.3583	0.379514	-3.57905	0.000344848	0.00884401
ENSG00000160097	1	32862268	32872482	FNDC5	protein_coding	63.4319	-1.10137	0.307815	-3.57802	0.000346213	0.00886632
ENSG00000166401	18	63969925	64019779	SERPINB8	protein_coding	702.794	0.894644	0.250175	3.57607	0.000348798	0.00891976
ENSG00000125962	X	102599168	102604159	ARMCX5	protein_coding	137.85	-0.667313	0.186707	-3.57413	0.000351399	0.00897346
ENSG00000170581	12	56341597	56360155	STAT2	protein_coding	8279.77	0.48161	0.134854	3.57134	0.000355157	0.0090565
ENSG00000232324	19	53864763	53866140	AC008440.10	lincRNA	8.87362	1.95319	0.547523	3.56732	0.000360657	0.00918367
ENSG00000100647	14	69611596	69715142	SUSD6	protein_coding	855.923	0.754605	0.211606	3.56609	0.000362347	0.00920346
ENSG00000099864	19	708939	748329	PALM	protein_coding	1670.09	-1.35186	0.379097	-3.56601	0.000362462	0.00920346
ENSG00000102780	13	42040036	42256578	DGKH	protein_coding	420.252	0.958698	0.268988	3.5641	0.000365111	0.00925759
ENSG00000106299	7	123681935	123749067	WASL	protein_coding	1646.78	1.01572	0.285119	3.56246	0.000367398	0.0093024
ENSG00000259459	15	63390136	63438320	RP11-321G12.1	lincRNA	7.84197	-2.06626	0.580207	-3.56124	0.000369112	0.00933259
ENSG00000148158	9	112750838	112881671	SNX30	protein_coding	961.308	-0.471879	0.132636	-3.5577	0.000374114	0.00944571
ENSG00000188612	17	75165586	75182983	SUMO2	protein_coding	1783.44	-0.66197	0.186212	-3.55494	0.00037807	0.00953215
ENSG00000131470	17	42572315	42577831	PSMC3IP	protein_coding	42.662	-1.3161	0.370277	-3.55438	0.000378877	0.00953906
ENSG00000137573	8	69466624	69660915	SULF1	protein_coding	7640.49	1.99173	0.561077	3.54983	0.00038548	0.00969168
ENSG00000100075	22	19175575	19178830	SLC25A1	protein_coding	3584.06	0.847681	0.23883	3.5493	0.000386251	0.00969745
ENSG00000154920	17	50373220	50381483	EME1	protein_coding	22.3324	-1.66817	0.470251	-3.54741	0.000389038	0.00975373
ENSG00000118113	11	102711795	102727050	MMP8	protein_coding	10.3188	2.09971	0.592362	3.54464	0.000393147	0.00982922
ENSG00000189184	4	137518918	137532494	PCDH18	protein_coding	7669.61	0.800028	0.225696	3.54471	0.000393047	0.00982922
ENSG00000044524	3	89107524	89482134	EPHA3	protein_coding	34.351	-2.10124	0.593103	-3.5428	0.000395905	0.00988437
ENSG00000243927	21	34073224	34143034	MRPS6	protein_coding	427.677	-0.871025	0.245891	-3.54232	0.000396624	0.00988854
ENSG00000114993	2	74425836	74442422	RTKN	protein_coding	411.948	-0.617271	0.174321	-3.54101	0.000398599	0.00992396
ENSG00000169083	X	67544032	67730619	AR	protein_coding	434.194	-1.56223	0.441484	-3.53859	0.000402267	0.0100014
ENSG00000104321	8	72019917	72075617	TRPA1	protein_coding	25.6674	1.59353	0.450395	3.53807	0.000403057	0.0100071
ENSG00000171451	18	67506582	67516980	DSEL	protein_coding	2792.09	1.20145	0.339843	3.53532	0.000407284	0.010098
ENSG00000132286	11	6481447	6484679	TIMM10B	protein_coding	1093.09	0.733042	0.207467	3.53329	0.000410419	0.0101617
ENSG00000225190	17	45435900	45490749	PLEKHM1	protein_coding	2068.36	0.885844	0.251037	3.52875	0.000417535	0.0102978
ENSG00000126432	11	64318088	64321811	PRDX5	protein_coding	5871.16	0.572735	0.162302	3.52881	0.000417425	0.0102978
ENSG00000174010	X	23983720	24027186	KLHL15	protein_coding	195.012	-0.705094	0.199818	-3.52868	0.000417642	0.0102978
ENSG00000116604	1	156463727	156500828	MEF2D	protein_coding	2010.3	0.654575	0.185643	3.52599	0.000421899	0.0103818
ENSG00000154144	11	124622836	124635398	TBRG1	protein_coding	1011.66	0.539812	0.153119	3.52543	0.000422789	0.0103818
ENSG00000014919	10	99711844	99732100	COX15	protein_coding	722.1	-0.709799	0.201335	-3.52546	0.000422752	0.0103818
ENSG00000162804	2	240998838	241095568	SNED1	protein_coding	2050.7	-1.7853	0.506518	-3.52465	0.000424036	0.0103982
ENSG00000159374	2	74557883	74648338	M1AP	protein_coding	10.3653	1.81139	0.514383	3.52148	0.000429142	0.010509
ENSG00000102383	X	75368427	75523502	ZDHHC15	protein_coding	14.2203	1.90388	0.54091	3.51978	0.00043191	0.0105479
ENSG00000135048	9	71683366	71816690	TMEM2	protein_coding	1190.96	1.00754	0.286247	3.51982	0.000431839	0.0105479
ENSG00000257252	12	93317135	93377736	RP11-486A14.2	antisense	9.4602	1.83579	0.521811	3.51811	0.000434635	0.0106
ENSG00000141556	17	82752064	82945922	TBCD	protein_coding	1843.12	-0.57769	0.16424	-3.51735	0.000435876	0.0106158
ENSG00000240687	2	9638772	9649439	RP11-521D12.1	lincRNA	8.47241	-2.03829	0.579617	-3.51662	0.000437078	0.0106306
ENSG00000102103	X	48897912	48903143	PQBP1	protein_coding	708.298	-0.506071	0.143971	-3.5151	0.000439591	0.0106628
ENSG00000204366	6	31899607	31901992	ZBTB12	protein_coding	90.4115	-1.01825	0.289675	-3.51514	0.000439526	0.0106628
ENSG00000163644	4	88257620	88284769	PPM1K	protein_coding	577.538	1.1618	0.330668	3.51349	0.000442254	0.0107128
ENSG00000261295	NA	NA	NA	NA	NA	19.725	-1.96075	0.558124	-3.5131	0.000442911	0.0107143
ENSG00000128918	15	57953424	58497866	ALDH1A2	protein_coding	21.6191	-1.50617	0.42893	-3.51146	0.000445654	0.0107661
ENSG00000140526	15	89087459	89202360	ABHD2	protein_coding	1560.16	0.918973	0.261961	3.50805	0.000451409	0.0108904
ENSG00000100292	22	35380361	35394214	HMOX1	protein_coding	12957.3	1.43311	0.408757	3.50602	0.000454859	0.0109471
ENSG00000106976	9	128191655	128255248	DNM1	protein_coding	2489.15	-1.02264	0.291686	-3.50595	0.000454983	0.0109471
ENSG00000162407	1	56494747	56645301	PLPP3	protein_coding	32018.9	-1.22264	0.348779	-3.5055	0.000455754	0.0109509
ENSG00000145736	5	71032670	71067689	GTF2H2	protein_coding	119.541	-1.54172	0.440088	-3.5032	0.0004597	0.0110015
ENSG00000147862	9	14081843	14398983	NFIB	protein_coding	368.916	-1.55256	0.44317	-3.5033	0.000459525	0.0110015
ENSG00000169744	4	16501541	16898809	LDB2	protein_coding	512.252	-1.56861	0.447706	-3.50366	0.000458915	0.0110015
ENSG00000178821	1	1917590	1919273	TMEM52	protein_coding	10.6729	2.05073	0.585608	3.50188	0.000461991	0.0110415
ENSG00000188015	1	153547329	153549372	S100A3	protein_coding	243.55	-1.34534	0.384652	-3.49756	0.000469532	0.0112068
ENSG00000171649	19	57578456	57593777	ZIK1	protein_coding	104.233	-0.869031	0.248524	-3.49676	0.000470939	0.0112115
ENSG00000126950	X	101078720	101096364	TMEM35A	protein_coding	246.419	-1.38998	0.397508	-3.49674	0.000470983	0.0112115
ENSG00000163694	4	40423267	40630875	RBM47	protein_coding	38.0413	1.56582	0.447906	3.49588	0.000472505	0.0112328
ENSG00000113657	5	147390811	147510056	DPYSL3	protein_coding	2887.02	0.852603	0.244021	3.49397	0.000475889	0.0112983
ENSG00000126243	19	35935358	35945767	LRFN3	protein_coding	515.269	0.608889	0.174396	3.49141	0.000480471	0.0113919
ENSG00000111261	12	12326056	12350541	MANSC1	protein_coding	267.928	-0.971162	0.278188	-3.49103	0.000481169	0.0113934
ENSG00000054654	14	63852983	64226433	SYNE2	protein_coding	355.434	-1.16388	0.333583	-3.48904	0.000484767	0.0114634
ENSG00000272763	17	48635923	48647023	RP11-357H14.17	lincRNA	7.50239	2.06465	0.593088	3.48119	0.000499199	0.0117736
ENSG00000140948	16	87406246	87492045	ZCCHC14	protein_coding	1644.6	0.94204	0.270585	3.48149	0.000498624	0.0117736
ENSG00000198835	1	228149852	228159826	GJC2	protein_coding	40.6924	-1.30254	0.374263	-3.48027	0.000500913	0.0117985
ENSG00000160285	21	46188141	46228824	LSS	protein_coding	15724.5	1.16914	0.336068	3.47887	0.000503533	0.0118446
ENSG00000198794	15	74957219	75021496	SCAMP5	protein_coding	108.607	0.740085	0.212767	3.47838	0.000504463	0.0118509
ENSG00000058799	1	53851719	53889834	YIPF1	protein_coding	500.77	0.451772	0.129969	3.47599	0.000508978	0.0119413
ENSG00000184985	4	7192538	7742836	SORCS2	protein_coding	234.735	1.92146	0.553875	3.46913	0.000522147	0.0122023
ENSG00000237264	8	81521682	81522232	FTH1P11	processed_pseudogene	72.4557	1.22614	0.353409	3.46947	0.000521486	0.0122023
ENSG00000182287	X	15825806	15855014	AP1S2	protein_coding	877.261	1.04719	0.301811	3.46968	0.000521076	0.0122023
ENSG00000236304	11	76657056	76663866	AP001189.4	antisense	54.7787	1.49742	0.431827	3.46765	0.000525025	0.0122536
ENSG00000109790	4	39045039	39126857	KLHL5	protein_coding	977.641	0.520632	0.150173	3.46689	0.000526527	0.0122726
ENSG00000115084	2	113705011	113756823	SLC35F5	protein_coding	3353.33	1.07135	0.309244	3.46442	0.000531386	0.012327
ENSG00000242802	7	4775622	4794312	AP5Z1	protein_coding	2027.73	0.896318	0.258756	3.46395	0.000532305	0.012327
ENSG00000167716	17	1716523	1738599	WDR81	protein_coding	1452.39	0.667193	0.192598	3.46417	0.000531869	0.012327
ENSG00000157510	5	149271871	149341802	AFAP1L1	protein_coding	346.679	-0.788808	0.227644	-3.46509	0.00053005	0.012327
ENSG00000197183	20	32443059	32585074	NOL4L	protein_coding	138.852	-0.909118	0.262385	-3.46482	0.000530583	0.012327
ENSG00000116062	2	47695530	47810101	MSH6	protein_coding	922.706	-0.679828	0.196326	-3.46275	0.00053468	0.012366
ENSG00000161682	17	44353215	44363875	FAM171A2	protein_coding	147.053	-1.15531	0.333764	-3.46144	0.000537286	0.0124103
ENSG00000162702	1	200404940	200410056	ZNF281	protein_coding	1263.42	1.09954	0.317747	3.46044	0.000539299	0.0124407
ENSG00000143520	1	152348735	152360006	FLG2	protein_coding	4.70126	2.0312	0.58752	3.45725	0.000545718	0.0125726
ENSG00000117228	1	89052319	89065360	GBP1	protein_coding	548.496	0.752668	0.21775	3.45656	0.000547111	0.0125885
ENSG00000204179	10	46911396	47002488	PTPN20	protein_coding	22.2154	1.90851	0.552367	3.45515	0.000549982	0.0126221
ENSG00000095370	9	127738317	127778741	SH2D3C	protein_coding	9.68924	1.85808	0.537765	3.45519	0.000549912	0.0126221
ENSG00000185561	17	1702790	1710438	TLCD2	protein_coding	475.05	-1.38548	0.401046	-3.45466	0.000550982	0.0126288
ENSG00000136960	8	119557086	119673453	ENPP2	protein_coding	23733.6	0.965766	0.279609	3.45398	0.000552378	0.0126434
ENSG00000081760	12	125065379	125143333	AACS	protein_coding	1415.68	0.892284	0.258359	3.45366	0.00055303	0.0126434
ENSG00000170775	7	124745997	124765627	GPR37	protein_coding	24.1547	2.04552	0.592405	3.4529	0.000554596	0.012663
ENSG00000172731	10	70298970	70382650	LRRC20	protein_coding	252.405	-0.664096	0.192432	-3.45107	0.000558373	0.012733
ENSG00000154654	21	20998315	21543329	NCAM2	protein_coding	60.2819	1.15492	0.33469	3.45071	0.000559108	0.0127336
ENSG00000165915	11	47407132	47416501	SLC39A13	protein_coding	3211.08	0.5966	0.173016	3.44824	0.000564252	0.0128344
ENSG00000139200	12	6693792	6700800	PIANP	protein_coding	68.6937	-1.71756	0.498648	-3.44443	0.000572263	0.0130001
ENSG00000204386	6	31857659	31862906	NEU1	protein_coding	3749.46	0.994798	0.288972	3.44254	0.000576278	0.0130697
ENSG00000168077	8	27633868	27676776	SCARA3	protein_coding	2892.07	-1.34358	0.390314	-3.4423	0.000576789	0.0130697
ENSG00000103051	16	70480568	70523565	COG4	protein_coding	1592.35	-0.623906	0.181275	-3.44177	0.000577915	0.0130787
ENSG00000170571	5	50396192	50443248	EMB	protein_coding	9.28215	2.03887	0.592603	3.44054	0.000580557	0.0131219
ENSG00000119042	2	199269500	199471266	SATB2	protein_coding	307.616	0.630265	0.183233	3.43969	0.000582375	0.0131298
ENSG00000237945	21	33915534	33977691	LINC00649	antisense	25.2686	-1.90029	0.552419	-3.43995	0.000581831	0.0131298
ENSG00000160298	21	46300181	46323875	C21orf58	protein_coding	87.2138	-0.873711	0.254055	-3.43907	0.000583727	0.0131438
ENSG00000141456	17	4669774	4704337	PELP1	protein_coding	681.001	-0.4586	0.133368	-3.4386	0.000584729	0.0131498
ENSG00000154822	3	16802651	17090594	PLCL2	protein_coding	286.661	-1.19852	0.348883	-3.4353	0.000591891	0.0132942
ENSG00000123965	7	74894116	74897835	PMS2P5	unprocessed_pseudogene	33.8631	1.45259	0.422912	3.43473	0.000593147	0.0133057
ENSG00000121316	12	14503661	14568349	PLBD1	protein_coding	72.6871	1.70307	0.49598	3.43375	0.0005953	0.0133372
ENSG00000173212	1	116111755	116135240	MAB21L3	protein_coding	14.5382	1.66635	0.485456	3.43254	0.000597959	0.0133561
ENSG00000115756	2	10302889	10427617	HPCAL1	protein_coding	627.458	-1.2188	0.355032	-3.43292	0.000597116	0.0133561
ENSG00000128284	22	36140330	36166177	APOL3	protein_coding	278.418	-1.30271	0.37954	-3.43235	0.000598381	0.0133561
ENSG00000141560	17	82716683	82730328	FN3KRP	protein_coding	557.264	-0.472446	0.137741	-3.42995	0.000603697	0.013458
ENSG00000100364	22	45190338	45240769	KIAA0930	protein_coding	4925.58	0.81751	0.238375	3.42952	0.000604651	0.0134625
ENSG00000168283	10	22321211	22331484	BMI1	protein_coding	517.82	-0.717771	0.2096	-3.42449	0.000615963	0.0136973
ENSG00000104881	19	45379634	45406349	PPP1R13L	protein_coding	195.631	1.27571	0.372692	3.42295	0.000619444	0.0137439
ENSG00000166741	11	114257787	114313285	NNMT	protein_coding	8558.8	1.07591	0.314398	3.42213	0.000621332	0.0137439
ENSG00000157873	1	2555639	2565382	TNFRSF14	protein_coding	1605.74	1.06473	0.311153	3.42188	0.000621896	0.0137439
ENSG00000008256	7	6161776	6272644	CYTH3	protein_coding	2547.82	1.04106	0.304157	3.42277	0.000619874	0.0137439
ENSG00000176890	18	657604	673578	TYMS	protein_coding	279.352	-1.0206	0.298256	-3.42191	0.000621831	0.0137439
ENSG00000120708	5	136028895	136063818	TGFBI	protein_coding	45957.6	1.02328	0.299076	3.42148	0.000622803	0.013747
ENSG00000129667	17	76470891	76501790	RHBDF2	protein_coding	331.646	1.17379	0.343572	3.41644	0.000634456	0.0139869
ENSG00000117410	1	43974487	43978295	ATP6V0B	protein_coding	2311.64	1.00495	0.294201	3.41585	0.000635832	0.0139975
ENSG00000132436	7	50444128	50542535	FIGNL1	protein_coding	119.269	-0.8679	0.254101	-3.41557	0.000636498	0.0139975
ENSG00000270504	6	3751111	3753871	RP11-420L9.5	antisense	478.728	0.84125	0.246358	3.41475	0.0006384	0.0140221
ENSG00000178035	3	49024325	49029408	IMPDH2	protein_coding	4058.66	-1.26865	0.371612	-3.4139	0.000640395	0.0140487
ENSG00000102032	X	153935263	153944691	RENBP	protein_coding	503.009	1.14385	0.335344	3.41097	0.000647313	0.0141703
ENSG00000178726	20	23045633	23049741	THBD	protein_coding	57.5561	-1.44473	0.423564	-3.41088	0.000647525	0.0141703
ENSG00000139112	12	10212458	10223130	GABARAPL1	protein_coding	2693.87	0.9153	0.268378	3.41049	0.000648468	0.0141737
ENSG00000125966	20	35226654	35277000	MMP24	protein_coding	91.4493	1.35147	0.396315	3.4101	0.000649397	0.0141767
ENSG00000249115	19	35612744	35625349	HAUS5	protein_coding	173.918	-0.577295	0.169408	-3.40772	0.000655078	0.0142833
ENSG00000158301	X	102712176	102717733	GPRASP2	protein_coding	390.956	-0.760542	0.223309	-3.40579	0.000659724	0.0143322
ENSG00000185100	14	104724186	104747325	ADSSL1	protein_coding	71.8636	-1.08645	0.31897	-3.40611	0.000658956	0.0143322
ENSG00000263443	8	122700269	122703423	RP11-973F15.2	lincRNA	5.4294	-1.96457	0.576757	-3.40623	0.000658662	0.0143322
ENSG00000198060	10	92291163	92353964	2005-03-01	protein_coding	797.402	-0.489715	0.143824	-3.40496	0.000661749	0.0143414
ENSG00000232871	19	48638071	48682245	SEC1P	unitary_pseudogene	9.93929	-1.99347	0.585442	-3.40507	0.000661474	0.0143414
ENSG00000065057	16	2039815	2047866	NTHL1	protein_coding	165.092	-0.795696	0.233752	-3.40402	0.000664019	0.0143732
ENSG00000165802	9	137447570	137459334	NSMF	protein_coding	2473.39	0.455248	0.133839	3.40146	0.000670258	0.0144907
ENSG00000145780	5	115520908	115544894	FEM1C	protein_coding	618.003	-0.710281	0.208961	-3.39911	0.000676058	0.0145985
ENSG00000123496	X	115003975	115019977	IL13RA2	protein_coding	480.158	1.5251	0.448865	3.39768	0.00067961	0.0146575
ENSG00000122420	1	78303884	78539749	PTGFR	protein_coding	1768.13	-1.1723	0.345085	-3.39712	0.000680993	0.0146696
ENSG00000111886	6	89257208	89315299	GABRR2	protein_coding	8.01193	1.79117	0.527463	3.39583	0.000684214	0.0147189
ENSG00000144182	2	99154955	99163157	LIPT1	protein_coding	80.4275	-0.844556	0.248728	-3.3955	0.000685043	0.0147189
ENSG00000245812	5	159100483	159117478	LINC02202	lincRNA	180.723	-1.58782	0.467696	-3.39499	0.000686316	0.0147189
ENSG00000261672	4	173593672	173594556	RP11-475B2.1	lincRNA	9.08328	-1.90935	0.56242	-3.39489	0.00068657	0.0147189
ENSG00000184860	16	81988855	82011488	SDR42E1	protein_coding	8.43622	1.9576	0.577032	3.39253	0.0006925	0.0147929
ENSG00000129028	15	70881342	70892785	THAP10	protein_coding	61.7005	-0.898878	0.264955	-3.39257	0.000692401	0.0147929
ENSG00000105227	19	40393768	40413366	PRX	protein_coding	207.063	-1.14233	0.336668	-3.39304	0.000691218	0.0147929
ENSG00000280073	14	69357010	69359308	CTD-2525P14.5	TEC	24.8463	-1.9418	0.572478	-3.39192	0.000694035	0.014808
ENSG00000160746	3	43354859	43691594	ANO10	protein_coding	1883.06	0.441369	0.13014	3.3915	0.000695113	0.0148134
ENSG00000065357	12	55927319	55954027	DGKA	protein_coding	1648.94	-0.83925	0.247507	-3.39081	0.00069687	0.0148331
ENSG00000226237	9	86948699	87002033	GAS1RR	lincRNA	55.6527	-1.53513	0.452791	-3.39036	0.000697999	0.0148395
ENSG00000170846	4	6673451	6676047	AC093323.3	lincRNA	202.375	-0.88604	0.261563	-3.38748	0.000705368	0.0149784
ENSG00000177459	8	98064311	98093610	ERICH5	protein_coding	21.1228	1.59842	0.472053	3.38611	0.000708916	0.0150359
ENSG00000206337	6	31400702	31477506	HCP5	sense_overlapping	30.3547	1.3766	0.406627	3.3854	0.000710733	0.0150566
ENSG00000177663	22	17084954	17115694	IL17RA	protein_coding	948.601	0.522434	0.154348	3.38478	0.000712366	0.0150734
ENSG00000126860	17	31317560	31321884	EVI2A	protein_coding	182.549	1.61231	0.47649	3.38373	0.000715087	0.0151131
ENSG00000221890	22	38818452	38843982	NPTXR	protein_coding	730.638	0.9904	0.292826	3.38221	0.000719052	0.0151508
ENSG00000180257	19	52949379	52962911	ZNF816	protein_coding	98.1861	-0.719172	0.212642	-3.38207	0.000719409	0.0151508
ENSG00000256525	17	64477785	64497036	POLG2	protein_coding	155.341	-1.04836	0.309925	-3.38264	0.000717936	0.0151508
ENSG00000103490	16	31201485	31203450	PYCARD	protein_coding	196.464	-1.23027	0.364135	-3.3786	0.000728549	0.0153252
ENSG00000237515	16	12901620	13240413	SHISA9	protein_coding	20.5949	1.99175	0.590389	3.37362	0.000741874	0.0155872
ENSG00000237190	5	134402087	134411898	CDKN2AIPNL	protein_coding	205.776	-0.699931	0.207539	-3.37253	0.00074482	0.0156307
ENSG00000160752	1	155308748	155320666	FDPS	protein_coding	8612.65	1.6061	0.476628	3.36972	0.000752449	0.0157539
ENSG00000198556	7	99472841	99503650	ZNF789	protein_coding	214.714	0.751604	0.223038	3.36985	0.000752079	0.0157539
ENSG00000164542	7	36324221	36390125	KIAA0895	protein_coding	29.6141	1.36376	0.404834	3.36869	0.00075525	0.0157915
ENSG00000254602	11	57638024	57652790	AP000662.4	sense_overlapping	44.2126	-1.30358	0.387	-3.36842	0.000756008	0.0157915
ENSG00000144744	3	69054730	69080408	UBA3	protein_coding	1020.09	-0.457	0.135694	-3.36788	0.000757498	0.0158042
ENSG00000127329	12	70515866	70637440	PTPRB	protein_coding	358.769	1.94826	0.578584	3.36729	0.000759111	0.0158194
ENSG00000280339	11	86908990	86912238	RP11-736K20.4	TEC	28.0553	-1.69842	0.50463	-3.36567	0.000763573	0.0158939
ENSG00000056050	4	169729465	169757953	HPF1	protein_coding	428.72	-0.498634	0.148205	-3.36449	0.000766843	0.0159249
ENSG00000184232	11	120210767	120230332	OAF	protein_coding	2064.3	-0.776989	0.230932	-3.36457	0.00076662	0.0159249
ENSG00000068137	17	42667914	42676994	PLEKHH3	protein_coding	865.083	0.599708	0.178429	3.36105	0.000776469	0.0160878
ENSG00000171680	1	6466092	6520061	PLEKHG5	protein_coding	275.851	-1.50292	0.447159	-3.36104	0.000776483	0.0160878
ENSG00000137040	9	6011043	6015625	RANBP6	protein_coding	431.012	-0.483854	0.144113	-3.35745	0.00078665	0.0162796
ENSG00000152240	18	46104332	46128333	HAUS1	protein_coding	289.194	-0.630993	0.187958	-3.35709	0.000787677	0.016282
ENSG00000111142	12	95473520	95515839	METAP2	protein_coding	2329.23	-0.678418	0.202255	-3.35427	0.000795745	0.0164298
ENSG00000130303	19	17402939	17405648	BST2	protein_coding	44.7767	1.89177	0.564253	3.35269	0.0008003	0.016448
ENSG00000138771	4	76435100	76783253	SHROOM3	protein_coding	730.857	1.29042	0.384889	3.35271	0.000800247	0.016448
ENSG00000168234	18	23992773	24135610	TTC39C	protein_coding	423.23	-0.640163	0.190912	-3.35318	0.000798887	0.016448
ENSG00000006016	19	18572220	18607741	CRLF1	protein_coding	345.177	-1.95089	0.581837	-3.35298	0.000799456	0.016448
ENSG00000171960	1	42658425	42676758	PPIH	protein_coding	254.125	-0.569681	0.169986	-3.35133	0.000804245	0.0164912
ENSG00000114023	3	122384176	122412334	FAM162A	protein_coding	537.174	-0.843096	0.25155	-3.3516	0.000803469	0.0164912
ENSG00000131797	16	31700590	31711986	CLUHP3	transcribed_unprocessed_pseudogene	55.2986	0.925801	0.276406	3.34942	0.000809808	0.0165862
ENSG00000149781	11	64206678	64223886	FERMT3	protein_coding	63.6724	1.5394	0.459791	3.34804	0.000813838	0.0166497
ENSG00000205542	X	12975108	12977227	TMSB4X	protein_coding	43867.4	0.575585	0.171951	3.34737	0.000815812	0.0166711
ENSG00000163291	4	78887127	78939438	PAQR3	protein_coding	426.422	0.551925	0.164989	3.34522	0.000822178	0.016782
ENSG00000107833	10	101781325	101783413	NPM3	protein_coding	340.979	-0.936486	0.279987	-3.34475	0.000823563	0.0167911
ENSG00000180139	10	88932390	88940820	ACTA2-AS1	antisense	23.0246	1.50218	0.449325	3.3432	0.000828188	0.016835
ENSG00000135362	11	36296288	36465204	PRR5L	protein_coding	147.815	1.437	0.429806	3.34335	0.00082772	0.016835
ENSG00000197381	21	45073853	45226560	ADARB1	protein_coding	1211.5	1.19853	0.358511	3.34308	0.000828538	0.016835
ENSG00000068831	11	64726911	64745456	RASGRP2	protein_coding	14.7315	1.69626	0.507615	3.34163	0.00083289	0.0168851
ENSG00000111335	12	112978395	113011723	OAS2	protein_coding	365.271	1.19157	0.356574	3.34173	0.000832577	0.0168851
ENSG00000179532	11	6497260	6593758	DNHD1	protein_coding	657.505	0.871028	0.260707	3.34103	0.000834694	0.0169026
ENSG00000111911	6	125956781	125980244	HINT3	protein_coding	555.567	0.426315	0.127622	3.34044	0.000836463	0.0169192
ENSG00000103710	15	65053337	65076690	RASL12	protein_coding	65.719	-1.98114	0.593189	-3.33982	0.000838327	0.0169378
ENSG00000172922	11	65714896	65720947	RNASEH2C	protein_coding	355.62	-0.622653	0.186473	-3.33911	0.000840473	0.016962
ENSG00000053747	18	23689443	23955066	LAMA3	protein_coding	114.888	-0.902225	0.270385	-3.33682	0.000847437	0.0170833
ENSG00000237125	4	173527270	173591324	HAND2-AS1	antisense	649.158	-1.29824	0.389234	-3.33538	0.000851842	0.0171528
ENSG00000161912	6	41101022	41140835	ADCY10P1	transcribed_unprocessed_pseudogene	105.793	-1.35817	0.407302	-3.33455	0.000854369	0.0171843
ENSG00000136866	9	113038380	113056759	ZFP37	protein_coding	89.579	-1.02761	0.308214	-3.33407	0.000855852	0.0171948
ENSG00000101412	20	33675683	33686404	E2F1	protein_coding	115.201	-1.43698	0.431233	-3.33226	0.000861432	0.0172876
ENSG00000149948	12	65824131	65966295	HMGA2	protein_coding	260.874	-1.55736	0.467408	-3.3319	0.000862556	0.0172907
ENSG00000151131	12	104986310	105074197	C12orf45	protein_coding	266.502	-0.600542	0.180277	-3.33122	0.00086465	0.0173133
ENSG00000103855	15	73683966	73714518	CD276	protein_coding	9664.22	1.00556	0.30199	3.32979	0.000869124	0.0173835
ENSG00000112796	6	46159187	46170971	ENPP5	protein_coding	91.5281	1.61555	0.485404	3.32827	0.000873869	0.0174589
ENSG00000267199	18	12438890	12448205	RP11-861E21.2	antisense	42.8848	1.0645	0.319885	3.32777	0.000875428	0.0174705
ENSG00000112640	6	42984499	43012342	PPP2R5D	protein_coding	1280.74	-0.539523	0.162195	-3.32639	0.000879776	0.0175377
ENSG00000148339	9	128068201	128109245	SLC25A25	protein_coding	617.459	1.05026	0.315816	3.32556	0.000882425	0.017571
ENSG00000112319	6	133240598	133532120	EYA4	protein_coding	14.5513	-1.8955	0.570329	-3.32352	0.000888881	0.0176798
ENSG00000113460	5	34915376	34925996	BRIX1	protein_coding	474.493	0.696462	0.209626	3.32241	0.000892442	0.0177113
ENSG00000111077	12	53046969	53064372	TNS2	protein_coding	2192.38	-0.828442	0.249336	-3.3226	0.00089184	0.0177113
ENSG00000167513	16	88803213	88809258	CDT1	protein_coding	65.3643	-1.27229	0.383203	-3.32014	0.000899717	0.0178359
ENSG00000175265	15	34379068	34437466	GOLGA8A	protein_coding	492.301	-0.965379	0.290846	-3.31921	0.000902738	0.017876
ENSG00000134758	18	32091855	32131561	RNF138	protein_coding	158.413	-0.5995	0.180849	-3.31492	0.000916692	0.0181188
ENSG00000179965	16	30407297	30431108	ZNF771	protein_coding	156.348	-0.69396	0.209351	-3.31482	0.000917024	0.0181188
ENSG00000246985	12	93542463	93571768	SOCS2-AS1	processed_transcript	146.85	1.76832	0.533852	3.31237	0.000925076	0.0182528
ENSG00000166482	17	19383442	19387240	MFAP4	protein_coding	19421	-1.70481	0.514715	-3.31214	0.000925845	0.0182528
ENSG00000161277	19	36034985	36054762	THAP8	protein_coding	444.15	0.663909	0.200569	3.31012	0.00093255	0.0183648
ENSG00000093010	22	19941607	19969975	COMT	protein_coding	3668.91	0.75621	0.22863	3.30757	0.000941104	0.0185129
ENSG00000196932	10	61406643	61453450	TMEM26	protein_coding	40.4624	-1.95454	0.591032	-3.307	0.000942994	0.0185297
ENSG00000159176	1	201483530	201509456	CSRP1	protein_coding	2784.67	0.690542	0.208849	3.30641	0.000944982	0.0185484
ENSG00000162241	11	65375192	65383701	SLC25A45	protein_coding	137.44	1.08565	0.328402	3.30586	0.000946858	0.0185648
ENSG00000204642	6	29722775	29738528	HLA-F	protein_coding	75.4641	1.11089	0.336263	3.30363	0.000954419	0.0186926
ENSG00000120256	6	149818798	149864026	LRP11	protein_coding	1479.57	0.668378	0.202369	3.30277	0.000957347	0.0187178
ENSG00000019144	11	118606440	118658038	PHLDB1	protein_coding	2465.53	-1.01511	0.307363	-3.30264	0.000957796	0.0187178
ENSG00000272455	1	1409096	1410618	RP4-758J18.13	lincRNA	51.5994	-1.20082	0.363815	-3.30064	0.00096466	0.0188314
ENSG00000260804	2	216217045	216220192	LINC01963	lincRNA	231.321	-0.908384	0.27542	-3.29817	0.00097316	0.0189766
ENSG00000165655	10	75397830	75401906	ZNF503	protein_coding	921.595	-0.817128	0.247855	-3.2968	0.000977921	0.0190487
ENSG00000109089	17	74987632	75005800	CDR2L	protein_coding	1101.77	0.73342	0.222516	3.29604	0.000980598	0.0190594
ENSG00000166068	15	38252326	38357249	SPRED1	protein_coding	793.255	-0.778208	0.236103	-3.29605	0.000980545	0.0190594
ENSG00000158292	1	6247346	6260975	GPR153	protein_coding	1296.6	-1.08074	0.327963	-3.2953	0.000983174	0.0190887
ENSG00000255495	8	12194467	12196280	AC145124.2	antisense	19.851	1.30736	0.39679	3.29483	0.000984799	0.0190996
ENSG00000080189	20	46345980	46364458	SLC35C2	protein_coding	1645.5	0.549987	0.166966	3.29401	0.000987676	0.0191346
ENSG00000101104	20	44910062	44959035	PABPC1L	protein_coding	410.477	-1.11929	0.339847	-3.29351	0.000989459	0.0191484
ENSG00000213722	6	31727038	31730617	DDAH2	protein_coding	2386.36	-0.450747	0.136901	-3.2925	0.000993	0.0191962
ENSG00000113716	5	150000046	150053142	HMGXB3	protein_coding	1814.78	0.689865	0.209591	3.29148	0.000996616	0.0192453
ENSG00000166140	15	40807086	40815084	ZFYVE19	protein_coding	505.328	-0.695116	0.211275	-3.2901	0.00100153	0.0193193
ENSG00000149476	11	61333210	61353295	TKFC	protein_coding	401.158	-0.696716	0.212007	-3.28629	0.00101515	0.0195611
ENSG00000277072	7	74882163	74890610	STAG3L2	transcribed_unprocessed_pseudogene	102.109	0.866508	0.263708	3.28586	0.0010167	0.0195698
ENSG00000104783	19	43766533	43781257	KCNN4	protein_coding	19.2285	-1.27047	0.386823	-3.28437	0.0010221	0.0196527
ENSG00000263812	18	76528655	76610968	LINC00908	lincRNA	17.6126	-1.71966	0.523906	-3.28239	0.0010293	0.0197487
ENSG00000137825	15	41493393	41503551	ITPKA	protein_coding	32.7183	-1.82961	0.557359	-3.28264	0.0010284	0.0197487
ENSG00000172954	2	30447226	30644225	LCLAT1	protein_coding	595.116	0.985363	0.300439	3.27974	0.00103901	0.0199137
ENSG00000059915	10	102402617	102421539	PSD	protein_coding	77.9203	-1.4361	0.438161	-3.27757	0.00104706	0.0200464
ENSG00000198814	X	30653359	30731456	GK	protein_coding	335.001	1.17736	0.359295	3.27687	0.00104966	0.0200533
ENSG00000244738	3	170656562	170662123	RP11-373E16.3	sense_intronic	4.15568	-1.92656	0.587892	-3.27707	0.0010489	0.0200533
ENSG00000204314	6	32148359	32154373	PRRT1	protein_coding	62.2547	-0.960931	0.293301	-3.27626	0.00105192	0.020075
ENSG00000184371	1	109910242	109930992	CSF1	protein_coding	7006.55	0.982355	0.299928	3.27531	0.00105547	0.0201214
ENSG00000140022	14	81260656	81436465	STON2	protein_coding	366.776	1.70646	0.521197	3.27412	0.00105993	0.0201635
ENSG00000177738	5	43014414	43067419	CTD-2201E18.3	sense_overlapping	172.579	0.729114	0.222677	3.27431	0.0010592	0.0201635
ENSG00000213949	5	52787896	52959210	ITGA1	protein_coding	976.845	1.23524	0.377312	3.2738	0.00106113	0.0201649
ENSG00000148175	9	121338988	121370304	STOM	protein_coding	6475.63	0.801184	0.244853	3.27211	0.00106749	0.0202642
ENSG00000170390	4	150078274	150257457	DCLK2	protein_coding	326.486	1.33784	0.409188	3.2695	0.00107739	0.0204304
ENSG00000260051	16	1451760	1452653	LA16c-390E6.4	antisense	33.9361	1.09162	0.333917	3.26914	0.00107875	0.0204345
ENSG00000145623	5	38845858	38945596	OSMR	protein_coding	4605.9	0.951322	0.291287	3.26593	0.00109106	0.0206357
ENSG00000171723	14	66507407	67181803	GPHN	protein_coding	245.314	-0.764011	0.233945	-3.26577	0.00109167	0.0206357
ENSG00000214114	1	38862964	38874105	MYCBP	protein_coding	58.518	-1.19181	0.364976	-3.26544	0.00109294	0.0206378
ENSG00000097007	9	130713946	130887675	ABL1	protein_coding	4136.65	-0.408421	0.12512	-3.26424	0.00109756	0.0207034
ENSG00000185022	22	38200767	38216511	MAFF	protein_coding	618.481	0.915136	0.280624	3.26108	0.00110991	0.0209141
ENSG00000155629	10	96593312	96720514	PIK3AP1	protein_coding	11.0973	1.8527	0.568379	3.25962	0.0011156	0.0209896
ENSG00000002016	12	912077	990053	RAD52	protein_coding	262.696	-0.481185	0.147627	-3.25946	0.00111626	0.0209896
ENSG00000196730	9	87497228	87708633	DAPK1	protein_coding	335.082	1.18734	0.364343	3.25884	0.0011187	0.0210134
ENSG00000040531	17	3636468	3661542	CTNS	protein_coding	1311.34	0.832577	0.255528	3.25827	0.00112096	0.0210338
ENSG00000122121	X	129738974	129769538	XPNPEP2	protein_coding	568.915	-1.78971	0.54981	-3.25514	0.00113336	0.0212443
ENSG00000261801	15	73908071	73928248	LOXL1-AS1	antisense	188.28	-0.900285	0.276611	-3.25469	0.00113515	0.0212555
ENSG00000166908	12	57591174	57603418	PIP4K2C	protein_coding	502.45	1.20175	0.369311	3.25402	0.00113783	0.0212835
ENSG00000153404	5	92151	189972	PLEKHG4B	protein_coding	6.57006	1.90344	0.585388	3.25159	0.00114759	0.0213893
ENSG00000183087	13	113820549	113864067	GAS6	protein_coding	17269.1	1.41301	0.434661	3.25084	0.00115066	0.0213893
ENSG00000083857	4	186587783	186726722	FAT1	protein_coding	12044.8	1.12429	0.34582	3.25109	0.00114965	0.0213893
ENSG00000167460	19	16067021	16103005	TPM4	protein_coding	36228	0.650844	0.200184	3.25123	0.00114907	0.0213893
ENSG00000197912	16	89490917	89557768	SPG7	protein_coding	1731.9	-0.367531	0.113054	-3.25094	0.00115024	0.0213893
ENSG00000130702	20	62307955	62367312	LAMA5	protein_coding	981.074	-1.91896	0.590235	-3.25118	0.00114926	0.0213893
ENSG00000170266	3	32996608	33097230	GLB1	protein_coding	4602.17	0.515502	0.158618	3.24995	0.00115424	0.0214115
ENSG00000172167	8	120445400	120542133	MTBP	protein_coding	48.5614	-1.03882	0.319625	-3.25011	0.00115362	0.0214115
ENSG00000197860	5	65665928	65723035	SGTB	protein_coding	549.023	0.897462	0.276303	3.2481	0.00116177	0.0215289
ENSG00000249464	4	123650267	123930406	LINC01091	lincRNA	7.53212	-1.83786	0.566068	-3.24672	0.00116742	0.0216111
ENSG00000015520	7	44512535	44541315	NPC1L1	protein_coding	9.29879	-1.90167	0.58584	-3.24606	0.00117013	0.021639
ENSG00000151502	11	134224645	134247792	VPS26B	protein_coding	1614.83	-0.428146	0.131918	-3.24554	0.00117227	0.0216562
ENSG00000173762	17	82314868	82317602	CD7	protein_coding	23.9051	-1.62637	0.501204	-3.24492	0.00117483	0.021681
ENSG00000120306	5	140174642	140282052	CYSTM1	protein_coding	1629.53	0.949525	0.29269	3.24413	0.00117811	0.0217193
ENSG00000196924	X	154348524	154374638	FLNA	protein_coding	54966.1	0.722391	0.222822	3.24202	0.00118686	0.0218551
ENSG00000187097	14	73958010	74019399	ENTPD5	protein_coding	539.836	0.60797	0.187543	3.24176	0.00118792	0.0218551
ENSG00000099812	19	751126	764318	MISP	protein_coding	19.7953	1.58754	0.490068	3.23942	0.00119773	0.0219954
ENSG00000166845	18	54357917	54385218	C18orf54	protein_coding	93.0777	-0.699094	0.215813	-3.23935	0.00119801	0.0219954
ENSG00000185915	X	21654690	21658330	KLHL34	protein_coding	7.22621	1.84685	0.570742	3.23587	0.00121274	0.0221227
ENSG00000254810	11	76654169	76656712	RP11-672A2.4	lincRNA	46.8644	1.51056	0.466788	3.23607	0.00121186	0.0221227
ENSG00000107796	10	88935074	88991339	ACTA2	protein_coding	1892.32	1.2585	0.388889	3.23614	0.00121158	0.0221227
ENSG00000027001	13	23730189	23889419	MIPEP	protein_coding	414.665	0.688062	0.212649	3.23567	0.00121359	0.0221227
ENSG00000102901	16	67828157	67847811	CENPT	protein_coding	783.966	-0.510924	0.157866	-3.23644	0.00121032	0.0221227
ENSG00000118495	6	143940300	144064599	PLAGL1	protein_coding	2448.3	-1.07945	0.333599	-3.23577	0.00121317	0.0221227
ENSG00000259250	15	58587507	58591676	RP11-50C13.1	antisense	33.4131	-1.27681	0.39449	-3.23662	0.00120956	0.0221227
ENSG00000183963	22	31064105	31104757	SMTN	protein_coding	2090.54	-0.714939	0.221014	-3.23481	0.00121724	0.0221666
ENSG00000172081	19	2071038	2096673	MOB3A	protein_coding	1609.92	0.5476	0.169308	3.23434	0.00121923	0.0221804
ENSG00000186354	9	88990863	88996140	C9orf47	protein_coding	11.9796	-1.75672	0.543617	-3.23155	0.00123123	0.0223758
ENSG00000026508	11	35138870	35232402	CD44	protein_coding	20394.9	-0.568804	0.176075	-3.23047	0.00123586	0.0224373
ENSG00000166278	6	31897785	31945672	C2	protein_coding	39.1876	1.6049	0.496876	3.22999	0.00123796	0.0224526
ENSG00000157227	14	22836557	22849027	MMP14	protein_coding	62056	0.867543	0.268712	3.22852	0.00124434	0.0225455
ENSG00000196878	1	209614870	209652466	LAMB3	protein_coding	342.333	-1.33346	0.41307	-3.22817	0.00124583	0.0225496
ENSG00000102554	13	73054976	73077542	KLF5	protein_coding	204.276	1.59648	0.494756	3.2268	0.00125183	0.0226353
ENSG00000165724	9	137582079	137590490	ZMYND19	protein_coding	393.859	-0.470632	0.145882	-3.22611	0.00125484	0.0226669
ENSG00000008294	17	50962174	51120865	SPAG9	protein_coding	5079.6	0.614062	0.190439	3.22445	0.00126214	0.0227758
ENSG00000165359	X	135520643	135582510	INTS6L	protein_coding	297.147	0.890235	0.276161	3.2236	0.00126588	0.0227973
ENSG00000138756	4	78776342	78916372	BMP2K	protein_coding	598.375	0.862799	0.267644	3.22369	0.00126552	0.0227973
ENSG00000174963	3	147386046	147406860	ZIC4	protein_coding	195.392	0.752263	0.233516	3.22147	0.00127535	0.0229439
ENSG00000247315	20	296968	300321	ZCCHC3	protein_coding	448.553	-0.664124	0.206173	-3.22119	0.00127658	0.0229439
ENSG00000166473	16	81100875	81220370	PKD1L2	polymorphic_pseudogene	325.269	-1.76076	0.546695	-3.22074	0.00127859	0.0229568
ENSG00000156381	14	102501760	102509799	ANKRD9	protein_coding	817.378	1.23586	0.383922	3.21903	0.00128625	0.0230712
ENSG00000148672	10	87050486	87094866	GLUD1	protein_coding	2794.39	-0.40281	0.125194	-3.21748	0.00129321	0.0231729
ENSG00000071894	8	144393229	144409349	CPSF1	protein_coding	1522.6	-0.644646	0.200486	-3.21542	0.00130252	0.0233165
ENSG00000128266	22	23070361	23125037	GNAZ	protein_coding	24.8766	1.58051	0.492104	3.21175	0.00131931	0.0235934
ENSG00000199332	6	31402152	31402250	Y_RNA	misc_RNA	17.5568	1.67053	0.52038	3.21021	0.00132636	0.023689
ENSG00000127586	16	788046	800737	CHTF18	protein_coding	86.0204	-1.00956	0.314505	-3.21001	0.0013273	0.023689
ENSG00000102763	13	41566837	41961120	VWA8	protein_coding	681.21	0.411781	0.128463	3.20543	0.00134859	0.0240449
ENSG00000145365	4	112274542	112285903	TIFA	protein_coding	72.7059	-0.745523	0.232637	-3.20467	0.0013522	0.0240853
ENSG00000178053	3	158571163	158607252	MLF1	protein_coding	210.087	0.893409	0.278846	3.20395	0.00135557	0.0241214
ENSG00000187244	19	44809059	44821420	BCAM	protein_coding	117.6	-1.4337	0.447711	-3.20228	0.00136344	0.0242372
ENSG00000115091	2	113889960	113962596	ACTR3	protein_coding	7200.91	0.6687	0.209022	3.19919	0.00137816	0.0244745
ENSG00000149548	11	124954121	125041489	CCDC15	protein_coding	40.1515	-1.00537	0.314337	-3.19837	0.00138204	0.0245193
ENSG00000025434	11	47248300	47269032	NR1H3	protein_coding	404.205	-1.1406	0.356741	-3.19729	0.00138727	0.0245576
ENSG00000231672	2	217284019	217756593	DIRC3	protein_coding	118.783	-1.42697	0.446337	-3.19707	0.00138832	0.0245576
ENSG00000165923	11	47659591	47715389	AGBL2	protein_coding	21.3207	-1.63427	0.511166	-3.19715	0.00138795	0.0245576
ENSG00000106526	7	150243916	150323725	ACTR3C	protein_coding	5.11806	1.89217	0.592077	3.19581	0.00139437	0.0245943
ENSG00000065150	13	97953658	98024297	IPO5	protein_coding	6214.73	-0.44647	0.139692	-3.1961	0.00139298	0.0245943
ENSG00000267042	17	42679963	42682020	CTD-3193K9.4	antisense	5.51515	-1.86446	0.583464	-3.1955	0.00139589	0.0245943
ENSG00000205611	20	30278906	30288479	LINC01597	lincRNA	4.83591	-1.89294	0.592362	-3.19557	0.00139553	0.0245943
ENSG00000196632	X	54192823	54358642	WNK3	protein_coding	16.0302	1.6071	0.503155	3.19404	0.00140295	0.0246702
ENSG00000152465	10	15102584	15168693	NMT2	protein_coding	446.078	-0.60693	0.190019	-3.19405	0.00140292	0.0246702
ENSG00000113552	5	141991749	142013041	GNPDA1	protein_coding	3837.85	0.664388	0.208172	3.19153	0.00141519	0.0248611
ENSG00000272321	8	98436669	98439290	KB-1517D11.4	antisense	22.9302	-1.57121	0.492354	-3.19122	0.00141676	0.024864
ENSG00000259807	16	29217170	29220031	RP11-426C22.4	lincRNA	77.5401	1.38831	0.435271	3.18953	0.00142505	0.024944
ENSG00000105402	19	47487637	47515240	NAPA	protein_coding	1440.32	0.780733	0.244781	3.18952	0.00142511	0.024944
ENSG00000214063	11	842808	867116	TSPAN4	protein_coding	4343.82	0.78016	0.244607	3.18944	0.00142549	0.024944
ENSG00000116017	19	925781	975934	ARID3A	protein_coding	418.386	0.433766	0.136063	3.18798	0.00143271	0.0250459
ENSG00000198121	9	110873263	111038458	LPAR1	protein_coding	2332.92	-0.69829	0.219092	-3.18721	0.00143655	0.0250884
ENSG00000213626	2	30231531	30323730	LBH	protein_coding	7110.93	1.38579	0.435033	3.18549	0.00144511	0.0252134
ENSG00000169683	17	82023302	82031151	LRRC45	protein_coding	167.641	-0.914244	0.28722	-3.18308	0.00145716	0.0253988
ENSG00000224690	1	150800473	150801031	UBE2D3P3	processed_pseudogene	19.7854	1.48091	0.465388	3.1821	0.00146209	0.0254499
ENSG00000198252	14	52730180	52774998	STYX	protein_coding	405.946	-0.592444	0.18619	-3.18194	0.00146293	0.0254499
ENSG00000007372	11	31784779	31818062	PAX6	protein_coding	64.2003	1.31271	0.412668	3.18103	0.00146755	0.0254844
ENSG00000078399	7	27162435	27175180	HOXA9	protein_coding	318.214	-0.527284	0.165761	-3.18098	0.00146776	0.0254844
ENSG00000162520	1	32680360	32703596	SYNC	protein_coding	666.527	0.874797	0.275232	3.1784	0.00148092	0.0256383
ENSG00000020577	14	54567097	54793315	SAMD4A	protein_coding	1683.34	0.80758	0.254064	3.17865	0.0014796	0.0256383
ENSG00000090447	16	4257186	4273075	TFAP4	protein_coding	139.396	-1.14701	0.360842	-3.17871	0.00147932	0.0256383
ENSG00000176435	14	38254103	38256369	CLEC14A	protein_coding	24.9607	1.72892	0.544389	3.17589	0.0014938	0.0257367
ENSG00000227376	11	77734475	77735026	FTH1P16	processed_pseudogene	33.2175	1.13673	0.357916	3.17597	0.00149339	0.0257367
ENSG00000188760	2	219543663	219550595	TMEM198	protein_coding	133.154	0.897477	0.282526	3.17662	0.00149001	0.0257367
ENSG00000069667	15	60488284	61229319	RORA	protein_coding	291.164	0.716302	0.225534	3.17603	0.00149303	0.0257367
ENSG00000137100	9	34613545	34620523	DCTN3	protein_coding	1089.99	-0.349387	0.109977	-3.1769	0.00148857	0.0257367
ENSG00000166165	14	103519659	103523111	CKB	protein_coding	1120.8	-0.862679	0.271859	-3.17326	0.00150738	0.0259459
ENSG00000241104	19	43211791	43248646	CEACAMP10	transcribed_processed_pseudogene	33.7112	1.87474	0.590864	3.17288	0.00150935	0.0259547
ENSG00000180155	8	142771197	142777810	LYNX1	protein_coding	5301.37	1.17883	0.371614	3.17218	0.00151299	0.0259923
ENSG00000136826	9	107484852	107490482	KLF4	protein_coding	2550.34	-0.705729	0.222505	-3.17174	0.00151526	0.0260064
ENSG00000006062	17	45263121	45317040	MAP3K14	protein_coding	147.633	-1.20325	0.379643	-3.16943	0.00152739	0.0261895
ENSG00000148219	9	116425225	117415070	ASTN2	protein_coding	204.835	-0.857364	0.270654	-3.16775	0.00153622	0.0263157
ENSG00000178607	17	64039142	64130819	ERN1	protein_coding	404.295	0.605119	0.191071	3.16699	0.00154028	0.02636
ENSG00000115687	2	241106099	241150264	PASK	protein_coding	72.3874	-0.796483	0.251614	-3.1655	0.00154818	0.0264699
ENSG00000086991	11	89324356	89498187	NOX4	protein_coding	25.0418	1.75445	0.554307	3.16512	0.00155019	0.0264789
ENSG00000219507	X	148052233	148052746	FTH1P8	processed_pseudogene	21.4057	1.23061	0.38897	3.16377	0.0015574	0.0265594
ENSG00000132688	1	156668763	156677397	NES	protein_coding	457.89	-1.64399	0.519643	-3.16368	0.00155786	0.0265594
ENSG00000133083	13	35768652	36131306	DCLK1	protein_coding	605.827	-1.54603	0.488749	-3.16323	0.00156029	0.0265754
ENSG00000259392	15	32836983	32837326	RP11-758N13.3	transcribed_processed_pseudogene	5.50028	1.85289	0.585821	3.16289	0.0015621	0.0265809
ENSG00000134138	15	36889204	37101299	MEIS2	protein_coding	1140.27	-0.763386	0.241394	-3.16241	0.00156472	0.0266002
ENSG00000096433	6	33620365	33696574	ITPR3	protein_coding	2578.23	0.767452	0.242732	3.16172	0.0015684	0.0266375
ENSG00000135643	12	70366276	70434292	KCNMB4	protein_coding	40.0066	1.72794	0.546837	3.15988	0.00157833	0.0266677
ENSG00000281404	7	30390885	30412375	LINC01176	lincRNA	10.5418	1.52956	0.483901	3.16089	0.00157289	0.0266677
ENSG00000140057	14	96392111	96489427	AK7	protein_coding	34.3667	1.5169	0.480044	3.15993	0.00157809	0.0266677
ENSG00000171206	10	102644496	102658407	TRIM8	protein_coding	2618.78	0.388545	0.122939	3.16047	0.00157515	0.0266677
ENSG00000163041	1	226061851	226072001	H3F3A	protein_coding	644.034	-0.41598	0.131649	-3.15977	0.00157893	0.0266677
ENSG00000168214	4	26163455	26435131	RBPJ	protein_coding	2254.78	-1.13459	0.359078	-3.15974	0.00157911	0.0266677
ENSG00000146374	6	127118604	127197765	RSPO3	protein_coding	746.782	1.51083	0.478559	3.15703	0.00159383	0.0268683
ENSG00000137941	1	83865028	83999150	TTLL7	protein_coding	419.707	1.16498	0.369015	3.157	0.001594	0.0268683
ENSG00000100911	14	24143362	24147570	PSME2	protein_coding	1130.25	-0.432679	0.137154	-3.15469	0.00160669	0.0270568
ENSG00000068976	11	64746389	64760297	PYGM	protein_coding	17.3901	-1.67236	0.530321	-3.1535	0.00161328	0.0271422
ENSG00000160957	8	144511288	144517845	RECQL4	protein_coding	98.9283	-1.05609	0.335031	-3.15223	0.00162027	0.0272342
ENSG00000177614	1	230314482	230426371	PGBD5	protein_coding	17.016	1.57439	0.499547	3.15163	0.00162359	0.0272497
ENSG00000160293	9	133761894	133992604	VAV2	protein_coding	655.365	-0.580049	0.184054	-3.15152	0.00162424	0.0272497
ENSG00000137054	9	37485935	37503697	POLR1E	protein_coding	579.975	-1.07078	0.339897	-3.15032	0.00163094	0.0273366
ENSG00000079156	2	178194481	178402891	OSBPL6	protein_coding	168.654	1.47031	0.467165	3.14731	0.00164782	0.0275421
ENSG00000182118	1	231018958	231040246	FAM89A	protein_coding	76.3246	1.01902	0.323727	3.14778	0.00164514	0.0275421
ENSG00000138073	2	27130756	27134675	PREB	protein_coding	1106.93	0.606049	0.192556	3.1474	0.00164731	0.0275421
ENSG00000177694	3	174438573	175810552	NAALADL2	protein_coding	416.125	-0.7464	0.237181	-3.14697	0.00164973	0.0275483
ENSG00000052126	12	19129752	19376400	PLEKHA5	protein_coding	753.273	0.752356	0.239133	3.14619	0.00165413	0.0275961
ENSG00000184661	8	25458997	25507920	CDCA2	protein_coding	68.8108	-1.53542	0.488112	-3.14564	0.00165725	0.0276224
ENSG00000173083	4	83292461	83335153	HPSE	protein_coding	25.4825	-1.26617	0.402933	-3.14239	0.00167576	0.0279049
ENSG00000106133	7	72947581	72954790	NSUN5P2	transcribed_unprocessed_pseudogene	13.3519	-1.67728	0.533867	-3.14176	0.00167938	0.0279392
ENSG00000174697	7	128241284	128257628	LEP	protein_coding	258.987	1.75169	0.557705	3.14088	0.00168439	0.0279772
ENSG00000173207	1	154974653	154979249	CKS1B	protein_coding	245.375	-0.861525	0.2743	-3.14081	0.00168479	0.0279772
ENSG00000155545	5	56919602	56971675	MIER3	protein_coding	302.312	-0.553869	0.176447	-3.13901	0.00169521	0.0280982
ENSG00000167216	18	46917492	47102243	KATNAL2	protein_coding	167.01	-1.03392	0.329359	-3.1392	0.0016941	0.0280982
ENSG00000198108	5	129904472	130186634	CHSY3	protein_coding	148.085	1.14253	0.364068	3.13824	0.00169964	0.0281455
ENSG00000170439	12	55681546	55684611	METTL7B	protein_coding	38.8563	-1.57095	0.50078	-3.137	0.00170685	0.0282388
ENSG00000013293	3	170459584	170586074	SLC7A14	protein_coding	232.054	-1.79442	0.572355	-3.13515	0.00171766	0.0283914
ENSG00000004799	7	95583499	95596491	PDK4	protein_coding	150.76	-1.82608	0.582728	-3.13368	0.00172627	0.0285073
ENSG00000090097	3	51957454	51974016	PCBP4	protein_coding	857.782	-0.483067	0.154259	-3.13154	0.00173891	0.0286896
ENSG00000083642	13	32586427	32778019	PDS5B	protein_coding	543.597	-0.450278	0.143859	-3.13001	0.00174802	0.0288134
ENSG00000087086	19	48965301	48966878	FTL	protein_coding	367697	0.710137	0.226916	3.12952	0.00175092	0.0288257
ENSG00000154174	3	100363431	100401398	TOMM70	protein_coding	1485.48	-0.46157	0.147498	-3.12934	0.00175199	0.0288257
ENSG00000126016	X	112774503	112840815	AMOT	protein_coding	729.399	-1.40315	0.448441	-3.12895	0.0017543	0.0288372
ENSG00000171611	6	42915989	42925835	PTCRA	protein_coding	5.64426	1.84872	0.591165	3.12725	0.00176451	0.0289784
ENSG00000135677	12	64713445	64759447	GNS	protein_coding	11165.6	0.656039	0.209887	3.12568	0.00177395	0.0290486
ENSG00000178761	15	74899987	74907121	FAM219B	protein_coding	600.924	0.593645	0.189938	3.12548	0.00177518	0.0290486
ENSG00000141401	18	11981025	12030883	IMPA2	protein_coding	275.194	-1.28178	0.410005	-3.12626	0.00177042	0.0290486
ENSG00000085465	1	111414314	111427777	OVGP1	protein_coding	45.7585	-1.56708	0.501393	-3.12546	0.00177527	0.0290486
ENSG00000224397	20	50267486	50279795	SMIM25	lincRNA	202.948	1.68332	0.538782	3.1243	0.00178228	0.0291341
ENSG00000197696	15	84655129	84658563	NMB	protein_coding	457.075	1.5391	0.492733	3.12361	0.00178648	0.0291341
ENSG00000180263	12	95076749	95217482	FGD6	protein_coding	307.949	0.83586	0.267571	3.12388	0.00178481	0.0291341
ENSG00000196187	1	225845536	225882369	TMEM63A	protein_coding	1243.96	0.651192	0.20848	3.12352	0.00178701	0.0291341
ENSG00000197217	8	23385783	23457695	ENTPD4	protein_coding	1778.33	0.566102	0.181284	3.12274	0.00179178	0.0291854
ENSG00000143322	1	179099327	179229684	ABL2	protein_coding	1674.65	0.888413	0.284572	3.12193	0.0017967	0.0292389
ENSG00000178404	17	78870910	78903217	CEP295NL	protein_coding	11.7215	1.55031	0.496782	3.12071	0.00180415	0.0293334
ENSG00000163393	1	115976498	116070054	SLC22A15	protein_coding	611.573	1.21986	0.390924	3.12044	0.00180582	0.029334
ENSG00000258811	14	104842663	104845916	CTD-3051D23.1	lincRNA	4.21101	-1.85001	0.592944	-3.12004	0.00180825	0.0293468
ENSG00000080007	6	73394748	73417569	DDX43	protein_coding	5.98394	1.84869	0.592751	3.11883	0.00181569	0.0294143
ENSG00000272695	13	113864168	113866833	GAS6-AS2	lincRNA	365.522	1.40383	0.450113	3.11885	0.00181559	0.0294143
ENSG00000172197	6	20102145	20212399	MBOAT1	protein_coding	191.854	1.27027	0.407597	3.11649	0.00183015	0.0296144
ENSG00000153446	16	5044122	5066110	C16orf89	protein_coding	25.6615	-1.80625	0.579614	-3.1163	0.00183136	0.0296144
ENSG00000161618	19	49453169	49471048	ALDH16A1	protein_coding	541.111	1.04848	0.336502	3.11583	0.00183427	0.0296348
ENSG00000198130	2	190189735	190344193	HIBCH	protein_coding	486.331	-0.561785	0.180452	-3.11321	0.00185061	0.0298718
ENSG00000127328	12	69738681	69823204	RAB3IP	protein_coding	46.2868	1.25642	0.403687	3.11237	0.00185593	0.0299011
ENSG00000109756	4	159104178	159360169	RAPGEF2	protein_coding	1016.37	0.57221	0.183834	3.11265	0.00185415	0.0299011
ENSG00000255031	11	68050740	68053762	RP11-802E16.3	antisense	39.3999	-1.47804	0.474928	-3.11213	0.00185744	0.0299011
ENSG00000172840	16	66878589	66895754	PDP2	protein_coding	301.459	0.724904	0.233021	3.11089	0.00186523	0.0299995
ENSG00000177613	10	51695487	51699591	CSTF2T	protein_coding	789.685	-0.670277	0.215496	-3.1104	0.00186836	0.030023
ENSG00000207864	9	95085445	95085541	MIR27B	miRNA	13.6303	1.49951	0.482237	3.10948	0.00187415	0.030035
ENSG00000107077	9	6720863	7175648	KDM4C	protein_coding	258.428	0.556367	0.178922	3.10955	0.00187371	0.030035
ENSG00000176438	14	95407266	95475836	SYNE3	protein_coding	1246.81	-1.31751	0.423698	-3.10955	0.00187375	0.030035
ENSG00000221923	19	52369917	52385795	ZNF880	protein_coding	285.413	0.613515	0.197344	3.10886	0.00187812	0.0300682
ENSG00000152147	2	38751534	38785000	GEMIN6	protein_coding	221.342	-0.492317	0.158371	-3.10863	0.00187958	0.0300682
ENSG00000164107	4	173524969	173530229	HAND2	protein_coding	952.67	-1.09344	0.351853	-3.10766	0.00188574	0.0301398
ENSG00000152234	18	46080248	46104334	ATP5A1	protein_coding	8126.54	-0.418761	0.134779	-3.10703	0.0018898	0.0301779
ENSG00000123352	12	49366584	49527424	SPATS2	protein_coding	659.944	-0.614774	0.198062	-3.10395	0.00190957	0.0304662
ENSG00000184500	3	93873033	93974066	PROS1	protein_coding	2095.32	-1.12289	0.361821	-3.10345	0.00191278	0.0304904
ENSG00000232977	13	23466571	23487464	LINC00327	lincRNA	76.0991	1.59874	0.515407	3.10189	0.00192288	0.0306029
ENSG00000101911	X	12791355	12824222	PRPS2	protein_coding	268.297	-0.58535	0.188711	-3.10183	0.00192326	0.0306029
ENSG00000103042	16	58665109	58685104	SLC38A7	protein_coding	1833.65	0.97438	0.314224	3.10091	0.00192925	0.030671
ENSG00000167508	16	88651935	88663161	MVD	protein_coding	6788.68	1.45865	0.470993	3.09696	0.00195516	0.0310278
ENSG00000278456	15	100888472	100889106	RP11-66B24.9	antisense	3.78305	-1.79489	0.579544	-3.09707	0.00195444	0.0310278
ENSG00000196616	4	99304964	99352760	ADH1B	protein_coding	4801.44	-1.75618	0.567192	-3.09627	0.00195975	0.031073
ENSG00000167920	17	40819106	40836274	TMEM99	protein_coding	279.591	-0.558209	0.18031	-3.09583	0.00196265	0.031087
ENSG00000183840	2	132416574	132646559	GPR39	protein_coding	17.8068	-1.39431	0.450454	-3.09535	0.00196584	0.031087
ENSG00000128510	7	130293134	130324180	CPA4	protein_coding	139.455	-1.7142	0.553776	-3.09547	0.00196503	0.031087
ENSG00000134109	3	5187646	5219957	EDEM1	protein_coding	1415.13	0.606929	0.196109	3.09486	0.00196907	0.0311107
ENSG00000214455	13	45390353	45391267	RCN1P2	processed_pseudogene	346.899	1.53232	0.495375	3.09325	0.00197977	0.0312521
ENSG00000119969	10	94501434	94613905	HELLS	protein_coding	61.8007	-1.38623	0.448836	-3.08851	0.00201163	0.031727
ENSG00000145908	5	150894392	150904983	ZNF300	protein_coding	241.44	-0.618988	0.200493	-3.08733	0.00201965	0.0317975
ENSG00000163145	4	15339818	15446166	C1QTNF7	protein_coding	15.5444	-1.83192	0.593356	-3.08739	0.00201925	0.0317975
ENSG00000127191	9	136881912	136926607	TRAF2	protein_coding	208.569	-0.583076	0.188924	-3.0863	0.00202665	0.0318796
ENSG00000160233	21	44455486	44462196	LRRC3	protein_coding	161.627	1.34765	0.43691	3.08451	0.00203887	0.0320074
ENSG00000011021	1	11806096	11843144	CLCN6	protein_coding	1367.02	0.854198	0.276942	3.08439	0.00203969	0.0320074
ENSG00000163584	3	170864875	170870483	RPL22L1	protein_coding	992.305	-0.906179	0.293801	-3.08433	0.00204013	0.0320074
ENSG00000145675	5	68215720	68301821	PIK3R1	protein_coding	2362.16	-0.633296	0.205364	-3.08377	0.00204396	0.0320393
ENSG00000223855	7	520391	525232	HRAT92	lincRNA	13.8993	1.5413	0.50015	3.08168	0.00205837	0.0322089
ENSG00000154358	1	228208130	228378874	OBSCN	protein_coding	318.882	0.748039	0.242731	3.08176	0.0020578	0.0322089
ENSG00000188167	3	33090421	33096801	TMPPE	protein_coding	23.4242	1.22241	0.396773	3.08089	0.00206385	0.0322664
ENSG00000110427	11	33542072	33674102	KIAA1549L	protein_coding	1160.49	1.28017	0.415939	3.07778	0.00208549	0.0325479
ENSG00000279312	6	71373253	71375387	RP3-331H24.7	TEC	80.9438	0.786892	0.255659	3.0779	0.00208468	0.0325479
ENSG00000271933	10	84138420	84140582	RP11-338I21.1	antisense	14.206	1.50022	0.48786	3.0751	0.00210432	0.0327937
ENSG00000129038	15	73925989	73952137	LOXL1	protein_coding	3592.33	-0.898079	0.292057	-3.07502	0.00210491	0.0327937
ENSG00000176994	17	18315310	18328055	SMCR8	protein_coding	1218.93	0.483435	0.157283	3.07366	0.00211451	0.0328193
ENSG00000136807	9	127785679	127790787	CDK9	protein_coding	912.685	0.375213	0.122085	3.07338	0.00211648	0.0328193
ENSG00000126464	19	49591643	49626439	PRR12	protein_coding	553.717	-0.358517	0.116658	-3.07323	0.00211755	0.0328193
ENSG00000198113	9	137277749	137282641	TOR4A	protein_coding	246.148	-1.12409	0.365654	-3.07418	0.00211084	0.0328193
ENSG00000074527	12	95657807	95791152	NTN4	protein_coding	1151.39	-1.48981	0.484639	-3.07406	0.0021117	0.0328193
ENSG00000183484	14	105049389	105065445	GPR132	protein_coding	11.6721	-1.82121	0.592587	-3.07333	0.00211684	0.0328193
ENSG00000100600	14	92703807	92748702	LGMN	protein_coding	3381.14	0.978812	0.318604	3.07219	0.00212494	0.0329053
ENSG00000250889	5	75047719	75052843	LINC01336	lincRNA	17.1172	1.70333	0.554562	3.07149	0.00212991	0.0329538
ENSG00000115317	2	74529377	74533348	HTRA2	protein_coding	516.882	0.418683	0.136336	3.07095	0.00213376	0.0329849
ENSG00000130584	20	63743666	63831244	ZBTB46	protein_coding	74.8806	-0.959771	0.312579	-3.0705	0.00213703	0.0330069
ENSG00000153132	4	140388455	140427968	CLGN	protein_coding	337.075	-1.19573	0.389464	-3.0702	0.00213918	0.0330116
ENSG00000273373	1	110370154	110373003	RP5-1074L1.4	antisense	64.6963	-1.17354	0.382393	-3.06894	0.00214822	0.0331226
ENSG00000198783	17	34961530	34963775	ZNF830	protein_coding	234.388	-0.496216	0.161727	-3.06822	0.00215337	0.0331501
ENSG00000126878	9	131096476	131123152	AIF1L	protein_coding	145.607	-1.58812	0.51761	-3.06817	0.00215371	0.0331501
ENSG00000182612	17	81637171	81648749	TSPAN10	protein_coding	176.314	1.36756	0.445962	3.06654	0.00216551	0.0333031
ENSG00000218226	6	158609706	158621636	TATDN2P2	processed_pseudogene	24.4165	1.33589	0.43575	3.06572	0.00217149	0.0333664
ENSG00000111799	6	75084326	75206051	COL12A1	protein_coding	76836.6	1.29133	0.421292	3.06517	0.00217546	0.0333987
ENSG00000123106	12	28133249	28581511	CCDC91	protein_coding	534.291	0.67232	0.219366	3.06483	0.00217797	0.0334085
ENSG00000109854	11	20363685	20383783	HTATIP2	protein_coding	1047.17	0.9003	0.293905	3.06323	0.00218961	0.0335584
ENSG00000105726	19	19645198	19663693	ATP13A1	protein_coding	1491.77	0.551757	0.180197	3.06197	0.00219883	0.0336709
ENSG00000085185	X	129981107	130058083	BCORL1	protein_coding	359.495	-0.536949	0.175383	-3.06158	0.00220174	0.0336716
ENSG00000248275	5	181261212	181272307	TRIM52-AS1	processed_transcript	70.135	-0.895873	0.29263	-3.06146	0.00220264	0.0336716
ENSG00000239590	9	122519141	122520082	OR1J4	protein_coding	5.62261	1.75102	0.5721	3.06069	0.00220824	0.0337236
ENSG00000128512	7	111726110	112206411	DOCK4	protein_coding	317.038	-0.650732	0.212624	-3.06048	0.00220981	0.0337236
ENSG00000221852	17	41026026	41027202	KRTAP1-5	protein_coding	112.306	1.70978	0.558878	3.05931	0.00221851	0.0338276
ENSG00000272341	6	16764346	16766883	RP1-151F17.2	lincRNA	96.2615	-1.20583	0.394204	-3.05889	0.0022216	0.0338458
ENSG00000162772	1	212565334	212620777	ATF3	protein_coding	103.361	1.05433	0.344801	3.05779	0.00222979	0.0339128
ENSG00000023608	14	61762357	61796428	SNAPC1	protein_coding	245.485	0.871366	0.284957	3.05788	0.00222907	0.0339128
ENSG00000178397	7	6329409	6348981	FAM220A	protein_coding	479.641	-0.454695	0.148731	-3.05716	0.00223444	0.0339548
ENSG00000134376	1	197268204	197478455	CRB1	protein_coding	5.94373	-1.78681	0.584534	-3.05681	0.00223702	0.0339652
ENSG00000113356	5	90471748	90514553	POLR3G	protein_coding	60.6143	-0.884935	0.289524	-3.05651	0.00223929	0.0339708
ENSG00000149256	11	78652831	79440948	TENM4	protein_coding	406.516	1.40763	0.460674	3.05559	0.00224618	0.0340176
ENSG00000279302	8	27701194	27703789	RP11-16P20.4	TEC	9.02782	-1.78948	0.585609	-3.05575	0.00224495	0.0340176
ENSG00000278214	16	85137150	85149443	LINC02139	lincRNA	5.61832	-1.81083	0.593022	-3.05356	0.00226143	0.0342196
ENSG00000152818	6	144285701	144853034	UTRN	protein_coding	3125.57	0.862946	0.282704	3.05247	0.00226965	0.0342861
ENSG00000100027	22	21697544	21735834	YPEL1	protein_coding	10.7766	-1.72576	0.565319	-3.05272	0.00226779	0.0342861
ENSG00000101670	18	49560699	49599182	LIPG	protein_coding	220.396	1.78962	0.586584	3.05092	0.00228144	0.0344061
ENSG00000157216	1	54225432	54413479	SSBP3	protein_coding	924.712	-0.659684	0.216217	-3.05102	0.00228064	0.0344061
ENSG00000122694	9	36136536	36163913	GLIPR2	protein_coding	993.52	-0.562512	0.18439	-3.05066	0.0022834	0.0344067
ENSG00000104047	15	49620980	49656232	DTWD1	protein_coding	2197.04	0.621007	0.203958	3.04477	0.00232856	0.0350577
ENSG00000113161	5	75336329	75362104	HMGCR	protein_coding	8135.56	1.45885	0.479664	3.0414	0.00235482	0.0353935
ENSG00000151665	2	46580937	46617119	PIGF	protein_coding	166.928	-0.724883	0.238319	-3.04165	0.00235288	0.0353935
ENSG00000100564	14	67581955	67600287	PIGH	protein_coding	210.874	0.631364	0.207672	3.04019	0.00236426	0.0355055
ENSG00000106537	7	16753535	16784536	TSPAN13	protein_coding	66.9988	1.25992	0.414581	3.03901	0.00237354	0.0355405
ENSG00000184009	17	81509971	81523847	ACTG1	protein_coding	66900.3	0.531165	0.174762	3.03936	0.00237085	0.0355405
ENSG00000178988	4	6707701	6709880	MRFAP1L1	protein_coding	1241.25	-0.344171	0.113265	-3.03864	0.00237652	0.0355405
ENSG00000164099	4	118280038	118353003	PRSS12	protein_coding	1944.19	-1.2091	0.397905	-3.03866	0.00237636	0.0355405
ENSG00000166793	11	57645087	57649944	YPEL4	protein_coding	59.2932	-1.60415	0.527895	-3.03877	0.00237547	0.0355405
ENSG00000095951	6	12008762	12164999	HIVEP1	protein_coding	528.245	0.946439	0.311552	3.03782	0.00238295	0.0355772
ENSG00000215193	22	18077920	18131138	PEX26	protein_coding	1180.33	0.56765	0.18685	3.038	0.00238157	0.0355772
ENSG00000136944	9	126614443	126701032	LMX1B	protein_coding	4.65066	1.79749	0.591845	3.03709	0.00238876	0.0356343
ENSG00000166035	15	58410569	58569843	LIPC	protein_coding	174.017	-0.967702	0.31882	-3.03526	0.00240328	0.0358211
ENSG00000169241	1	155135344	155138857	SLC50A1	protein_coding	1196.94	0.99748	0.328827	3.03345	0.00241774	0.0359766
ENSG00000259275	15	96354237	96403803	RP11-522B15.3	lincRNA	21.6114	-1.67245	0.551313	-3.03357	0.00241681	0.0359766
ENSG00000251493	5	73444827	73448527	FOXD1	protein_coding	485.313	1.15965	0.382396	3.03258	0.00242473	0.0360219
ENSG00000135324	6	84033756	84090881	MRAP2	protein_coding	30.7773	1.14348	0.377066	3.03257	0.0024248	0.0360219
ENSG00000153015	5	64768930	65018763	CWC27	protein_coding	504.556	-0.419969	0.138541	-3.03136	0.00243455	0.0361367
ENSG00000255366	8	47190772	47193262	RP11-1134I14.8	lincRNA	28.1498	1.05667	0.348651	3.03074	0.00243955	0.0361809
ENSG00000135622	2	74654228	74683853	SEMA4F	protein_coding	382.225	0.901013	0.297473	3.02889	0.00245455	0.0363005
ENSG00000162104	16	3953387	4116185	ADCY9	protein_coding	2648.45	0.838058	0.276659	3.02921	0.00245195	0.0363005
ENSG00000135241	7	108470422	108569666	PNPLA8	protein_coding	989.382	0.664694	0.219436	3.0291	0.00245286	0.0363005
ENSG00000136936	9	97674909	97697357	XPA	protein_coding	227.782	-0.504179	0.166465	-3.02874	0.00245572	0.0363005
ENSG00000114859	3	184346185	184361651	CLCN2	protein_coding	113.176	-0.697713	0.230416	-3.02806	0.00246132	0.0363533
ENSG00000102886	16	30104810	30113856	GDPD3	protein_coding	58.2719	-1.37106	0.453475	-3.02344	0.00249915	0.0368511
ENSG00000106258	7	99648194	99679998	CYP3A5	protein_coding	51.3227	-1.70515	0.563963	-3.02351	0.00249857	0.0368511
ENSG00000276107	15	39586561	39587293	CTD-2033D15.2	sense_intronic	524.714	1.49223	0.494023	3.02057	0.00252296	0.0370497
ENSG00000238164	1	2549920	2557031	RP3-395M20.8	antisense	30.4113	1.12922	0.373819	3.02078	0.00252128	0.0370497
ENSG00000162607	1	62436297	62451804	USP1	protein_coding	484.522	-0.484357	0.160322	-3.02115	0.00251813	0.0370497
ENSG00000205978	14	24398786	24419288	NYNRIN	protein_coding	2779.95	-1.42204	0.470746	-3.02083	0.00252083	0.0370497
ENSG00000224261	1	160266340	160267225	RPSAP18	processed_pseudogene	5.51824	-1.79095	0.592864	-3.02085	0.00252065	0.0370497
ENSG00000108523	17	4940008	4945222	RNF167	protein_coding	1384.9	-0.543969	0.180122	-3.02001	0.00252766	0.0370578
ENSG00000119471	9	112379937	112472410	HSDL2	protein_coding	1350.35	-0.563561	0.186605	-3.02008	0.00252711	0.0370578
ENSG00000126226	13	113177539	113208715	PCID2	protein_coding	1046.17	-0.357705	0.118471	-3.01935	0.00253321	0.0371057
ENSG00000143578	1	153967534	153974363	CREB3L4	protein_coding	96.7682	-1.39872	0.463285	-3.01912	0.00253507	0.0371057
ENSG00000143545	1	153981617	153986358	RAB13	protein_coding	4523.49	-1.08481	0.359411	-3.01831	0.00254186	0.0371747
ENSG00000185052	20	19212646	19722937	SLC24A3	protein_coding	12.1509	1.76022	0.583702	3.01562	0.00256457	0.0374762
ENSG00000240666	3	155158370	155183285	MME-AS1	antisense	15.6301	1.55538	0.515832	3.01528	0.00256744	0.0374875
ENSG00000231574	3	177816865	177899224	LINC02015	lincRNA	29.783	1.72909	0.573645	3.01421	0.00257651	0.0375893
ENSG00000171860	12	8058302	8066471	C3AR1	protein_coding	4.71496	1.78746	0.593169	3.0134	0.00258338	0.0376548
ENSG00000129354	19	10572671	10587315	AP1M2	protein_coding	9.14981	1.71104	0.567945	3.01269	0.00258941	0.0376548
ENSG00000138413	2	208236227	208266074	IDH1	protein_coding	5635.29	0.53074	0.176163	3.01278	0.00258867	0.0376548
ENSG00000143393	1	151291797	151327715	PI4KB	protein_coding	2048.33	-0.379473	0.125949	-3.01292	0.0025875	0.0376548
ENSG00000277224	6	26199520	26200715	HIST1H2BF	protein_coding	4.81315	1.75536	0.583395	3.00887	0.00262222	0.0380595
ENSG00000260923	16	90173217	90222678	LINC02193	lincRNA	4.53638	1.74858	0.581221	3.00846	0.00262574	0.0380595
ENSG00000246250	11	43829709	43880726	RP11-613D13.5	antisense	8.6939	1.71227	0.569148	3.00848	0.00262559	0.0380595
ENSG00000115170	2	157736444	157875862	ACVR1	protein_coding	2119.32	0.443764	0.147484	3.0089	0.00262198	0.0380595
ENSG00000179409	17	744414	753999	GEMIN4	protein_coding	437.544	-1.01986	0.339045	-3.00802	0.00262953	0.0380835
ENSG00000204516	6	31494881	31511124	MICB	protein_coding	567.37	1.05049	0.349269	3.00768	0.00263254	0.0380962
ENSG00000205544	17	7402975	7404137	TMEM256	protein_coding	160.432	-0.695384	0.231323	-3.00612	0.00264605	0.0382577
ENSG00000021826	2	210477682	210679107	CPS1	protein_coding	346.998	-0.918511	0.305569	-3.0059	0.00264797	0.0382577
ENSG00000119397	9	121074863	121177610	CNTRL	protein_coding	216.226	-0.508281	0.169122	-3.00542	0.00265216	0.0382708
ENSG00000169891	X	16946691	17153280	REPS2	protein_coding	98.4376	-1.4232	0.473563	-3.0053	0.00265315	0.0382708
ENSG00000160013	19	46620468	46625118	PTGIR	protein_coding	407.679	0.552225	0.183893	3.00296	0.00267363	0.0385352
ENSG00000107758	10	73436428	73496024	PPP3CB	protein_coding	1531.44	-0.468447	0.156065	-3.00162	0.00268551	0.0386752
ENSG00000176102	11	33077188	33162371	CSTF3	protein_coding	375.55	-0.467655	0.155814	-3.00136	0.00268775	0.0386763
ENSG00000007866	6	35473597	35497076	TEAD3	protein_coding	739.833	0.396483	0.132131	3.00068	0.00269378	0.0387321
ENSG00000243323	1	202168051	202189455	PTPRVP	processed_transcript	15.1657	-1.71709	0.572291	-3.00038	0.00269642	0.0387388
ENSG00000230623	1	200333193	200478293	RP11-469A15.2	lincRNA	39.3293	1.7564	0.585472	2.99997	0.00270003	0.0387596
ENSG00000188725	5	61157709	61162474	SMIM15	protein_coding	660.998	-0.349027	0.116399	-2.99854	0.00271273	0.0388564
ENSG00000105486	19	48115445	48170603	LIG1	protein_coding	236.584	-0.744694	0.248352	-2.99854	0.00271279	0.0388564
ENSG00000100802	14	22985908	23010166	C14orf93	protein_coding	159.058	-1.05169	0.35074	-2.99848	0.00271329	0.0388564
ENSG00000274180	17	21238870	21253410	NATD1	protein_coding	2415.06	0.720243	0.240485	2.99496	0.00274483	0.0392767
ENSG00000089177	20	16272104	16573434	KIF16B	protein_coding	421.683	0.770246	0.25725	2.99415	0.00275212	0.0393497
ENSG00000177239	9	137086927	137109187	MAN1B1	protein_coding	4658.61	0.480591	0.160553	2.99335	0.00275932	0.0394211
ENSG00000101333	20	9068763	9481242	PLCB4	protein_coding	992.713	1.44644	0.484258	2.98693	0.00281796	0.0402267
ENSG00000002822	7	1815793	2233243	MAD1L1	protein_coding	407.945	-0.486835	0.163061	-2.9856	0.00283024	0.0403698
ENSG00000076356	1	208022242	208244320	PLXNA2	protein_coding	855.017	-1.32696	0.444503	-2.98526	0.00283337	0.0403824
ENSG00000183250	21	44932814	44939913	LINC01547	lincRNA	227.824	1.40467	0.470651	2.98452	0.00284026	0.0404483
ENSG00000120333	1	175010789	175023425	MRPS14	protein_coding	508.878	-0.373596	0.125202	-2.98394	0.00284559	0.0404921
ENSG00000099337	19	38319844	38332076	KCNK6	protein_coding	679.22	0.971724	0.325689	2.98359	0.00284888	0.0405066
ENSG00000262655	11	13962689	14267884	SPON1	protein_coding	397.88	1.38187	0.46324	2.98306	0.00285386	0.0405452
ENSG00000143198	1	165630861	165661796	MGST3	protein_coding	3814.85	0.648226	0.217339	2.98256	0.0028585	0.0405466
ENSG00000140451	15	64815632	64825668	PIF1	protein_coding	210.837	-0.675545	0.226517	-2.98232	0.00286075	0.0405466
ENSG00000175322	18	14057457	14132490	ZNF519	protein_coding	55.6802	-1.01508	0.340335	-2.98259	0.0028582	0.0405466
ENSG00000184216	X	154010500	154019980	IRAK1	protein_coding	4730.17	0.671547	0.225266	2.98113	0.00287184	0.0406715
ENSG00000073910	13	32031300	32299122	FRY	protein_coding	475.179	1.20808	0.405326	2.98052	0.00287763	0.0407213
ENSG00000139631	12	53157663	53180909	CSAD	protein_coding	414.509	-1.32988	0.446345	-2.97949	0.00288733	0.0408263
ENSG00000142494	17	19495385	19579034	SLC47A1	protein_coding	370.931	0.628147	0.210876	2.97876	0.00289421	0.0408913
ENSG00000151117	11	18693122	18704785	TMEM86A	protein_coding	82.6032	0.834557	0.280326	2.9771	0.00290992	0.0410808
ENSG00000118816	4	77047158	77076005	CCNI	protein_coding	3979.11	-0.986548	0.331457	-2.9764	0.00291653	0.0411417
ENSG00000153885	19	33795933	33815763	KCTD15	protein_coding	700.066	0.615343	0.206836	2.97504	0.00292954	0.0412927
ENSG00000272975	17	10383144	10623886	MYHAS	antisense	4.92253	1.7503	0.588469	2.97433	0.00293626	0.0413223
ENSG00000182648	7	156472196	156640654	LINC01006	lincRNA	92.0974	-0.712282	0.239468	-2.97444	0.00293527	0.0413223
ENSG00000100095	22	26169474	26383597	SEZ6L	protein_coding	8.17971	1.67289	0.562582	2.97359	0.00294334	0.0413895
ENSG00000251600	4	143912331	143982454	RP11-673E1.1	lincRNA	5.8106	-1.6852	0.566937	-2.97247	0.00295412	0.0415084
ENSG00000076864	1	21596215	21669363	RAP1GAP	protein_coding	88.1372	1.66468	0.560213	2.97151	0.00296337	0.0416058
ENSG00000275880	13	110613082	110616353	RP11-90L1.8	antisense	24.4815	-1.12558	0.37884	-2.97113	0.0029671	0.0416255
ENSG00000152760	1	66752459	66778787	TCTEX1D1	protein_coding	25.5927	1.31171	0.441603	2.97034	0.00297473	0.0416671
ENSG00000110660	11	107790991	107928293	SLC35F2	protein_coding	98.0506	-1.13462	0.381972	-2.97043	0.00297381	0.0416671
ENSG00000162981	2	14632686	14650814	FAM84A	protein_coding	108.467	1.5353	0.516938	2.96998	0.00297819	0.041683
ENSG00000149489	11	62611722	62615120	ROM1	protein_coding	165.287	-1.47093	0.495345	-2.9695	0.00298288	0.0417161
ENSG00000124145	20	45325288	45348424	SDC4	protein_coding	2707.66	-0.554948	0.186956	-2.96834	0.00299413	0.0417755
ENSG00000187091	3	38007496	38029762	PLCD1	protein_coding	1365.77	-0.636704	0.214485	-2.96853	0.00299232	0.0417755
ENSG00000231768	1	234527891	234531779	LINC01354	lincRNA	35.3457	-1.14493	0.385659	-2.96875	0.00299014	0.0417755
ENSG00000137216	6	44126914	44155519	TMEM63B	protein_coding	1236.23	0.642342	0.216462	2.96745	0.00300279	0.0418637
ENSG00000188613	10	119029716	119033732	NANOS1	protein_coding	47.9996	-1.54058	0.519214	-2.96714	0.00300589	0.0418742
ENSG00000134463	10	11742366	11764070	ECHDC3	protein_coding	48.7063	0.985861	0.332306	2.96672	0.00300991	0.0418977
ENSG00000166987	12	57520710	57530148	MBD6	protein_coding	868.975	0.611461	0.206182	2.96564	0.00302054	0.0419804
ENSG00000241935	10	97584323	97612802	HOGA1	protein_coding	42.6265	-1.13531	0.382815	-2.96569	0.00302004	0.0419804
ENSG00000020633	1	24899511	24965121	RUNX3	protein_coding	95.3568	1.5888	0.536011	2.96412	0.00303554	0.0420727
ENSG00000104626	8	9002147	9116746	ERI1	protein_coding	397.399	-0.450542	0.15201	-2.9639	0.00303772	0.0420727
ENSG00000138834	16	1706183	1770317	MAPK8IP3	protein_coding	1827.84	-0.60276	0.203347	-2.96419	0.0030348	0.0420727
ENSG00000144451	2	213284379	214410501	SPAG16	protein_coding	308.856	-0.857404	0.289295	-2.96377	0.00303894	0.0420727
ENSG00000259520	15	45251580	45279251	CTD-2651B20.3	antisense	15.8689	-1.49909	0.505759	-2.96405	0.00303622	0.0420727
ENSG00000197766	19	859643	863630	CFD	protein_coding	1435.45	-1.34927	0.455358	-2.96309	0.00304563	0.0421002
ENSG00000236756	10	73247360	73276984	DNAJC9-AS1	antisense	7.34735	-1.75819	0.593335	-2.96323	0.00304426	0.0421002
ENSG00000233822	6	27837760	27865798	HIST1H2BN	protein_coding	53.437	0.937989	0.316699	2.96177	0.00305879	0.0422495
ENSG00000141012	16	88813734	88856970	GALNS	protein_coding	2301.1	0.622648	0.210268	2.96122	0.00306427	0.04226
ENSG00000181195	8	56436674	56446734	PENK	protein_coding	91.8302	-1.50184	0.507165	-2.96125	0.00306397	0.04226
ENSG00000184489	8	141391993	141432454	PTP4A3	protein_coding	98.9695	0.982812	0.332018	2.96012	0.00307519	0.0423779
ENSG00000144481	2	233917398	234019522	TRPM8	protein_coding	4.70824	1.73579	0.586603	2.95905	0.00308587	0.0424688
ENSG00000185158	17	32007872	32053504	LRRC37B	protein_coding	259.369	0.450296	0.152183	2.95891	0.00308726	0.0424688
ENSG00000182253	15	99098217	99135593	SYNM	protein_coding	244.587	-0.982088	0.331927	-2.95875	0.0030889	0.0424688
ENSG00000110723	11	108505431	108593738	EXPH5	protein_coding	109.228	1.69084	0.571566	2.95826	0.00309385	0.0425042
ENSG00000103253	16	726936	735525	HAGHL	protein_coding	231.355	0.735927	0.248917	2.95652	0.00311132	0.0425946
ENSG00000126106	1	44635238	44674555	TMEM53	protein_coding	239.114	0.649925	0.219835	2.95642	0.00311232	0.0425946
ENSG00000106004	7	27141052	27143668	HOXA5	protein_coding	74.6557	-1.00778	0.340788	-2.95719	0.00310453	0.0425946
ENSG00000106003	7	2512529	2529177	LFNG	protein_coding	91.9365	-1.33841	0.452645	-2.95686	0.00310792	0.0425946
ENSG00000223652	5	123087248	123090299	AC106786.1	antisense	12.2437	-1.41506	0.478565	-2.95687	0.00310778	0.0425946
ENSG00000170271	5	154818491	154859252	FAXDC2	protein_coding	664.955	-1.3718	0.464044	-2.95618	0.00311475	0.0425952
ENSG00000157542	21	37607376	37916446	KCNJ6	protein_coding	60.0819	1.71859	0.581548	2.9552	0.00312468	0.0426984
ENSG00000231612	1	245673732	245676478	RP11-522M21.3	antisense	5.02076	1.75305	0.593354	2.95449	0.0031319	0.0427318
ENSG00000067064	10	1039908	1049170	IDI1	protein_coding	6679.28	1.38727	0.469519	2.95467	0.00312999	0.0427318
ENSG00000115738	2	8678845	8684453	ID2	protein_coding	1512.1	-1.27315	0.43099	-2.95402	0.00313667	0.0427643
ENSG00000144642	3	28574791	30010391	RBMS3	protein_coding	532.797	-0.54132	0.183374	-2.95199	0.0031573	0.0430128
ENSG00000139613	12	56162983	56189567	SMARCC2	protein_coding	1571.9	-0.567722	0.192419	-2.95045	0.00317314	0.0431957
ENSG00000271553	7	128667043	128668156	RP11-274B21.10	lincRNA	7.17373	-1.66693	0.565065	-2.94998	0.00317797	0.0432286
ENSG00000135090	12	118149801	118372945	TAOK3	protein_coding	1467.74	0.733624	0.248739	2.94938	0.00318416	0.0432798
ENSG00000180817	10	70202830	70233911	PPA1	protein_coding	1999.87	-0.787895	0.267182	-2.94891	0.00318896	0.0433122
ENSG00000142102	11	289135	296107	PGGHG	protein_coding	864.803	0.536807	0.182122	2.94751	0.0032034	0.0434458
ENSG00000137975	1	86424086	86456558	CLCA2	protein_coding	293.144	-1.65031	0.559904	-2.94749	0.00320365	0.0434458
ENSG00000255471	11	86892214	86925037	RP11-736K20.5	antisense	35.7293	-1.37531	0.466664	-2.9471	0.00320765	0.0434671
ENSG00000132383	17	1829702	1900082	RPA1	protein_coding	1847.74	-0.427966	0.14527	-2.94601	0.00321903	0.0435884
ENSG00000111642	12	6570083	6607476	CHD4	protein_coding	4148.61	-0.545955	0.18534	-2.94569	0.00322232	0.0436
ENSG00000115649	2	219171897	219178106	CNPPD1	protein_coding	1552.12	0.511897	0.173835	2.94472	0.00323243	0.0436708
ENSG00000121064	17	56978105	57006768	SCPEP1	protein_coding	5628.8	0.473648	0.160846	2.94473	0.00323239	0.0436708
ENSG00000147274	X	136848004	136880764	RBMX	protein_coding	2127.72	-0.403034	0.136897	-2.94407	0.00323923	0.0437174
ENSG00000149636	20	36751791	36773818	DSN1	protein_coding	246.371	-0.669328	0.227359	-2.94393	0.00324077	0.0437174
ENSG00000099290	10	50067888	50133506	WASHC2A	protein_coding	2946.71	0.632232	0.214919	2.94173	0.00326389	0.0439638
ENSG00000196465	12	56152256	56159647	MYL6B	protein_coding	892.562	-0.695679	0.236487	-2.94172	0.00326395	0.0439638
ENSG00000168676	16	67289428	67326763	KCTD19	protein_coding	12.6715	-1.56779	0.533255	-2.94005	0.00328164	0.0441689
ENSG00000180694	8	90621995	90791632	TMEM64	protein_coding	526.347	-1.09308	0.371899	-2.93919	0.00329073	0.044258
ENSG00000050767	5	178237618	178590555	COL23A1	protein_coding	6.75319	1.68541	0.573634	2.93814	0.00330192	0.0443751
ENSG00000280206	16	15701237	15702118	CTB-193M12.5	lincRNA	58.8993	-0.72948	0.248373	-2.93704	0.00331366	0.0444995
ENSG00000172845	2	173906459	173965702	SP3	protein_coding	1376.08	-0.613556	0.208939	-2.93653	0.00331904	0.0445383
ENSG00000150867	10	22534849	22714555	PIP4K2A	protein_coding	1234.66	0.608846	0.207393	2.93571	0.00332789	0.0446237
ENSG00000152104	1	214348696	214552449	PTPN14	protein_coding	2905.82	0.853786	0.290899	2.93499	0.00333561	0.0446937
ENSG00000162614	1	77888513	77943895	NEXN	protein_coding	724.408	0.644317	0.219579	2.93433	0.00334267	0.0447548
ENSG00000135636	2	71453722	71686768	DYSF	protein_coding	79.1725	1.73251	0.590659	2.93318	0.00335511	0.0448254
ENSG00000169826	10	43138486	43185308	CSGALNACT2	protein_coding	1246.22	0.597283	0.203632	2.93315	0.00335546	0.0448254
ENSG00000141858	19	14087840	14091036	SAMD1	protein_coding	474.97	-0.69499	0.236921	-2.93342	0.00335245	0.0448254
ENSG00000165943	14	93182196	93184928	MOAP1	protein_coding	541.278	0.460843	0.157135	2.93278	0.00335941	0.0448447
ENSG00000137501	11	85694224	85811159	SYTL2	protein_coding	1157.56	1.2098	0.412553	2.93248	0.00336263	0.0448543
ENSG00000137124	9	38392664	38398661	ALDH1B1	protein_coding	1095.01	0.818451	0.279175	2.93168	0.00337137	0.0449157
ENSG00000254726	1	156072013	156081998	MEX3A	protein_coding	49.6429	-1.38876	0.473723	-2.9316	0.00337225	0.0449157
ENSG00000004487	1	23019448	23083689	KDM1A	protein_coding	1392.62	-0.49121	0.167627	-2.93038	0.00338549	0.0450585
ENSG00000127334	12	67648338	67665406	DYRK2	protein_coding	928.21	0.858675	0.29312	2.92943	0.00339582	0.0451624
ENSG00000091039	12	76351797	76559809	OSBPL8	protein_coding	4811.46	0.866985	0.296018	2.92882	0.00340246	0.0452171
ENSG00000112306	6	132814441	132817564	RPS12	protein_coding	21422	-0.930296	0.317694	-2.92827	0.00340851	0.0452639
ENSG00000160209	21	43719094	43762307	PDXK	protein_coding	2597.3	0.439603	0.150224	2.92632	0.00343002	0.045482
ENSG00000139910	14	26443093	26597754	NOVA1	protein_coding	252.742	-1.40513	0.48015	-2.92644	0.00342868	0.045482
ENSG00000139644	12	49707725	49764934	TMBIM6	protein_coding	15031.9	0.381705	0.130531	2.92425	0.00345292	0.0457519
ENSG00000244104	9	107811616	107811914	RN7SL659P	misc_RNA	4.27057	-1.65606	0.566514	-2.92325	0.00346397	0.0458643
ENSG00000172403	4	118850688	119061247	SYNPO2	protein_coding	3406.89	1.52695	0.522578	2.92195	0.00347847	0.0460223
ENSG00000197386	4	3074681	3243959	HTT	protein_coding	2061.89	0.487058	0.166795	2.92009	0.00349932	0.0462486
ENSG00000107625	10	68901278	68946847	DDX50	protein_coding	1181.72	-0.447352	0.153205	-2.91996	0.00350075	0.0462486
ENSG00000184675	X	64185117	64205744	AMER1	protein_coding	144.504	-0.606635	0.207882	-2.91818	0.00352087	0.0464801
ENSG00000163655	3	155870536	155944026	GMPS	protein_coding	1064.58	-0.397351	0.136246	-2.91642	0.00354078	0.0467085
ENSG00000189319	10	124619292	124744269	FAM53B	protein_coding	419.686	-0.614154	0.210617	-2.91597	0.00354584	0.0467408
ENSG00000280789	16	29815952	29820117	PAGR1	protein_coding	78.5211	-1.01997	0.350058	-2.91372	0.00357152	0.0470447
ENSG00000215252	15	34525207	34588503	GOLGA8B	protein_coding	395.211	-1.10579	0.379728	-2.91204	0.00359075	0.0472632
ENSG00000187098	3	69739435	69968337	MITF	protein_coding	273.02	-1.30665	0.448882	-2.91089	0.00360407	0.0474037
ENSG00000185432	12	50923472	50932517	METTL7A	protein_coding	608.972	-1.37645	0.472927	-2.91048	0.00360872	0.04743
ENSG00000119979	10	119104086	119137984	FAM45A	protein_coding	1272.68	0.617602	0.212316	2.90889	0.00362717	0.0475773
ENSG00000130429	7	99374249	99394801	ARPC1B	protein_coding	1952.7	0.576315	0.198121	2.90891	0.00362688	0.0475773
ENSG00000069275	1	205712819	205750276	NUCKS1	protein_coding	4735.94	-0.42936	0.147606	-2.90883	0.0036279	0.0475773
ENSG00000183615	1	32247233	32248856	FAM167B	protein_coding	147.709	0.842676	0.28974	2.90839	0.00363299	0.0475858
ENSG00000167674	19	4472287	4502211	CTB-50L17.10	protein_coding	1566.87	-0.611198	0.210156	-2.90831	0.00363387	0.0475858
ENSG00000182752	9	116153804	116402322	PAPPA	protein_coding	4264.79	1.03165	0.354872	2.90709	0.0036481	0.0477374
ENSG00000259318	14	55394940	55395233	RP11-454L9.2	processed_pseudogene	7.16951	1.56884	0.539939	2.90558	0.00366572	0.0478979
ENSG00000184557	17	78356778	78360077	SOCS3	protein_coding	761.846	1.23296	0.424338	2.90561	0.00366539	0.0478979
ENSG00000168890	2	85598548	85603196	TMEM150A	protein_coding	730.777	0.401198	0.138145	2.90417	0.00368226	0.0480789
ENSG00000109445	4	141220887	141234697	ZNF330	protein_coding	1117.26	0.671824	0.231468	2.90245	0.00370258	0.0483089
ENSG00000171163	1	248850006	248859144	ZNF692	protein_coding	419.857	-0.650681	0.224217	-2.90202	0.00370767	0.0483401
ENSG00000151320	14	32329273	32837681	AKAP6	protein_coding	239.48	1.63703	0.564176	2.90163	0.0037123	0.0483653
ENSG00000100867	14	23630115	23645639	DHRS2	protein_coding	13.4473	-1.69016	0.582863	-2.89975	0.0037346	0.0486205
ENSG00000145476	4	186191520	186213456	CYP4V2	protein_coding	967.159	0.699261	0.241173	2.89942	0.00373857	0.0486367
ENSG00000280062	16	1530715	1533301	LA16c-380F5.1	TEC	8.80192	-1.43705	0.495703	-2.89901	0.00374343	0.0486646
ENSG00000213366	1	109668022	109709551	GSTM2	protein_coding	1584.89	-0.956048	0.329848	-2.89845	0.00375012	0.0487162
ENSG00000127948	7	75899200	75986855	POR	protein_coding	2576.97	0.750194	0.258943	2.89714	0.00376576	0.0488839
ENSG00000042781	1	215622894	216423396	USH2A	protein_coding	7.6833	1.70857	0.590055	2.89561	0.00378423	0.0489108
ENSG00000133135	X	106693794	106796993	RNF128	protein_coding	37.6829	1.58858	0.548559	2.89591	0.00378057	0.0489108
ENSG00000215548	9	63832127	63859641	FRG1JP	unprocessed_pseudogene	15.376	1.40614	0.485484	2.89637	0.00377512	0.0489108
ENSG00000169696	17	81976807	82017406	ASPSCR1	protein_coding	603.328	0.354954	0.122581	2.89568	0.0037834	0.0489108
ENSG00000148337	9	128166064	128204383	CIZ1	protein_coding	2816.66	-0.543569	0.187677	-2.8963	0.00377593	0.0489108
ENSG00000204576	6	30556886	30563723	PRR3	protein_coding	258.623	-0.618127	0.213449	-2.8959	0.00378076	0.0489108
ENSG00000049089	1	40300487	40317816	COL9A2	protein_coding	55.0977	-0.889831	0.30738	-2.89489	0.00379295	0.0489529
ENSG00000232284	1	67832303	68202987	GNG12-AS1	antisense	29.1783	-1.13801	0.39309	-2.89505	0.00379099	0.0489529
ENSG00000108828	17	43014605	43025123	VAT1	protein_coding	23002.9	0.356685	0.123245	2.89412	0.00380225	0.0490375
ENSG00000232187	13	22696023	22696574	FTH1P7	processed_pseudogene	13.8859	1.38408	0.478437	2.89293	0.00381672	0.0491486
ENSG00000163512	3	28315003	28349127	AZI2	protein_coding	838.428	0.458433	0.158478	2.89273	0.0038191	0.0491486
ENSG00000103024	16	1770286	1771730	NME3	protein_coding	471.057	-0.550921	0.190433	-2.89299	0.00381598	0.0491486
ENSG00000132622	20	3732667	3753111	HSPA12B	protein_coding	93.5838	-1.65253	0.571435	-2.8919	0.00382921	0.0492434
ENSG00000169689	17	82018702	82024107	CENPX	protein_coding	185.329	-0.588199	0.203487	-2.8906	0.00384508	0.0494119
ENSG00000198018	10	99659506	99706240	ENTPD7	protein_coding	605.043	1.27365	0.440784	2.88952	0.00385831	0.0495464
ENSG00000141480	17	4710489	4721499	ARRB2	protein_coding	122.708	-0.620056	0.214756	-2.88725	0.00388623	0.0498691

## Sheet: iPSC
Table S2: Differential gene expression in iPSC samples ofall RP11 patients versus all WT controls (padj< 0.05).
Gene_ID	Chromosome	Gene_Start	Gene_End	Gene_Name	Gene_Type	baseMean	log2FoldChange	lfcSE	stat	pvalue	padj
ENSG00000269983	5	70449636	70450353	RP11-497H16.9	lincRNA	5.67343	-2.21605	0.281421	-7.87449	3.42e-15	8.96e-11
ENSG00000235454	7	53862233	53863339	HAUS6P3	processed_pseudogene	4.55154	-1.89063	0.280828	-6.73234	1.67e-11	2.19e-07
ENSG00000223509	15	32519848	32536926	RP11-632K20.7	transcribed_processed_pseudogene	26.6695	-1.59274	0.247578	-6.43329	1.25e-10	6.54e-07
ENSG00000253570	8	38600661	38601200	RNF5P1	processed_pseudogene	61.9832	-1.80377	0.279198	-6.46055	1.04e-10	6.54e-07
ENSG00000261780	18	73324941	73349878	CTD-2354A18.1	processed_transcript	92.0433	-1.61757	0.251058	-6.44302	1.17e-10	6.54e-07
ENSG00000232346	22	32039490	32039896	SC22CB-1E7.1	processed_pseudogene	27.15	1.45189	0.227021	6.39537	1.6e-10	6.99e-07
ENSG00000253333	5	70495100	70500903	RP11-497H16.8	unprocessed_pseudogene	2.78708	-1.66787	0.279546	-5.96637	2.43e-09	9.07e-06
ENSG00000108384	17	58692573	58735611	RAD51C	protein_coding	307.205	0.810973	0.143073	5.66824	1.44e-08	4.2e-05
ENSG00000243566	7	76510428	76516521	UPK3B	protein_coding	105.013	-1.46878	0.258843	-5.67439	1.39e-08	4.2e-05
ENSG00000188897	16	11359845	11523588	CTD-3088G3.8	protein_coding	149.251	-1.46266	0.268443	-5.44868	5.07e-08	0.000132868
ENSG00000158825	1	20588948	20618908	CDA	protein_coding	79.8888	-1.36161	0.251788	-5.40777	6.38e-08	0.000151904
ENSG00000198237	5	69875271	69920867	RP11-98J23.2	unprocessed_pseudogene	9.21083	-1.31754	0.247704	-5.319	1.04e-07	0.000227669
ENSG00000172243	12	10116777	10130258	CLEC7A	protein_coding	3.2444	-1.47871	0.280339	-5.27474	1.33e-07	0.000248647
ENSG00000262714	16	53386944	53389085	RP11-44F14.8	lincRNA	24.2211	-1.46264	0.276661	-5.28675	1.25e-07	0.000248647
ENSG00000182050	12	85955666	86838904	MGAT4C	protein_coding	328.639	1.15517	0.220067	5.24915	1.53e-07	0.000266726
ENSG00000130270	19	1782075	1812276	ATP8B3	protein_coding	373.56	-1.24246	0.239377	-5.19037	2.1e-07	0.000343465
ENSG00000151948	12	128853427	128984968	GLT1D1	protein_coding	285.655	0.898252	0.173584	5.17472	2.28e-07	0.000351555
ENSG00000095303	9	122370530	122395703	PTGS1	protein_coding	138.26	-1.05674	0.204805	-5.15975	2.47e-07	0.000359703
ENSG00000276805	10	38403189	38452153	RP11-291L22.9	transcribed_unprocessed_pseudogene	36.5272	1.39328	0.271293	5.13568	2.81e-07	0.000387414
ENSG00000131969	14	50872160	50904970	ABHD12B	protein_coding	403.452	-1.20016	0.235327	-5.09998	3.4e-07	0.00044473
ENSG00000279725	10	127734562	127736996	RP11-288A5.2	TEC	19.0329	-1.26286	0.248332	-5.08538	3.67e-07	0.000457458
ENSG00000177359	12	31111652	31206154	OVOS2	protein_coding	102.639	-1.20448	0.237352	-5.07465	3.88e-07	0.000462031
ENSG00000113578	5	142592178	142698070	FGF1	protein_coding	27.9411	1.40224	0.277357	5.0557	4.29e-07	0.00046484
ENSG00000180902	2	241734579	241768816	D2HGDH	protein_coding	276.42	-0.814936	0.161401	-5.04913	4.44e-07	0.00046484
ENSG00000261804	16	53373493	53384745	RP11-44F14.2	lincRNA	20.3636	-1.42329	0.281301	-5.05965	4.2e-07	0.00046484
ENSG00000163909	1	39624153	39639945	HEYL	protein_coding	187.945	-0.755342	0.150105	-5.03208	4.85e-07	0.000488627
ENSG00000233297	7	102681836	102690469	RASA4DP	unprocessed_pseudogene	5.41579	-1.39986	0.280619	-4.98848	6.09e-07	0.000590161
ENSG00000145087	3	120908072	121424761	STXBP5L	protein_coding	232.497	0.837113	0.168175	4.97763	6.44e-07	0.000601914
ENSG00000137331	6	30743199	30744554	IER3	protein_coding	276.622	0.963508	0.19494	4.9426	7.71e-07	0.00069603
ENSG00000179899	12	55411727	55414787	PHC1P1	processed_pseudogene	1347.48	-0.444965	0.0912895	-4.87422	1.09e-06	0.000953434
ENSG00000251129	4	31997397	32155406	RP11-734I18.1	lincRNA	4.6547	-1.32448	0.275102	-4.8145	1.48e-06	0.00124644
ENSG00000099251	10	38356380	38378505	HSD17B7P2	transcribed_unprocessed_pseudogene	55.3105	1.29472	0.27019	4.7919	1.65e-06	0.00135184
ENSG00000132881	1	16231700	16237162	RSG1	protein_coding	76.0895	-0.791473	0.165985	-4.76834	1.86e-06	0.00147383
ENSG00000042062	20	50586108	50691528	FAM65C	protein_coding	197.757	-0.893907	0.189027	-4.729	2.26e-06	0.00173761
ENSG00000228463	1	257864	297502	AP006222.2	lincRNA	5.35231	1.29058	0.275444	4.68547	2.79e-06	0.00208964
ENSG00000180264	9	124451425	124478589	ADGRD2	protein_coding	28.7191	-0.961799	0.206216	-4.66404	3.1e-06	0.00225522
ENSG00000229150	2	208108233	208112511	CRYGEP	transcribed_unprocessed_pseudogene	203.471	1.28084	0.27635	4.63486	3.57e-06	0.00252761
ENSG00000230454	3	50260303	50263358	U73166.2	lincRNA	26.4847	-1.01497	0.219433	-4.62541	3.74e-06	0.00257602
ENSG00000180178	2	129990456	130051131	FAR2P1	transcribed_unprocessed_pseudogene	465.832	1.21985	0.264681	4.60875	4.05e-06	0.00271979
ENSG00000188372	7	76397518	76442071	ZP3	protein_coding	79.534	-1.23094	0.269089	-4.57449	4.77e-06	0.00312495
ENSG00000179253	20	61717506	61719748	RP11-429E11.3	antisense	5.57784	-1.26115	0.277729	-4.54096	5.6e-06	0.00357631
ENSG00000240280	17	63849292	63864379	TCAM1P	transcribed_unitary_pseudogene	12.9596	-1.11023	0.245092	-4.52985	5.9e-06	0.00367975
ENSG00000154556	4	185585444	185956652	SORBS2	protein_coding	948.916	1.16453	0.257494	4.52255	6.11e-06	0.00372052
ENSG00000143520	1	152348735	152360006	FLG2	protein_coding	4.342	1.25253	0.277356	4.51595	6.3e-06	0.00375105
ENSG00000155269	4	8558725	8619761	GPR78	protein_coding	62.6087	-0.990972	0.220527	-4.49366	7e-06	0.00398506
ENSG00000282024	6	16259101	16264553	RP3-467D16.3	antisense	58.319	-1.2228	0.272026	-4.49516	6.95e-06	0.00398506
ENSG00000138829	5	128257909	128659185	FBN2	protein_coding	3556.57	0.759677	0.169622	4.47865	7.51e-06	0.00418488
ENSG00000172058	5	70900665	70918530	SERF1A	protein_coding	1.98603	-1.21418	0.273203	-4.44423	8.82e-06	0.00481181
ENSG00000279741	16	53389886	53390563	RP11-44F14.9	TEC	8.52832	-1.24137	0.280795	-4.42091	9.83e-06	0.00525208
ENSG00000133246	19	8490056	8503112	PRAM1	protein_coding	19.7409	-1.16638	0.2652	-4.3981	1.09e-05	0.0057187
ENSG00000160321	19	21932958	22010949	ZNF208	protein_coding	377.615	-1.06414	0.242668	-4.38518	1.16e-05	0.00594989
ENSG00000188002	5	1598920	1634005	RP11-43F13.1	transcribed_unprocessed_pseudogene	256.919	-0.465055	0.106299	-4.37499	1.21e-05	0.00611486
ENSG00000145736	5	71032670	71067689	GTF2H2	protein_coding	264.466	-0.936781	0.215547	-4.34607	1.39e-05	0.0068473
ENSG00000153767	3	120742637	120783069	GTF2E1	protein_coding	1618.66	0.546556	0.126269	4.32851	1.5e-05	0.00714674
ENSG00000164136	4	141636599	141733987	IL15	protein_coding	25.1385	-0.983719	0.227212	-4.32952	1.49e-05	0.00714674
ENSG00000179023	1	18480982	18486126	KLHDC7A	protein_coding	1917.47	0.987014	0.230988	4.27301	1.93e-05	0.0090171
ENSG00000139679	13	48389567	48444704	LPAR6	protein_coding	96.505	1.04224	0.244219	4.26765	1.98e-05	0.00906934
ENSG00000227908	5	55995167	56003649	FLJ31104	antisense	7.97765	-1.01725	0.238574	-4.26389	2.01e-05	0.00906934
ENSG00000197915	1	152212082	152224193	HRNR	protein_coding	11.0564	1.16394	0.27487	4.2345	2.29e-05	0.00999624
ENSG00000242294	7	100336079	100351900	STAG3L5P	transcribed_unprocessed_pseudogene	181.409	-0.73289	0.172952	-4.23753	2.26e-05	0.00999624
ENSG00000106785	9	98069275	98119212	TRIM14	protein_coding	773.85	-0.454149	0.107673	-4.21784	2.47e-05	0.0100912
ENSG00000179277	17	15786618	15787575	MEIS3P1	processed_pseudogene	134.24	-0.487273	0.115461	-4.22025	2.44e-05	0.0100912
ENSG00000225905	1	1420245	1422691	RP4-758J18.7	antisense	7.38674	-1.12734	0.26676	-4.22606	2.38e-05	0.0100912
ENSG00000257869	14	28318141	28418612	CTD-2591A6.2	lincRNA	2.75759	-1.16591	0.276205	-4.22118	2.43e-05	0.0100912
ENSG00000134490	18	23197144	23437961	TMEM241	protein_coding	365.449	-0.447879	0.106288	-4.21384	2.51e-05	0.0101137
ENSG00000224747	21	44469929	44472516	MTCYBP21	processed_pseudogene	3.10661	-1.17153	0.279576	-4.19039	2.78e-05	0.0108829
ENSG00000236780	2	67123357	67215319	LINC01829	lincRNA	46.3691	1.10446	0.263457	4.19219	2.76e-05	0.0108829
ENSG00000198865	5	42756801	42802360	CCDC152	protein_coding	331.451	0.979984	0.234316	4.18232	2.89e-05	0.0111106
ENSG00000054179	9	137048098	137054045	ENTPD2	protein_coding	115.261	-0.835928	0.200062	-4.17834	2.94e-05	0.0111432
ENSG00000105808	7	102573807	102616757	RASA4	protein_coding	15.6961	-0.877363	0.210842	-4.16124	3.17e-05	0.0118401
ENSG00000111752	12	8913896	8941467	PHC1	protein_coding	14805.4	-0.321593	0.0777128	-4.13823	3.5e-05	0.0129075
ENSG00000138271	3	151294086	151316952	GPR87	protein_coding	4.81685	1.16269	0.281392	4.13193	3.6e-05	0.0130821
ENSG00000145113	3	195746765	195812277	MUC4	protein_coding	224.23	-1.08314	0.263039	-4.11778	3.83e-05	0.0137213
ENSG00000270558	5	37286449	37286977	CTD-2124B8.2	processed_pseudogene	26.9655	0.862517	0.210639	4.09476	4.23e-05	0.0149533
ENSG00000056291	4	72031804	72148067	NPFFR2	protein_coding	118.157	1.14773	0.281444	4.07801	4.54e-05	0.0155532
ENSG00000171903	19	15912367	15934867	CYP4F11	protein_coding	7.99861	1.13331	0.277738	4.08049	4.49e-05	0.0155532
ENSG00000183783	4	44173909	44448807	KCTD8	protein_coding	127.251	0.785624	0.192725	4.0764	4.57e-05	0.0155532
ENSG00000176204	2	76747719	77593319	LRRTM4	protein_coding	344.901	0.769284	0.189037	4.0695	4.71e-05	0.0158161
ENSG00000231940	1	233288868	233289447	RPS7P3	processed_pseudogene	20.8855	1.01924	0.250908	4.06219	4.86e-05	0.0161129
ENSG00000160124	3	122359591	122383231	CCDC58	protein_coding	916.628	0.361631	0.0894888	4.04107	5.32e-05	0.0174148
ENSG00000231806	9	94555069	94568127	PCAT7	antisense	62.2191	0.657882	0.163383	4.02663	5.66e-05	0.0182905
ENSG00000272750	1	222658867	222661512	RP11-378J18.8	antisense	29.1427	0.824597	0.205587	4.01093	6.05e-05	0.0193122
ENSG00000271781	5	675826	676616	CTD-2589H19.6	antisense	10.352	1.09289	0.272699	4.00767	6.13e-05	0.0193452
ENSG00000111863	6	11712054	11807046	ADTRP	protein_coding	7.4038	1.10334	0.27608	3.99645	6.43e-05	0.0193522
ENSG00000187240	11	103109431	103479863	DYNC2H1	protein_coding	899.449	0.634948	0.158779	3.99895	6.36e-05	0.0193522
ENSG00000266964	19	35138808	35143109	FXYD1	protein_coding	29.9993	-1.11771	0.279494	-3.99906	6.36e-05	0.0193522
ENSG00000274419	17	38003976	38014902	TBC1D3D	protein_coding	4.6044	1.06578	0.266646	3.99698	6.42e-05	0.0193522
ENSG00000167612	12	51887960	51891664	ANKRD33	protein_coding	25.0413	-1.10178	0.277036	-3.97703	6.98e-05	0.0207634
ENSG00000269973	2	9936360	9939590	RP11-95D17.1	lincRNA	114.501	0.410763	0.103607	3.96465	7.35e-05	0.021625
ENSG00000238250	2	106822923	106825031	ST6GAL2-IT1	sense_intronic	2.5781	1.07985	0.272758	3.95901	7.53e-05	0.0218956
ENSG00000126870	7	158856578	158956747	WDR60	protein_coding	793.714	-0.897624	0.22717	-3.95132	7.77e-05	0.0223628
ENSG00000096395	6	33794673	33804011	MLN	protein_coding	2.53238	-1.10659	0.280551	-3.94434	8e-05	0.0227743
ENSG00000254226	5	151949571	152270448	LINC01933	lincRNA	5.03363	1.09414	0.278105	3.93427	8.35e-05	0.0234954
ENSG00000257008	17	74367407	74372622	GPR142	protein_coding	6.17266	-1.07664	0.27436	-3.92417	8.7e-05	0.0242419
ENSG00000196684	19	16134028	16158575	HSH2D	protein_coding	70.6002	-0.778401	0.198872	-3.91408	9.08e-05	0.0247524
ENSG00000226259	5	70415352	70448015	GTF2H2B	transcribed_unprocessed_pseudogene	51.068	-0.951328	0.242903	-3.91649	8.98e-05	0.0247524
ENSG00000119138	9	70384597	70414624	KLF9	protein_coding	55.8679	-0.840993	0.215292	-3.90628	9.37e-05	0.0253005
ENSG00000260804	2	216217045	216220192	LINC01963	lincRNA	354.549	0.953273	0.244554	3.89801	9.7e-05	0.0259137
ENSG00000145309	4	70334966	70337116	CABS1	protein_coding	4.64729	1.09382	0.281573	3.88468	0.000102463	0.0270999
ENSG00000153404	5	92151	189972	PLEKHG4B	protein_coding	2544.24	-0.340146	0.0878777	-3.87067	0.000108537	0.0280397
ENSG00000246982	6	36146698	36197205	RP1-179N16.6	antisense	31.706	-0.941479	0.243332	-3.86912	0.000109229	0.0280397
ENSG00000260364	16	65233056	65432820	RP11-256I9.3	lincRNA	9.69033	1.01299	0.261796	3.86937	0.000109115	0.0280397
ENSG00000113580	5	143277931	143435512	NR3C1	protein_coding	278.226	0.82437	0.213366	3.86364	0.000111711	0.0281253
ENSG00000117266	1	205504595	205532793	CDK18	protein_coding	1571.43	-0.500615	0.129518	-3.86522	0.000110987	0.0281253
ENSG00000260400	10	68698500	68700794	RP11-119F7.5	sense_overlapping	170.518	0.802423	0.207993	3.85792	0.000114355	0.0285168
ENSG00000120279	6	152697895	152724567	MYCT1	protein_coding	37.3761	-1.08341	0.281547	-3.84805	0.000119062	0.0294106
ENSG00000189229	3	6490479	6736129	AC069277.2	lincRNA	45.6548	-1.07748	0.281237	-3.83122	0.00012751	0.031203
ENSG00000185920	9	95442980	95517057	PTCH1	protein_coding	1161.43	-0.761614	0.198982	-3.82754	0.000129429	0.0313794
ENSG00000156049	9	77423079	77648307	GNA14	protein_coding	417.266	0.942678	0.246882	3.81834	0.000134353	0.0318714
ENSG00000197462	7	125917871	125933832	AC005276.1	lincRNA	455.254	-0.985486	0.258195	-3.81683	0.000135179	0.0318714
ENSG00000246792	8	90646441	90656598	RP11-68L18.1	antisense	166.517	-1.00116	0.262446	-3.81474	0.000136327	0.0318714
ENSG00000272150	1	145572345	145607858	NBPF25P	transcribed_unprocessed_pseudogene	22.7521	0.72196	0.189229	3.81526	0.000136037	0.0318714
ENSG00000280027	16	53391089	53392473	RP11-44F14.10	TEC	11.2425	-1.07094	0.281518	-3.80417	0.000142281	0.0329688
ENSG00000182916	X	103330196	103332326	TCEAL7	protein_coding	267.204	0.597932	0.157423	3.79825	0.000145719	0.0331783
ENSG00000237238	9	63372803	63380011	BMS1P10	unprocessed_pseudogene	18.8003	0.857717	0.225763	3.7992	0.000145163	0.0331783
ENSG00000135502	12	57619527	57626151	SLC26A10	protein_coding	9.53134	-0.930558	0.245383	-3.79226	0.000149283	0.0336968
ENSG00000166147	15	48408306	48645849	FBN1	protein_coding	729.277	0.780994	0.206719	3.77804	0.000158067	0.0352049
ENSG00000181418	12	48995149	48999309	DDN	protein_coding	16.2875	-0.997578	0.264111	-3.77712	0.000158653	0.0352049
ENSG00000124839	2	237574322	237601614	RAB17	protein_coding	3454.78	-0.884654	0.234763	-3.76829	0.000164369	0.0361668
ENSG00000144504	2	240479422	240569209	ANKMY1	protein_coding	128.446	-0.554211	0.147393	-3.76008	0.000169858	0.0362232
ENSG00000232112	3	48440257	48444208	TMA7	protein_coding	396.321	0.522861	0.138892	3.76451	0.000166873	0.0362232
ENSG00000253348	5	170747047	170788650	CTC-455F18.1	antisense	63.105	-0.785722	0.208932	-3.76067	0.000169461	0.0362232
ENSG00000254701	5	70197255	70207745	RP11-1415C14.4	unprocessed_pseudogene	1.94724	-1.04953	0.279157	-3.75964	0.000170159	0.0362232
ENSG00000044524	3	89107524	89482134	EPHA3	protein_coding	35.0819	1.05166	0.280622	3.74761	0.000178525	0.0374172
ENSG00000162399	1	54998933	55010883	BSND	protein_coding	24.3505	-0.906869	0.242022	-3.74705	0.000178925	0.0374172
ENSG00000268555	19	21570822	21587322	RP11-678G14.3	lincRNA	14.7499	-1.04174	0.278132	-3.74547	0.000180055	0.0374172
ENSG00000104888	19	49429401	49442360	SLC17A7	protein_coding	121.927	-0.739065	0.197485	-3.74239	0.000182278	0.0375808
ENSG00000205221	2	36696690	36814792	VIT	protein_coding	3.34706	0.993297	0.265573	3.7402	0.000183874	0.0376137
ENSG00000187902	19	55428740	55442863	SHISA7	protein_coding	59.9382	-0.731234	0.195781	-3.73495	0.000187752	0.0381093
ENSG00000122644	7	12686856	12690934	ARL4A	protein_coding	755.783	0.437633	0.117265	3.732	0.000189965	0.0382618
ENSG00000005001	16	2852727	2858170	PRSS22	protein_coding	61.4241	-0.790149	0.212237	-3.72296	0.000196899	0.0388887
ENSG00000196796	16	29038655	29052726	NPIPB10P	unprocessed_pseudogene	6.57171	-1.00884	0.271134	-3.72083	0.000198573	0.0388887
ENSG00000213222	2	131723253	131724279	AC093724.2	processed_pseudogene	26.2023	-0.681345	0.183094	-3.72129	0.000198208	0.0388887
ENSG00000224509	2	104936241	105038496	AC010884.1	antisense	11.0862	0.971413	0.261114	3.72026	0.000199018	0.0388887
ENSG00000213937	16	3012456	3014505	CLDN9	protein_coding	44.6642	-0.66357	0.178498	-3.71751	0.000201193	0.0389187
ENSG00000277420	1	146514471	146525289	CH17-408M7.1	lincRNA	7.56786	1.04436	0.281019	3.71632	0.000202144	0.0389187
ENSG00000120498	X	70528940	70908731	TEX11	protein_coding	13.5217	-0.991955	0.267256	-3.71162	0.000205934	0.0393589
ENSG00000125124	16	56466836	56520283	BBS2	protein_coding	533.228	-0.765634	0.206884	-3.70079	0.000214932	0.0404674
ENSG00000261848	17	3134969	3177031	CTD-2309O5.3	lincRNA	16.9966	0.792407	0.214217	3.69909	0.00021637	0.0404674
ENSG00000262503	17	6927472	6928191	RP11-530N7.2	processed_pseudogene	11.6995	1.02978	0.278195	3.70166	0.000214193	0.0404674
ENSG00000005187	16	20610243	20797581	ACSM3	protein_coding	124.656	-0.779392	0.211055	-3.69284	0.000221766	0.0411823
ENSG00000158887	1	161304735	161309972	MPZ	protein_coding	147.668	-0.591818	0.160372	-3.69028	0.000224011	0.0413063
ENSG00000015592	8	27235323	27258420	STMN4	protein_coding	11.368	1.03148	0.279948	3.68455	0.000229109	0.0419511
ENSG00000019144	11	118606440	118658038	PHLDB1	protein_coding	2149.03	-0.305979	0.0832041	-3.67744	0.000235582	0.0428367
ENSG00000162706	1	159171609	159203313	CADM3	protein_coding	191.062	-0.488423	0.13295	-3.67373	0.000239031	0.0431641
ENSG00000109452	4	142023160	142847432	INPP4B	protein_coding	13.4723	0.811917	0.221154	3.67127	0.000241	0.0433
ENSG00000196668	12	116533422	116536518	LINC00173	processed_transcript	71.3856	-0.804027	0.219276	-3.66674	0.000245667	0.0437587
ENSG00000134201	1	109712255	109775428	GSTM5	protein_coding	50.4102	1.02729	0.280509	3.66224	0.00025002	0.0440977
ENSG00000163092	2	166888487	167259753	XIRP2	protein_coding	8.04614	1.03071	0.281573	3.66055	0.000251674	0.0440977
ENSG00000234719	16	11927373	11976643	NPIPB2	protein_coding	3.99609	-1.01838	0.278277	-3.65959	0.000252622	0.0440977
ENSG00000121716	7	100352176	100367733	PILRB	protein_coding	132.784	-0.666569	0.182239	-3.65767	0.000254515	0.0441338
ENSG00000196335	7	23710167	23832513	STK31	protein_coding	11.0658	-0.952661	0.260878	-3.65175	0.000260458	0.0444854
ENSG00000235770	2	215611563	215843722	LINC00607	lincRNA	32.5436	1.01485	0.277996	3.65059	0.000261639	0.0444854
ENSG00000239528	5	116562562	116562930	RPS14P8	processed_pseudogene	54.0996	1.02272	0.279939	3.65336	0.000258827	0.0444854
ENSG00000273151	7	879790	886547	RP11-449P15.2	antisense	224.313	-0.890659	0.244168	-3.64773	0.00026457	0.0446935
ENSG00000109265	4	56049073	56328625	KIAA1211	protein_coding	704.537	-0.542316	0.148822	-3.64406	0.000268367	0.0447574
ENSG00000113196	5	154474972	154478264	HAND1	protein_coding	1.77852	-0.904106	0.247998	-3.64562	0.000266747	0.0447574
ENSG00000146707	7	76609986	76627261	POMZP3	protein_coding	134.785	-0.821634	0.226044	-3.63484	0.000278157	0.0460967
ENSG00000240063	3	182783236	182793394	RP11-225N10.1	antisense	3.03411	-1.01067	0.278585	-3.62787	0.000285767	0.04706
ENSG00000170961	8	121612116	121641390	HAS2	protein_coding	209.943	0.864996	0.238585	3.62553	0.000288371	0.0471919
ENSG00000156804	8	123497889	123541206	FBXO32	protein_coding	20.1592	-0.731658	0.202261	-3.61739	0.000297589	0.0480992
ENSG00000165138	9	98731329	98796965	ANKS6	protein_coding	2720.61	-0.398941	0.110251	-3.61848	0.000296341	0.0480992
ENSG00000172878	2	171999583	172082430	METAP1D	protein_coding	300.886	0.597147	0.165244	3.61373	0.000301827	0.0484849

## Sheet: RPE
Table S2: Differential gene expression in RPE samples of all RP11 patients versus all WT controls (padj< 0.05).
Gene_ID	Chromosome	Gene_Start	Gene_End	Gene_Name	Gene_Type	baseMean	log2FoldChange	lfcSE	stat	pvalue	padj
ENSG00000155093	7	157539056	158587788	PTPRN2	protein_coding	62.4051	5.23522	0.483731	10.8226	2.69e-27	4.8e-23
ENSG00000213058	1	178411616	178411972	RP4-765C7.2	processed_pseudogene	293.9	5.08346	0.515592	9.85946	6.24e-23	5.56e-19
ENSG00000274419	17	38003976	38014902	TBC1D3D	protein_coding	40.4212	4.04537	0.567501	7.1284	1.02e-12	6.04e-09
ENSG00000105722	19	42247572	42255157	ERF	protein_coding	2046.92	-1.39257	0.220505	-6.31534	2.7e-10	1.2e-06
ENSG00000224114	1	206695837	206696269	RP11-343H5.4	processed_pseudogene	391.791	3.42522	0.560287	6.11334	9.76e-10	3.48e-06
ENSG00000171903	19	15912367	15934867	CYP4F11	protein_coding	49.9263	3.47226	0.583462	5.95114	2.66e-09	7.27e-06
ENSG00000175497	2	114442299	115845752	DPP10	protein_coding	40.1222	-3.35961	0.567077	-5.92444	3.13e-09	7.27e-06
ENSG00000239528	5	116562562	116562930	RPS14P8	processed_pseudogene	39.4973	3.28585	0.555242	5.91787	3.26e-09	7.27e-06
ENSG00000188372	7	76397518	76442071	ZP3	protein_coding	93.802	-3.2344	0.593754	-5.44737	5.11e-08	0.000101322
ENSG00000162383	1	53087179	53142632	SLC1A7	protein_coding	409.424	2.1516	0.402336	5.34777	8.9e-08	0.000158841
ENSG00000185989	13	113977783	114132611	RASA3	protein_coding	188.009	1.42521	0.284384	5.01158	5.4e-07	0.000740768
ENSG00000186417	15	51341629	51408013	GLDN	protein_coding	23.8586	2.95828	0.588057	5.03059	4.89e-07	0.000740768
ENSG00000187010	1	25272393	25330445	RHD	protein_coding	64.4747	2.98119	0.59359	5.02231	5.11e-07	0.000740768
ENSG00000235615	2	131964731	131979873	AJ239322.1	lincRNA	70.9935	2.55853	0.531028	4.81808	1.45e-06	0.00184682
ENSG00000235026	2	115130935	115161343	DPP10-AS1	antisense	7.42104	-2.8518	0.598377	-4.7659	1.88e-06	0.00223585
ENSG00000125462	1	156404250	156430701	C1orf61	protein_coding	838.732	2.16998	0.466843	4.6482	3.35e-06	0.00373313
ENSG00000101017	20	46118272	46129863	CD40	protein_coding	207.547	2.0395	0.443145	4.60233	4.18e-06	0.00392247
ENSG00000115756	2	10302889	10427617	HPCAL1	protein_coding	1027.04	1.5463	0.335351	4.61099	4.01e-06	0.00392247
ENSG00000163485	1	203090654	203167405	ADORA1	protein_coding	211.221	1.59163	0.344747	4.61681	3.9e-06	0.00392247
ENSG00000035664	15	63907036	64072033	DAPK2	protein_coding	63.1349	1.76917	0.39512	4.47755	7.55e-06	0.00673424
ENSG00000276805	10	38403189	38452153	RP11-291L22.9	transcribed_unprocessed_pseudogene	25.1541	2.61281	0.589354	4.43335	9.28e-06	0.00788083
ENSG00000130957	9	94558720	94593793	FBP2	protein_coding	100.798	-2.0827	0.473096	-4.40227	1.07e-05	0.00796198
ENSG00000158104	12	121839527	121863596	HPD	protein_coding	367.557	1.64723	0.372684	4.4199	9.87e-06	0.00796198
ENSG00000214100	2	129922863	129934317	PLAC9P1	transcribed_unprocessed_pseudogene	55.3197	2.35993	0.535581	4.40631	1.05e-05	0.00796198
ENSG00000099251	10	38356380	38378505	HSD17B7P2	transcribed_unprocessed_pseudogene	47.2896	2.53598	0.578947	4.38034	1.18e-05	0.00845487
ENSG00000125618	2	113215997	113278950	PAX8	protein_coding	145.102	2.51978	0.579315	4.34958	1.36e-05	0.00935798
ENSG00000164574	5	154190730	154420984	GALNT10	protein_coding	3996.74	0.627244	0.145651	4.30648	1.66e-05	0.0102027
ENSG00000168961	17	27629798	27649560	LGALS9	protein_coding	1671.95	1.8257	0.423325	4.31276	1.61e-05	0.0102027
ENSG00000214870	7	26398593	26494256	AC004540.5	lincRNA	101.554	1.19999	0.278122	4.31463	1.6e-05	0.0102027
ENSG00000160282	21	46136262	46155567	FTCD	protein_coding	201.932	2.50682	0.583942	4.29292	1.76e-05	0.010485
ENSG00000112232	6	61679960	62286227	KHDRBS2	protein_coding	14.0385	-2.45912	0.575824	-4.2706	1.95e-05	0.0108669
ENSG00000119335	9	128683424	128696400	SET	protein_coding	2985.5	-0.572736	0.134064	-4.27212	1.94e-05	0.0108669
ENSG00000143387	1	150796208	150808323	CTSK	protein_coding	1507.42	2.0073	0.473583	4.23854	2.25e-05	0.0121611
ENSG00000186470	6	26365159	26378320	BTN3A2	protein_coding	542.893	1.2564	0.308537	4.07212	4.66e-05	0.0244415
ENSG00000148346	9	128149071	128153455	LCN2	protein_coding	55.0739	2.39869	0.590181	4.06433	4.82e-05	0.0245502
ENSG00000074181	19	15159038	15200981	NOTCH3	protein_coding	670.77	-1.41199	0.350595	-4.02742	5.64e-05	0.0278076
ENSG00000172456	1	59296638	59810647	FGGY	protein_coding	141.964	1.24946	0.310649	4.02211	5.77e-05	0.0278076
ENSG00000172020	3	115623324	115721490	GAP43	protein_coding	1031.52	1.86896	0.467514	3.99767	6.4e-05	0.0300286
ENSG00000117691	1	212432887	212446379	NENF	protein_coding	9106.42	1.38729	0.34837	3.98222	6.83e-05	0.031228
ENSG00000157514	X	107713221	107777342	TSC22D3	protein_coding	1382.03	1.15002	0.290654	3.95668	7.6e-05	0.0338919
ENSG00000162490	1	11691729	11725857	DRAXIN	protein_coding	30.9477	2.2537	0.571353	3.94449	8e-05	0.0347927
ENSG00000110900	12	30926428	30996599	TSPAN11	protein_coding	619.831	1.01363	0.25761	3.93475	8.33e-05	0.03499
ENSG00000127472	1	20028179	20091190	PLA2G5	protein_coding	325.37	1.74118	0.443082	3.92969	8.51e-05	0.03499
ENSG00000158856	8	22048995	22082527	DMTN	protein_coding	175.826	1.53888	0.393026	3.91546	9.02e-05	0.03499
ENSG00000225630	1	629640	630683	MTND2P28	unprocessed_pseudogene	2428.4	1.88371	0.480059	3.92392	8.71e-05	0.03499
ENSG00000283633	22	16601911	16615111	AC005301.9	lincRNA	32.3158	2.34766	0.599091	3.9187	8.9e-05	0.03499
ENSG00000164530	6	36948263	36964837	PI16	protein_coding	31.6393	2.33278	0.596973	3.90768	9.32e-05	0.0353668
ENSG00000169189	16	27224991	27268794	NSMCE1	protein_coding	2814.05	1.47963	0.379188	3.90211	9.54e-05	0.0354381
ENSG00000088205	2	117814650	117832379	DDX18	protein_coding	335.673	-0.897492	0.232331	-3.86299	0.000112007	0.040775
ENSG00000226853	2	174487389	174488386	AC010894.3	lincRNA	34.1632	1.81207	0.470228	3.85359	0.000116398	0.0415262
ENSG00000189129	10	80131682	80145359	PLAC9	protein_coding	3256.83	1.52127	0.395792	3.84361	0.000121237	0.0421194
ENSG00000196139	10	5035354	5107686	AKR1C3	protein_coding	76.1694	2.01522	0.524728	3.8405	0.000122783	0.0421194
ENSG00000100314	22	29720084	29731839	CABP7	protein_coding	70.0249	-2.2107	0.583271	-3.79018	0.000150541	0.0481114
ENSG00000139053	12	14973022	14981865	PDE6H	protein_coding	9.25057	-2.21993	0.58622	-3.78685	0.000152568	0.0481114
ENSG00000158457	7	129144892	129169697	TSPAN33	protein_coding	671.391	1.18464	0.311937	3.79771	0.00014604	0.0481114
ENSG00000179761	17	28950513	29057220	PIPOX	protein_coding	162.213	2.11251	0.557385	3.79005	0.000150619	0.0481114
ENSG00000183798	20	41359966	41366827	EMILIN3	protein_coding	61.8398	-1.80623	0.477213	-3.78496	0.000153736	0.0481114
ENSG00000185339	22	30606838	30627278	TCN2	protein_coding	501.086	1.39958	0.370468	3.77787	0.000158175	0.0481407
ENSG00000260660	15	75223412	75234014	RP11-69H7.2	transcribed_unitary_pseudogene	5.32498	-2.22508	0.589236	-3.77622	0.000159227	0.0481407

## Sheet: retinal organoids
Table S2: Differential gene expression in retinal organoids (day 150) samples of all RP11 patients versus all WT controls (padj< 0.05).
Gene_ID	Chromosome	Gene_Start	Gene_End	Gene_Name	Gene_Type	baseMean	log2FoldChange	lfcSE	stat	pvalue	padj
ENSG00000224114	1	206695837	206696269	RP11-343H5.4	processed_pseudogene	1271.87	7.50211	0.219195	34.2257	1e-256	2.53e-252
ENSG00000213058	1	178411616	178411972	RP4-765C7.2	processed_pseudogene	1014.61	7.60395	0.250277	30.3822	9.45e-203	1.19e-198
ENSG00000251129	4	31997397	32155406	RP11-734I18.1	lincRNA	203.731	-5.47101	0.305012	-17.937	6.06e-72	5.1e-68
ENSG00000239528	5	116562562	116562930	RPS14P8	processed_pseudogene	100.944	4.77224	0.275165	17.3432	2.22e-67	1.4e-63
ENSG00000189223	2	113211522	113276581	PAX8-AS1	processed_transcript	1026.61	2.95849	0.196558	15.0515	3.37e-51	1.7e-47
ENSG00000275895	21	6484623	6499261	U2AF1L5	protein_coding	54.8394	3.6813	0.256006	14.3798	6.93e-47	2.92e-43
ENSG00000188372	7	76397518	76442071	ZP3	protein_coding	75.9836	-4.74388	0.33661	-14.0931	4.19e-45	1.51e-41
ENSG00000227097	11	82689559	82689768	RPS28P7	processed_pseudogene	693.708	3.50993	0.263781	13.3062	2.13e-40	6.72e-37
ENSG00000237975	1	152168125	152445456	FLG-AS1	antisense	46.4588	4.27536	0.330037	12.9542	2.22e-38	6.24e-35
ENSG00000215030	17	17383377	17384012	RPL13P12	processed_pseudogene	4647.65	3.53741	0.300502	11.7717	5.46e-32	1.38e-28
ENSG00000228463	1	257864	297502	AP006222.2	lincRNA	47.7919	3.58268	0.308613	11.609	3.71e-31	8.51e-28
ENSG00000121691	11	34438925	34472062	CAT	protein_coding	1385.89	3.44841	0.315126	10.943	7.18e-28	1.51e-24
ENSG00000143631	1	152302175	152325203	FLG	protein_coding	31.5364	3.61799	0.343967	10.5184	7.11e-26	1.38e-22
ENSG00000274276	21	6444869	6468040	CBSL	protein_coding	32.0851	-2.6531	0.272668	-9.73014	2.24e-22	4.04e-19
ENSG00000174950	1	27379176	27383380	CD164L2	protein_coding	16.4173	-2.87857	0.298417	-9.64615	5.1e-22	8.58e-19
ENSG00000269983	5	70449636	70450353	RP11-497H16.9	lincRNA	6.07526	-3.34413	0.350207	-9.54903	1.31e-21	2.06e-18
ENSG00000134201	1	109712255	109775428	GSTM5	protein_coding	100.145	2.32146	0.25328	9.16561	4.93e-20	7.31e-17
ENSG00000253333	5	70495100	70500903	RP11-497H16.8	unprocessed_pseudogene	5.69339	-3.13309	0.350803	-8.93121	4.21e-19	5.91e-16
ENSG00000276805	10	38403189	38452153	RP11-291L22.9	transcribed_unprocessed_pseudogene	65.2956	2.59462	0.293414	8.84287	9.33e-19	1.24e-15
ENSG00000261377	15	28789664	28859007	PDCD6IPP2	transcribed_unprocessed_pseudogene	18.8358	-2.3043	0.266024	-8.662	4.64e-18	5.85e-15
ENSG00000150556	2	149038107	149215262	LYPD6B	protein_coding	204.608	-1.64934	0.199092	-8.28432	1.19e-16	1.43e-13
ENSG00000112812	6	27247701	27256624	PRSS16	protein_coding	72.3593	-2.0458	0.254463	-8.03967	9.01e-16	1.03e-12
ENSG00000162761	1	165201867	165356715	LMX1A	protein_coding	34.7918	-2.37893	0.309535	-7.68549	1.52e-14	1.67e-11
ENSG00000250420	5	178764861	178818435	AACSP1	transcribed_unprocessed_pseudogene	97.3702	-2.40238	0.313703	-7.65813	1.89e-14	1.98e-11
ENSG00000268555	19	21570822	21587322	RP11-678G14.3	lincRNA	21.2671	-1.92782	0.252268	-7.64196	2.14e-14	2.16e-11
ENSG00000235559	6	28783633	28784004	NOP56P1	processed_pseudogene	10.1733	2.70363	0.355377	7.60776	2.79e-14	2.71e-11
ENSG00000135409	12	53423855	53431534	AMHR2	protein_coding	117.645	-1.96751	0.259423	-7.58417	3.35e-14	2.91e-11
ENSG00000170955	11	6318946	6320647	PRKCDBP	protein_coding	96.6481	-2.11448	0.278663	-7.58794	3.25e-14	2.91e-11
ENSG00000177519	2	153477338	153478808	RPRM	protein_coding	754.357	-1.43026	0.188544	-7.5858	3.3e-14	2.91e-11
ENSG00000255021	3	14272373	14303845	RP11-536I6.2	lincRNA	20.511	2.10164	0.277677	7.56864	3.77e-14	3.17e-11
ENSG00000068781	2	48529925	48776517	STON1-GTF2A1L	protein_coding	19.7165	-2.03467	0.273496	-7.43949	1.01e-13	8.23e-11
ENSG00000233297	7	102681836	102690469	RASA4DP	unprocessed_pseudogene	83.5883	-2.13601	0.2873	-7.43478	1.05e-13	8.26e-11
ENSG00000185989	13	113977783	114132611	RASA3	protein_coding	1368.48	1.07655	0.146759	7.33555	2.21e-13	1.69e-10
ENSG00000169594	15	83255903	83284714	BNC1	protein_coding	142.603	-1.72691	0.23872	-7.23401	4.69e-13	3.48e-10
ENSG00000149292	11	113314529	113383544	TTC12	protein_coding	645.821	-0.615263	0.0885733	-6.94637	3.75e-12	2.7e-09
ENSG00000157856	2	26401916	26456711	DRC1	protein_coding	100.363	-1.1716	0.168946	-6.93476	4.07e-12	2.85e-09
ENSG00000186470	6	26365159	26378320	BTN3A2	protein_coding	1339.32	1.10735	0.160728	6.88957	5.6e-12	3.82e-09
ENSG00000236438	3	198153287	198222513	FAM157A	transcribed_unprocessed_pseudogene	146.675	0.868471	0.126475	6.86674	6.57e-12	4.36e-09
ENSG00000163576	3	19879472	19947025	EFHB	protein_coding	60.9359	1.15504	0.171888	6.71976	1.82e-11	1.18e-08
ENSG00000179270	2	29060976	29074261	C2orf71	protein_coding	1012.86	1.28477	0.192134	6.68687	2.28e-11	1.44e-08
ENSG00000160201	21	43092956	43107587	U2AF1	protein_coding	126.902	-1.00917	0.151613	-6.65621	2.81e-11	1.73e-08
ENSG00000256783	12	132457160	132460024	RP11-503G7.1	lincRNA	105.956	1.42136	0.214929	6.61315	3.76e-11	2.26e-08
ENSG00000161609	19	49388218	49417994	CCDC155	protein_coding	98.3716	1.27042	0.19232	6.60572	3.96e-11	2.32e-08
ENSG00000130300	19	17351448	17377350	PLVAP	protein_coding	45.7676	-2.04988	0.315748	-6.49212	8.46e-11	4.85e-08
ENSG00000115290	2	164492812	164621848	GRB14	protein_coding	145.406	-1.26736	0.196864	-6.43776	1.21e-10	6.8e-08
ENSG00000170549	5	3596054	3601403	IRX1	protein_coding	46.5254	-1.67772	0.262271	-6.3969	1.59e-10	8.7e-08
ENSG00000163132	4	4859666	4863936	MSX1	protein_coding	110.06	-1.29569	0.20542	-6.30749	2.84e-10	1.52e-07
ENSG00000170324	10	48153088	48274870	FRMPD2	protein_coding	802.954	0.99186	0.158365	6.26312	3.77e-10	1.98e-07
ENSG00000243709	1	225886282	225911382	LEFTY1	protein_coding	108.085	1.66195	0.266064	6.24644	4.2e-10	2.16e-07
ENSG00000177098	11	118133377	118152888	SCN4B	protein_coding	55.5476	-1.4414	0.232286	-6.20531	5.46e-10	2.7e-07
ENSG00000267506	17	77546940	77563243	RP11-13K12.1	lincRNA	248.141	1.32021	0.212751	6.20545	5.45e-10	2.7e-07
ENSG00000256875	12	132462242	132462856	RP11-503G7.2	lincRNA	54.9003	1.43058	0.231238	6.18661	6.15e-10	2.98e-07
ENSG00000265018	10	48009873	48031640	AGAP12P	transcribed_unprocessed_pseudogene	10.7202	1.94683	0.315508	6.17048	6.81e-10	3.24e-07
ENSG00000244094	1	153112114	153113515	SPRR2F	protein_coding	37.0487	-2.19698	0.36079	-6.08935	1.13e-09	5.3e-07
ENSG00000091704	7	130380339	130388114	CPA1	protein_coding	31.4743	-1.46123	0.242631	-6.02245	1.72e-09	7.75e-07
ENSG00000180777	18	14728272	14852738	ANKRD30B	protein_coding	33.4587	2.0009	0.332249	6.02228	1.72e-09	7.75e-07
ENSG00000279042	18	14990707	14993235	RP11-805F19.3	TEC	8.59273	2.124	0.356815	5.95266	2.64e-09	1.17e-06
ENSG00000145736	5	71032670	71067689	GTF2H2	protein_coding	154.219	-1.22704	0.20841	-5.88764	3.92e-09	1.7e-06
ENSG00000162804	2	240998838	241095568	SNED1	protein_coding	286.94	0.665366	0.114763	5.79773	6.72e-09	2.87e-06
ENSG00000241860	1	141474	173862	RP11-34P13.13	processed_transcript	10.9953	1.92642	0.333341	5.77914	7.51e-09	3.16e-06
ENSG00000144837	3	119597842	119629811	PLA1A	protein_coding	62.3183	-1.3618	0.235838	-5.77433	7.73e-09	3.19e-06
ENSG00000188176	17	4583999	4608319	SMTNL2	protein_coding	864.007	-0.893413	0.154781	-5.77211	7.83e-09	3.19e-06
ENSG00000248828	4	143953635	144126359	RP11-673E1.4	antisense	17.6858	-1.97729	0.344838	-5.73398	9.81e-09	3.93e-06
ENSG00000151632	10	4987400	5018031	AKR1C2	protein_coding	941.752	-1.03332	0.180775	-5.71603	1.09e-08	4.3e-06
ENSG00000170180	4	144109303	144140751	GYPA	protein_coding	9.10099	-2.02608	0.355109	-5.70552	1.16e-08	4.5e-06
ENSG00000178726	20	23045633	23049741	THBD	protein_coding	61.3572	-1.47057	0.258439	-5.6902	1.27e-08	4.85e-06
ENSG00000122145	X	80014756	80031769	TBX22	protein_coding	24.9931	1.58784	0.279416	5.68271	1.33e-08	4.99e-06
ENSG00000107187	9	136196250	136205109	LHX3	protein_coding	173.833	1.10165	0.194583	5.66159	1.5e-08	5.48e-06
ENSG00000145945	6	3849386	3851317	FAM50B	protein_coding	392.821	1.35767	0.239797	5.66172	1.5e-08	5.48e-06
ENSG00000269720	19	17390509	17394158	CTD-2521M24.13	protein_coding	18.5974	-1.65231	0.292882	-5.64156	1.69e-08	6.07e-06
ENSG00000106631	7	44138864	44141332	MYL7	protein_coding	71.1273	-1.66923	0.296091	-5.63757	1.72e-08	6.13e-06
ENSG00000136297	7	4905989	4959213	MMD2	protein_coding	132.222	1.07466	0.191693	5.60619	2.07e-08	7.25e-06
ENSG00000226314	6	28161781	28169594	ZNF192P1	transcribed_unprocessed_pseudogene	279.618	0.66919	0.119462	5.60172	2.12e-08	7.34e-06
ENSG00000183049	10	12349482	12835545	CAMK1D	protein_coding	1701.83	0.714667	0.127674	5.59761	2.17e-08	7.41e-06
ENSG00000143768	1	225936598	225941489	LEFTY2	protein_coding	3031.94	1.26833	0.227589	5.57287	2.51e-08	8.32e-06
ENSG00000166888	12	57095408	57132139	STAT6	protein_coding	1775.04	-0.679484	0.121916	-5.57339	2.5e-08	8.32e-06
ENSG00000130768	1	27934993	27959157	SMPDL3B	protein_coding	50.9779	-1.21605	0.219523	-5.53954	3.03e-08	9.94e-06
ENSG00000111341	12	14881181	14885926	MGP	protein_coding	8333.68	-1.51019	0.273445	-5.52282	3.34e-08	1.08e-05
ENSG00000229563	X	45505388	45630202	LINC01204	lincRNA	10.6228	-1.98361	0.359419	-5.51893	3.41e-08	1.09e-05
ENSG00000148942	11	26667019	26723427	SLC5A12	protein_coding	84.0814	-1.30715	0.237	-5.51539	3.48e-08	1.1e-05
ENSG00000102445	13	46342000	46438190	RUBCNL	protein_coding	458.13	1.11754	0.202952	5.50641	3.66e-08	1.14e-05
ENSG00000267466	17	77563368	77568695	RP11-13K12.5	lincRNA	291.948	1.08044	0.196401	5.50117	3.77e-08	1.16e-05
ENSG00000227579	1	177393287	177597709	RP1-35C21.2	lincRNA	181.154	-1.75805	0.319956	-5.49465	3.91e-08	1.19e-05
ENSG00000205885	12	7108052	7122501	C1RL-AS1	antisense	231.598	0.639259	0.11661	5.48201	4.21e-08	1.25e-05
ENSG00000278266	12	127147149	127150081	RP11-575F12.3	lincRNA	15.7036	1.98388	0.361772	5.48379	4.16e-08	1.25e-05
ENSG00000172058	5	70900665	70918530	SERF1A	protein_coding	2.90803	-1.97791	0.361804	-5.46679	4.58e-08	1.34e-05
ENSG00000169903	3	149473974	149503281	TM4SF4	protein_coding	17.7932	-1.7659	0.323628	-5.45657	4.85e-08	1.41e-05
ENSG00000253570	8	38600661	38601200	RNF5P1	processed_pseudogene	117.898	-1.90143	0.348717	-5.45265	4.96e-08	1.42e-05
ENSG00000141433	18	904943	912172	ADCYAP1	protein_coding	351.883	-1.04594	0.1933	-5.41097	6.27e-08	1.78e-05
ENSG00000105048	19	55132794	55149354	TNNT1	protein_coding	861.385	-1.88398	0.348579	-5.40474	6.49e-08	1.82e-05
ENSG00000250654	12	54076838	54081903	RP11-834C11.7	transcribed_unprocessed_pseudogene	121.249	-1.44271	0.267013	-5.40316	6.55e-08	1.82e-05
ENSG00000186493	5	2752131	2755397	C5orf38	protein_coding	107.138	-1.51507	0.281095	-5.38987	7.05e-08	1.93e-05
ENSG00000117595	1	209785623	209806175	IRF6	protein_coding	35.6385	-1.30473	0.242837	-5.37287	7.75e-08	2.1e-05
ENSG00000129467	14	24318349	24335093	ADCY4	protein_coding	22.8875	-1.13957	0.212479	-5.36324	8.17e-08	2.19e-05
ENSG00000177191	19	41425359	41428730	B3GNT8	protein_coding	72.7869	-0.899712	0.167814	-5.36135	8.26e-08	2.19e-05
ENSG00000250742	12	54126098	54142493	RP11-834C11.4	lincRNA	1209.41	-1.34954	0.252779	-5.33879	9.36e-08	2.46e-05
ENSG00000205038	8	109362477	109530330	PKHD1L1	protein_coding	61.4531	-1.45016	0.271959	-5.33227	9.7e-08	2.52e-05
ENSG00000162951	2	80288351	80304749	LRRTM1	protein_coding	272.628	-1.50967	0.283436	-5.32629	1e-07	2.58e-05
ENSG00000260135	16	55426797	55462297	RP11-212I21.2	lincRNA	38.4108	1.34923	0.253497	5.32248	1.02e-07	2.61e-05
ENSG00000197915	1	152212082	152224193	HRNR	protein_coding	4.28652	1.91621	0.36199	5.29355	1.2e-07	3.02e-05
ENSG00000265179	18	902766	906667	RP11-672L10.2	processed_transcript	95.9257	-0.902195	0.170483	-5.292	1.21e-07	3.02e-05
ENSG00000173267	10	86958618	86963260	SNCG	protein_coding	343.191	-1.72948	0.327579	-5.27959	1.29e-07	3.2e-05
ENSG00000163239	1	154502219	154548147	TDRD10	protein_coding	7.18686	-1.7463	0.331703	-5.26465	1.4e-07	3.44e-05
ENSG00000068976	11	64746389	64760297	PYGM	protein_coding	342.37	-1.25837	0.239238	-5.2599	1.44e-07	3.5e-05
ENSG00000120903	8	27459761	27479883	CHRNA2	protein_coding	28.3025	-1.60689	0.305667	-5.25701	1.46e-07	3.52e-05
ENSG00000149124	11	58640426	58731974	GLYAT	protein_coding	83.3245	-1.84173	0.351437	-5.24056	1.6e-07	3.81e-05
ENSG00000237039	2	231256097	231256306	AC018738.2	processed_pseudogene	47.3931	-1.68336	0.322555	-5.21885	1.8e-07	4.25e-05
ENSG00000236720	1	177700524	177710330	LINC01741	lincRNA	7.60001	-1.74183	0.334677	-5.2045	1.95e-07	4.54e-05
ENSG00000251381	11	12961842	12989548	LINC00958	lincRNA	123.055	-1.30145	0.250945	-5.18618	2.15e-07	4.97e-05
ENSG00000143520	1	152348735	152360006	FLG2	protein_coding	3.85955	1.86414	0.36199	5.1497	2.61e-07	5.98e-05
ENSG00000163637	3	64092242	64445476	PRICKLE2	protein_coding	3627.77	0.506231	0.0985981	5.13429	2.83e-07	6.44e-05
ENSG00000215374	8	7301611	7355354	FAM66B	lincRNA	49.7972	1.69418	0.332703	5.09218	3.54e-07	7.97e-05
ENSG00000169908	3	149369022	149377865	TM4SF1	protein_coding	257.838	-1.61646	0.318381	-5.07711	3.83e-07	8.56e-05
ENSG00000152463	10	15032227	15073852	OLAH	protein_coding	29.0389	1.24546	0.245417	5.07487	3.88e-07	8.58e-05
ENSG00000066405	3	137998735	138033655	CLDN18	protein_coding	21.088	1.19644	0.236119	5.0671	4.04e-07	8.86e-05
ENSG00000135218	7	80369575	80679277	CD36	protein_coding	22.7761	-1.2713	0.251174	-5.06143	4.16e-07	9.05e-05
ENSG00000188219	2	131218067	131265278	POTEE	protein_coding	28.5526	1.78671	0.353307	5.05711	4.26e-07	9.18e-05
ENSG00000203797	6	110391771	110415562	DDO	protein_coding	25.8158	-1.40744	0.279209	-5.04082	4.64e-07	9.91e-05
ENSG00000204136	9	121444991	121500027	GGTA1P	transcribed_unitary_pseudogene	52.8169	-1.79963	0.358126	-5.02513	5.03e-07	0.000106662
ENSG00000279168	7	102579104	102679295	RP11-514P8.10	sense_overlapping	9.77017	-1.55222	0.310108	-5.00542	5.57e-07	0.00011719
ENSG00000178852	17	47323290	47441312	EFCAB13	protein_coding	95.7364	1.19981	0.240253	4.99393	5.92e-07	0.000123359
ENSG00000116729	1	68098473	68233120	WLS	protein_coding	892.779	-1.2366	0.247795	-4.99043	6.02e-07	0.000124583
ENSG00000074410	15	63321378	63382161	CA12	protein_coding	855.273	0.773167	0.155443	4.97396	6.56e-07	0.000134549
ENSG00000187513	1	34792998	34795747	GJA4	protein_coding	19.3946	-1.59426	0.321209	-4.96331	6.93e-07	0.000141002
ENSG00000177989	22	50529710	50532580	ODF3B	protein_coding	305.417	-1.29948	0.262332	-4.95358	7.29e-07	0.000147054
ENSG00000007062	4	15963076	16084378	PROM1	protein_coding	7083.8	0.805686	0.162917	4.94538	7.6e-07	0.000150966
ENSG00000145335	4	89724099	89838315	SNCA	protein_coding	1399.06	-0.812478	0.16427	-4.94599	7.58e-07	0.000150966
ENSG00000139364	12	125186836	125662377	TMEM132B	protein_coding	1345.24	0.824372	0.166824	4.94158	7.75e-07	0.000152735
ENSG00000227755	22	23446598	23460833	AP000344.4	transcribed_processed_pseudogene	34.5992	-1.09369	0.221578	-4.93591	7.98e-07	0.000156027
ENSG00000147613	8	86048373	86088621	PSKH2	protein_coding	20.0263	1.69886	0.344645	4.92929	8.25e-07	0.00016016
ENSG00000248869	4	136796722	137212799	RP11-138I17.1	lincRNA	7.84062	-1.76873	0.358996	-4.92688	8.36e-07	0.000160913
ENSG00000105808	7	102573807	102616757	RASA4	protein_coding	289.586	-0.862668	0.17558	-4.91324	8.96e-07	0.000171218
ENSG00000280604	21	45914296	45919483	PCBP3-OT1	sense_overlapping	99.113	1.02512	0.208711	4.9117	9.03e-07	0.000171276
ENSG00000095917	16	1256059	1258998	TPSD1	protein_coding	5.84731	-1.76656	0.359925	-4.90813	9.19e-07	0.000173117
ENSG00000146374	6	127118604	127197765	RSPO3	protein_coding	295.327	-1.54274	0.315075	-4.89641	9.76e-07	0.000182401
ENSG00000159904	7	5121239	5144546	ZNF890P	transcribed_unprocessed_pseudogene	6.56557	1.76459	0.360562	4.89399	9.88e-07	0.000183301
ENSG00000228050	22	22223187	22224566	TOP3BP1	processed_pseudogene	3.20549	1.76513	0.361138	4.88768	1.02e-06	0.000186537
ENSG00000279928	1	182696	184174	ABC7-43046700E7.1	unprocessed_pseudogene	3.28897	-1.76963	0.361988	-4.88864	1.02e-06	0.000186537
ENSG00000225649	2	12966784	13007013	AC064875.2	processed_transcript	137.064	0.950143	0.194786	4.87789	1.07e-06	0.000194625
ENSG00000281406	1	205434886	205437879	BLACAT1	lincRNA	442.548	1.23708	0.253798	4.87425	1.09e-06	0.000196831
ENSG00000256618	17	22523111	22524663	MTRNR2L1	protein_coding	3.14942	1.76136	0.36183	4.86792	1.13e-06	0.000201799
ENSG00000072952	11	10573091	10693988	MRVI1	protein_coding	145.096	-1.14967	0.236241	-4.8665	1.14e-06	0.000201813
ENSG00000198610	10	5195462	5218949	AKR1C4	protein_coding	12.1003	-1.51853	0.312739	-4.8556	1.2e-06	0.000211756
ENSG00000229847	10	117473215	117545068	EMX2OS	antisense	26.3404	-1.634	0.336838	-4.85099	1.23e-06	0.000215229
ENSG00000145681	5	83637805	83721613	HAPLN1	protein_coding	21.2852	-1.53691	0.317226	-4.84484	1.27e-06	0.000220478
ENSG00000171540	5	77628712	77639688	OTP	protein_coding	20.1073	-1.44809	0.299644	-4.83268	1.35e-06	0.000232772
ENSG00000139629	12	51351247	51392867	GALNT6	protein_coding	79.5175	-1.47107	0.304688	-4.82811	1.38e-06	0.000236555
ENSG00000164318	5	38258409	38465021	EGFLAM	protein_coding	2530.82	1.07979	0.223815	4.82447	1.4e-06	0.000239291
ENSG00000130303	19	17402939	17405648	BST2	protein_coding	4338.32	-1.35003	0.28006	-4.8205	1.43e-06	0.000241585
ENSG00000152611	5	35904295	35938779	CAPSL	protein_coding	12.0368	-1.61605	0.335287	-4.81989	1.44e-06	0.000241585
ENSG00000105143	19	14950034	15022990	SLC1A6	protein_coding	304.536	0.729514	0.151779	4.80642	1.54e-06	0.000256726
ENSG00000126778	14	60643415	60658259	SIX1	protein_coding	53.0752	-1.07188	0.223426	-4.79747	1.61e-06	0.000266703
ENSG00000196604	2	130074030	130129222	POTEF	protein_coding	104.14	1.53555	0.320442	4.79199	1.65e-06	0.000272304
ENSG00000204257	6	32948613	32969094	HLA-DMA	protein_coding	196.216	-1.34188	0.280364	-4.78622	1.7e-06	0.000278427
ENSG00000203706	1	210231456	210234047	SERTAD4-AS1	antisense	54.8578	-1.25183	0.261697	-4.78351	1.72e-06	0.00027859
ENSG00000225234	2	3481242	3482409	TRAPPC12-AS1	antisense	77.0872	0.871463	0.18218	4.78353	1.72e-06	0.00027859
ENSG00000116396	1	110211343	110283100	KCNC4	protein_coding	456.878	0.599233	0.125365	4.77991	1.75e-06	0.000280031
ENSG00000228570	10	79841358	79850878	NUTM2E	protein_coding	4.94379	1.7218	0.3602	4.78014	1.75e-06	0.000280031
ENSG00000132518	17	8002594	8020339	GUCY2D	protein_coding	650.911	0.935238	0.195842	4.77547	1.79e-06	0.000282705
ENSG00000237238	9	63372803	63380011	BMS1P10	unprocessed_pseudogene	63.4095	0.988244	0.206906	4.7763	1.79e-06	0.000282705
ENSG00000113073	5	140360202	140375143	SLC4A9	protein_coding	18.2507	1.33031	0.278708	4.77312	1.81e-06	0.000284253
ENSG00000170421	12	52897187	52949954	KRT8	protein_coding	4283.89	-1.25902	0.263934	-4.77021	1.84e-06	0.000286605
ENSG00000167941	17	43753731	43758788	SOST	protein_coding	22.1278	-1.21875	0.25567	-4.76687	1.87e-06	0.000289612
ENSG00000249388	12	54082118	54102693	RP11-834C11.6	lincRNA	63.4558	-1.52595	0.320355	-4.76332	1.9e-06	0.000292948
ENSG00000107742	10	72059035	72089032	SPOCK2	protein_coding	6634.21	-0.53158	0.111851	-4.75257	2.01e-06	0.000307095
ENSG00000114654	3	129001629	129040742	EFCC1	protein_coding	19.2797	-1.55385	0.327107	-4.75026	2.03e-06	0.000308753
ENSG00000198353	12	54016931	54056030	HOXC4	protein_coding	422.53	-1.31611	0.277215	-4.74762	2.06e-06	0.000310947
ENSG00000174827	1	145670852	145708148	PDZK1	protein_coding	56.8733	-0.956925	0.201715	-4.74394	2.1e-06	0.000314757
ENSG00000006116	16	24255553	24362801	CACNG3	protein_coding	13.5014	1.42198	0.300042	4.73926	2.14e-06	0.000320209
ENSG00000283199	13	113953705	113973997	ABC13-47488600E17.1	protein_coding	15.1787	1.38573	0.292583	4.7362	2.18e-06	0.000323179
ENSG00000225718	7	69224696	69430923	RP11-3P22.2	lincRNA	17.6223	1.33595	0.282343	4.73165	2.23e-06	0.000328571
ENSG00000282508	19	198264	239440	LINC01002	processed_transcript	42.6363	0.820965	0.173826	4.7229	2.33e-06	0.000341035
ENSG00000077800	7	73328164	73358637	FKBP6	protein_coding	5.37632	1.65071	0.349706	4.72027	2.36e-06	0.000343143
ENSG00000198198	1	43389882	43454247	SZT2	protein_coding	1867.23	0.585091	0.123978	4.7193	2.37e-06	0.000343143
ENSG00000159200	21	34513142	34615142	RCAN1	protein_coding	1489.09	-0.546646	0.115863	-4.71804	2.38e-06	0.000343303
ENSG00000174429	8	106759483	106770245	ABRA	protein_coding	4.77916	-1.68149	0.356786	-4.71288	2.44e-06	0.000350113
ENSG00000188859	1	166057426	166166969	FAM78B	protein_coding	189.735	0.891949	0.18989	4.69718	2.64e-06	0.000375984
ENSG00000229191	1	201023949	201028792	RP11-168O16.1	antisense	174.683	1.12656	0.240039	4.69321	2.69e-06	0.000381196
ENSG00000100147	22	41800679	41826299	CCDC134	protein_coding	157.924	0.643307	0.137123	4.69147	2.71e-06	0.000382318
ENSG00000130066	X	23783173	23786226	SAT1	protein_coding	5812.42	-0.779809	0.166363	-4.68739	2.77e-06	0.000383586
ENSG00000171873	20	4220631	4249074	ADRA1D	protein_coding	55.6363	-1.43433	0.305994	-4.68743	2.77e-06	0.000383586
ENSG00000251257	5	38460925	38468339	CTD-2263F21.1	antisense	7.12994	1.57319	0.335619	4.68741	2.77e-06	0.000383586
ENSG00000141576	17	76142453	76240373	RNF157	protein_coding	2668.46	0.451145	0.0963886	4.68049	2.86e-06	0.000394558
ENSG00000144868	3	133038391	133397792	TMEM108	protein_coding	998.883	0.596811	0.127748	4.6718	2.99e-06	0.000409387
ENSG00000164418	6	101398788	102070083	GRIK2	protein_coding	542.757	-0.849323	0.181982	-4.66706	3.06e-06	0.000414428
ENSG00000164742	7	45574140	45723116	ADCY1	protein_coding	5944.58	0.943995	0.202244	4.66761	3.05e-06	0.000414428
ENSG00000227775	1	1724512	1737251	RP1-283E3.4	transcribed_processed_pseudogene	316.095	1.35795	0.291088	4.66508	3.09e-06	0.000416211
ENSG00000269994	9	87008455	87042126	RP11-276H19.2	lincRNA	303.012	-0.913282	0.196161	-4.65578	3.23e-06	0.00043313
ENSG00000249378	4	188400736	188681051	LINC01060	lincRNA	12.1388	-1.66091	0.357343	-4.64793	3.35e-06	0.000447554
ENSG00000099260	1	99645943	99694541	PALMD	protein_coding	5113.7	0.673732	0.144996	4.64657	3.38e-06	0.000448154
ENSG00000197576	7	27128507	27130799	HOXA4	protein_coding	23.9222	-1.49713	0.322659	-4.63997	3.48e-06	0.000460279
ENSG00000148702	10	113550837	113589602	HABP2	protein_coding	12.6755	-1.57771	0.341051	-4.62602	3.73e-06	0.000488427
ENSG00000248275	5	181261212	181272307	TRIM52-AS1	processed_transcript	637.791	-0.788383	0.170442	-4.62553	3.74e-06	0.000488427
ENSG00000116852	1	200969390	201023700	KIF21B	protein_coding	5453.96	0.575773	0.124672	4.61829	3.87e-06	0.000503174
ENSG00000233295	8	7295014	7298024	FAM90A20P	unprocessed_pseudogene	7.69118	1.6169	0.351412	4.60114	4.2e-06	0.00054364
ENSG00000257842	14	26598412	26806467	NOVA1-AS1	antisense	9.4504	-1.34286	0.291996	-4.59889	4.25e-06	0.00054673
ENSG00000010932	1	171248471	171285978	FMO1	protein_coding	38.3125	-1.33785	0.291705	-4.58632	4.51e-06	0.000577737
ENSG00000225548	3	27802762	27891301	LINC01980	lincRNA	60.1228	-1.29128	0.281757	-4.58295	4.58e-06	0.000584159
ENSG00000120322	5	141177790	141180529	PCDHB8	protein_coding	31.507	1.59549	0.348681	4.57578	4.74e-06	0.00060149
ENSG00000006747	7	12570577	12660179	SCIN	protein_coding	54.5763	-1.23932	0.271545	-4.56397	5.02e-06	0.000633192
ENSG00000110871	12	120503274	120534434	COQ5	protein_coding	2215.15	-0.420419	0.0923579	-4.55206	5.31e-06	0.000664885
ENSG00000165175	X	38801432	38806537	MID1IP1	protein_coding	2328.87	-0.797838	0.175287	-4.55162	5.32e-06	0.000664885
ENSG00000230606	2	97416165	97433527	AC159540.1	lincRNA	8.26431	1.56095	0.343119	4.54929	5.38e-06	0.000668953
ENSG00000226306	5	137801193	137810751	NPY6R	transcribed_processed_pseudogene	15.8147	-1.56908	0.345078	-4.54702	5.44e-06	0.000672907
ENSG00000155957	12	66135846	66170072	TMBIM4	protein_coding	338.078	-1.12047	0.246554	-4.54453	5.51e-06	0.000677591
ENSG00000166716	15	84748635	84806432	ZNF592	protein_coding	1928.28	0.428175	0.0942471	4.5431	5.54e-06	0.00067888
ENSG00000099957	22	21009808	21028830	P2RX6	protein_coding	197.291	-0.852707	0.187901	-4.53806	5.68e-06	0.000687045
ENSG00000109854	11	20363685	20383783	HTATIP2	protein_coding	60.0264	-0.815026	0.179628	-4.5373	5.7e-06	0.000687045
ENSG00000111907	6	125119049	125264407	TPD52L1	protein_coding	2472.04	-1.07407	0.236611	-4.5394	5.64e-06	0.000687045
ENSG00000178394	5	63960356	63962507	HTR1A	protein_coding	10.5608	1.49289	0.329081	4.53653	5.72e-06	0.000687045
ENSG00000244459	4	1574062	1580253	RP11-1398P2.1	lincRNA	10.0294	-1.52599	0.336603	-4.53351	5.8e-06	0.000693647
ENSG00000165124	9	110365251	110579880	SVEP1	protein_coding	812.621	1.05253	0.23242	4.52858	5.94e-06	0.000706681
ENSG00000270903	11	32591793	32592771	HNRNPA3P9	processed_pseudogene	15.6414	1.36638	0.30181	4.52729	5.97e-06	0.000707666
ENSG00000157399	X	2934632	2968310	ARSE	protein_coding	35.0503	-1.39371	0.308634	-4.51573	6.31e-06	0.000743886
ENSG00000267751	19	567210	572228	AC009005.2	antisense	73.0378	1.0054	0.223015	4.50824	6.54e-06	0.000763501
ENSG00000282458	19	60951	71626	WASH5P	transcribed_processed_pseudogene	17.3737	-1.14024	0.252907	-4.50853	6.53e-06	0.000763501
ENSG00000127743	5	149371324	149404202	IL17B	protein_coding	43.4054	-1.6026	0.35562	-4.50648	6.59e-06	0.000765086
ENSG00000141448	18	22169443	22202528	GATA6	protein_coding	144.659	-1.05545	0.23424	-4.50584	6.61e-06	0.000765086
ENSG00000272674	5	141181399	141186399	PCDHB16	protein_coding	249.457	1.40282	0.311437	4.50435	6.66e-06	0.000766958
ENSG00000229393	1	2493437	2494479	RP3-395M20.3	antisense	37.2938	1.48641	0.330386	4.499	6.83e-06	0.000782937
ENSG00000264204	10	46109621	46131358	AGAP7P	unprocessed_pseudogene	44.8769	-1.6106	0.358202	-4.49636	6.91e-06	0.000789155
ENSG00000158445	20	49293394	49484297	KCNB1	protein_coding	1832.38	0.828314	0.184411	4.49168	7.07e-06	0.000803049
ENSG00000231240	2	130036958	130038422	KLF2P1	processed_pseudogene	318.204	1.34463	0.299472	4.48999	7.12e-06	0.000805818
ENSG00000246985	12	93542463	93571768	SOCS2-AS1	processed_transcript	183.117	-0.664514	0.148228	-4.48306	7.36e-06	0.000828718
ENSG00000101115	20	51782331	51802520	SALL4	protein_coding	33.3982	-0.916222	0.204475	-4.48085	7.43e-06	0.000833637
ENSG00000010379	12	220621	262873	SLC6A13	protein_coding	130.785	-1.24607	0.278404	-4.47578	7.61e-06	0.000849907
ENSG00000163935	3	52903572	53046750	SFMBT1	protein_coding	468.587	0.429059	0.0958896	4.47452	7.66e-06	0.000851165
ENSG00000118194	1	201359008	201377762	TNNT2	protein_coding	160.072	-1.52567	0.341125	-4.47247	7.73e-06	0.000855588
ENSG00000171798	10	133160447	133226412	KNDC1	protein_coding	1569.98	-0.47261	0.105696	-4.47141	7.77e-06	0.000855678
ENSG00000278558	22	18527802	18530573	TMEM191B	protein_coding	77.9589	-1.303	0.291461	-4.47058	7.8e-06	0.000855678
ENSG00000265107	1	147756199	147773362	GJA5	protein_coding	27.289	-1.36697	0.306013	-4.46701	7.93e-06	0.0008663
ENSG00000229988	11	5241954	5243537	HBBP1	transcribed_unprocessed_pseudogene	15.6256	1.27718	0.286301	4.46098	8.16e-06	0.000883408
ENSG00000240708	3	55296200	55300738	LINC02030	lincRNA	933.79	1.29215	0.289599	4.46186	8.13e-06	0.000883408
ENSG00000105738	19	37907228	38208372	SIPA1L3	protein_coding	1614.65	0.653948	0.146722	4.45706	8.31e-06	0.000895859
ENSG00000163762	3	149318498	149334414	TM4SF18	protein_coding	4.54956	-1.57161	0.353008	-4.45205	8.51e-06	0.000913101
ENSG00000250892	4	201409	205009	RP11-1365D11.1	unprocessed_pseudogene	10.7341	-1.28958	0.289793	-4.45003	8.59e-06	0.000917868
ENSG00000229689	2	95525345	95532405	AC009237.8	transcribed_unprocessed_pseudogene	3.82866	1.60828	0.361849	4.44463	8.8e-06	0.000937247
ENSG00000173175	3	123282296	123449758	ADCY5	protein_coding	1582.92	0.420263	0.0947701	4.43455	9.23e-06	0.000978047
ENSG00000105370	19	51379909	51387960	LIM2	protein_coding	8.32341	-1.58833	0.35833	-4.4326	9.31e-06	0.000982827
ENSG00000091622	17	6451264	6556494	PITPNM3	protein_coding	474.95	0.662851	0.149683	4.42837	9.49e-06	0.000998102
ENSG00000124785	6	5997999	6007605	NRN1	protein_coding	1141.4	0.721446	0.163272	4.41867	9.93e-06	0.00103838
ENSG00000269139	19	7926001	7926810	CTD-3193O13.8	processed_transcript	11.8775	-1.18508	0.268237	-4.41803	9.96e-06	0.00103838
ENSG00000172005	2	95025677	95053996	MAL	protein_coding	770.654	-1.13369	0.25671	-4.41625	1e-05	0.0010427
ENSG00000214041	3	9348443	9349192	PGAM1P4	processed_pseudogene	61.2461	-0.893365	0.2026	-4.40949	1.04e-05	0.00107135
ENSG00000162746	1	161721563	161728143	FCRLB	protein_coding	68.2092	-0.660301	0.149856	-4.40624	1.05e-05	0.00108311
ENSG00000159184	17	48724763	48729178	HOXB13	protein_coding	156.201	-1.42256	0.323626	-4.39568	1.1e-05	0.00113252
ENSG00000178172	5	148202794	148215137	SPINK6	protein_coding	26.0289	-1.28949	0.294265	-4.38208	1.18e-05	0.00120072
ENSG00000154040	18	24138956	24161603	CABYR	protein_coding	158.684	-0.634839	0.144949	-4.37974	1.19e-05	0.00120393
ENSG00000275234	19	6469465	6470152	CTD-2396E7.11	antisense	24.2706	-1.24914	0.285207	-4.37974	1.19e-05	0.00120393
ENSG00000169246	16	21402237	21448567	NPIPB3	protein_coding	50.2838	0.953262	0.218214	4.36848	1.25e-05	0.00126259
ENSG00000277290	11	243099	243483	RP11-326C3.16	processed_pseudogene	17.8514	1.39457	0.319462	4.36536	1.27e-05	0.00127564
ENSG00000164853	7	1232907	1237318	UNCX	protein_coding	50.4182	-1.0778	0.247192	-4.36018	1.3e-05	0.00130104
ENSG00000103742	15	65381464	65423072	IGDCC4	protein_coding	2492.2	0.89515	0.205721	4.35127	1.35e-05	0.0013444
ENSG00000273295	22	23901432	23907068	AP000350.5	lincRNA	68.149	1.42834	0.328215	4.35185	1.35e-05	0.0013444
ENSG00000164588	5	45254950	45696498	HCN1	protein_coding	257.676	1.01722	0.233854	4.34984	1.36e-05	0.00134792
ENSG00000229931	6	16761138	16762652	RP1-151F17.1	antisense	49.1241	0.905338	0.208394	4.34436	1.4e-05	0.00137657
ENSG00000174600	12	108288044	108339341	CMKLR1	protein_coding	12.902	-1.48106	0.342273	-4.32713	1.51e-05	0.00148294
ENSG00000142634	1	15409895	15430343	EFHD2	protein_coding	1780.55	-0.805601	0.186322	-4.32371	1.53e-05	0.0015003
ENSG00000256235	5	150777946	150796734	SMIM3	protein_coding	885.816	-0.595657	0.13782	-4.322	1.55e-05	0.00150617
ENSG00000248712	11	119189638	119196769	CCDC153	protein_coding	55.2449	-0.897627	0.207735	-4.32102	1.55e-05	0.00150702
ENSG00000105928	7	24698353	24758113	DFNA5	protein_coding	706.491	0.424029	0.0982566	4.31553	1.59e-05	0.00153377
ENSG00000248608	4	25504997	25506675	RP11-206P5.2	processed_pseudogene	256.747	-1.5177	0.35169	-4.31545	1.59e-05	0.00153377
ENSG00000253626	10	79512601	79516440	EIF5AL1	protein_coding	21.5939	-1.41179	0.32736	-4.31265	1.61e-05	0.00154742
ENSG00000241644	7	30697985	30757602	INMT	protein_coding	71.4321	-1.4576	0.338091	-4.31126	1.62e-05	0.0015513
ENSG00000256001	12	127145072	127146532	RP11-575F12.2	lincRNA	4.92304	1.55753	0.361651	4.30671	1.66e-05	0.00157754
ENSG00000147804	8	144409742	144416895	SLC39A4	protein_coding	47.6118	-1.49821	0.348083	-4.30419	1.68e-05	0.00158962
ENSG00000129455	19	50996007	51002711	KLK8	protein_coding	4.05364	-1.54805	0.360134	-4.29855	1.72e-05	0.00162451
ENSG00000148935	11	22625642	22813055	GAS2	protein_coding	112.36	-0.823648	0.19171	-4.29633	1.74e-05	0.00163473
ENSG00000250432	12	54085132	54125992	LINC01598	lincRNA	11.2757	-1.24706	0.290565	-4.29187	1.77e-05	0.00166172
ENSG00000049759	18	58044367	58401540	NEDD4L	protein_coding	3708.49	0.364948	0.0851326	4.28681	1.81e-05	0.00169367
ENSG00000034239	8	48710789	48735311	EFCAB1	protein_coding	228.438	-1.28362	0.299889	-4.28031	1.87e-05	0.00173752
ENSG00000132694	1	156934840	157045370	ARHGEF11	protein_coding	3488.77	0.446123	0.10426	4.27896	1.88e-05	0.00174163
ENSG00000179399	13	91398607	92873682	GPC5	protein_coding	91.615	-0.954666	0.223588	-4.26975	1.96e-05	0.00180353
ENSG00000180185	16	1826941	1840207	FAHD1	protein_coding	740.916	-0.488338	0.114377	-4.26954	1.96e-05	0.00180353
ENSG00000109047	17	9896320	9905621	RCVRN	protein_coding	5641.79	1.31469	0.308078	4.2674	1.98e-05	0.00181433
ENSG00000250303	11	112270749	112362534	RP11-356J5.12	lincRNA	769.899	-0.49291	0.115627	-4.26294	2.02e-05	0.00184419
ENSG00000234595	2	181683113	181685707	AC013733.3	antisense	67.8709	1.00784	0.236472	4.26198	2.03e-05	0.00184552
ENSG00000111057	12	52948871	52952901	KRT18	protein_coding	1957	-1.2171	0.285792	-4.2587	2.06e-05	0.00186602
ENSG00000204644	6	29672392	29681110	ZFP57	protein_coding	8.03048	-1.29532	0.305058	-4.24613	2.17e-05	0.00196546
ENSG00000224387	1	2492300	2493258	RP3-395M20.2	antisense	27.4488	1.39229	0.327948	4.24547	2.18e-05	0.00196546
ENSG00000159433	15	42575659	42720981	STARD9	protein_coding	2362.88	0.586357	0.138518	4.23306	2.31e-05	0.00206245
ENSG00000183691	17	56593699	56595590	NOG	protein_coding	217.483	-1.15902	0.273799	-4.23309	2.3e-05	0.00206245
ENSG00000186439	6	123216339	123637093	TRDN	protein_coding	47.8468	-1.52522	0.360753	-4.22787	2.36e-05	0.00210312
ENSG00000198844	17	8310241	8322516	ARHGEF15	protein_coding	9.23195	-1.3046	0.308663	-4.22663	2.37e-05	0.00210735
ENSG00000222000	2	98331389	98356005	AC092675.3	antisense	20.2007	1.42148	0.336485	4.22449	2.39e-05	0.00211995
ENSG00000224391	2	216590426	216606938	LINC01280	antisense	7.38691	-1.30987	0.310225	-4.22231	2.42e-05	0.00213305
ENSG00000136574	8	11676959	11760002	GATA4	protein_coding	73.0559	-1.39616	0.330784	-4.22075	2.43e-05	0.00214043
ENSG00000177234	10	120597949	120600124	LINC01561	lincRNA	25.5644	-1.08205	0.256455	-4.21925	2.45e-05	0.00214723
ENSG00000172350	11	119149012	119162653	ABCG4	protein_coding	1231.8	0.832051	0.197264	4.21794	2.47e-05	0.00215223
ENSG00000142700	1	50417550	50423500	DMRTA2	protein_coding	12.3331	-1.15321	0.273527	-4.21606	2.49e-05	0.00216198
ENSG00000163347	3	190305701	190322475	CLDN1	protein_coding	4649.95	-0.785264	0.186307	-4.2149	2.5e-05	0.00216198
ENSG00000163545	1	205302059	205321791	NUAK2	protein_coding	832.922	-0.611432	0.145102	-4.21382	2.51e-05	0.00216198
ENSG00000248103	5	181281375	181283652	CTC-338M12.9	lincRNA	72.2605	1.09677	0.260252	4.21426	2.51e-05	0.00216198
ENSG00000204959	7	144272445	144286966	ARHGEF34P	unprocessed_pseudogene	18.1745	1.26956	0.301418	4.21196	2.53e-05	0.00217248
ENSG00000075568	2	97756333	97995891	TMEM131	protein_coding	2484.88	0.619218	0.147372	4.20174	2.65e-05	0.00226518
ENSG00000167642	19	38244035	38292614	SPINT2	protein_coding	4788.37	-0.623167	0.148365	-4.20021	2.67e-05	0.00227286
ENSG00000196873	9	68232003	68300015	CBWD3	protein_coding	103.011	-0.545782	0.129975	-4.19913	2.68e-05	0.00227606
ENSG00000231671	1	101323337	101390303	LINC01307	lincRNA	236.472	1.00158	0.238715	4.19572	2.72e-05	0.00230281
ENSG00000055732	1	85018082	85048499	MCOLN3	protein_coding	57.9378	-0.945879	0.225689	-4.19106	2.78e-05	0.00233494
ENSG00000275358	20	25062962	25063591	RP5-1025A1.3	lincRNA	19.4431	-1.37075	0.327061	-4.19111	2.78e-05	0.00233494
ENSG00000129221	17	6393693	6435199	AIPL1	protein_coding	7428.26	0.961675	0.229664	4.1873	2.82e-05	0.00235824
ENSG00000175206	1	11845709	11848345	NPPA	protein_coding	49.5962	-1.19419	0.28516	-4.18779	2.82e-05	0.00235824
ENSG00000257017	16	72054592	72061055	HP	protein_coding	36.8919	-1.47216	0.351646	-4.18647	2.83e-05	0.00235905
ENSG00000223760	2	130129621	130139417	MED15P9	transcribed_unprocessed_pseudogene	227.308	1.33705	0.319582	4.18374	2.87e-05	0.00237976
ENSG00000269102	19	52284780	52297920	CTD-2525I3.5	antisense	13.3275	1.21151	0.289639	4.18284	2.88e-05	0.00238141
ENSG00000187372	5	141213919	141218979	PCDHB13	protein_coding	89.2313	1.00549	0.240694	4.17744	2.95e-05	0.0024306
ENSG00000109063	17	10628526	10657309	MYH3	protein_coding	1024.92	-1.39552	0.334254	-4.17504	2.98e-05	0.00244842
ENSG00000081842	5	140827958	141012344	PCDHA6	protein_coding	97.817	1.25543	0.300903	4.17221	3.02e-05	0.00246356
ENSG00000130528	19	49151198	49155424	HRC	protein_coding	532.317	-1.04912	0.251458	-4.17215	3.02e-05	0.00246356
ENSG00000099984	22	23980058	23983915	GSTT2	polymorphic_pseudogene	8.20313	-1.47534	0.353892	-4.1689	3.06e-05	0.0024886
ENSG00000221923	19	52369917	52385795	ZNF880	protein_coding	608.543	0.372787	0.0894322	4.16838	3.07e-05	0.0024886
ENSG00000143340	1	179743163	179816198	FAM163A	protein_coding	157.31	-1.24307	0.298308	-4.16707	3.09e-05	0.00249493
ENSG00000116329	1	28812142	28871267	OPRD1	protein_coding	309.938	1.01529	0.243972	4.16149	3.16e-05	0.00254848
ENSG00000166689	11	16777317	17014443	PLEKHA7	protein_coding	2972.93	0.802129	0.19297	4.15676	3.23e-05	0.00259359
ENSG00000204655	6	29656981	29672372	MOG	protein_coding	172.803	-1.31987	0.317763	-4.15365	3.27e-05	0.00262077
ENSG00000170545	12	51244558	51270890	SMAGP	protein_coding	146.902	-0.782698	0.188625	-4.14948	3.33e-05	0.00266042
ENSG00000130545	19	6463777	6467221	CRB3	protein_coding	44.902	-0.977469	0.235829	-4.14482	3.4e-05	0.00270118
ENSG00000163932	3	53156009	53192717	PRKCD	protein_coding	716.419	-0.605365	0.146063	-4.14456	3.4e-05	0.00270118
ENSG00000108515	17	4948092	4957131	ENO3	protein_coding	781.868	-1.13437	0.273767	-4.14358	3.42e-05	0.00270425
ENSG00000186510	1	16018875	16034050	CLCNKA	protein_coding	35.5697	-1.19511	0.288627	-4.14069	3.46e-05	0.00272996
ENSG00000122679	7	45157791	45186302	RAMP3	protein_coding	104.424	1.03382	0.25008	4.13394	3.57e-05	0.00277667
ENSG00000129194	17	7588178	7590170	SOX15	protein_coding	456.105	-0.77892	0.188419	-4.13398	3.57e-05	0.00277667
ENSG00000197816	9	97307304	97378524	CCDC180	protein_coding	160.078	0.786205	0.190129	4.1351	3.55e-05	0.00277667
ENSG00000224597	10	29409402	29487745	SVIL-AS1	antisense	222.9	0.989245	0.239193	4.13576	3.54e-05	0.00277667
ENSG00000103184	16	4958317	5019158	SEC14L5	protein_coding	52.0618	0.94451	0.228551	4.13261	3.59e-05	0.00278425
ENSG00000186960	14	28772704	28813453	LINC01551	lincRNA	268.31	-1.39998	0.338828	-4.13183	3.6e-05	0.00278511
ENSG00000185482	12	57243453	57251193	STAC3	protein_coding	285.031	-1.21255	0.293572	-4.13036	3.62e-05	0.0027945
ENSG00000165917	11	47437757	47449178	RAPSN	protein_coding	17.1163	-1.45997	0.353751	-4.1271	3.67e-05	0.00282567
ENSG00000272913	2	95525109	95526702	RP11-440D17.3	lincRNA	2.9676	1.49033	0.361282	4.12512	3.71e-05	0.00284141
ENSG00000232721	1	143736066	143739506	RP11-403I13.5	lincRNA	43.5388	-1.39418	0.338103	-4.12355	3.73e-05	0.00284365
ENSG00000266010	18	22166898	22168968	GATA6-AS1	lincRNA	23.8923	-1.0707	0.259622	-4.12406	3.72e-05	0.00284365
ENSG00000036565	8	20144855	20183206	SLC18A1	protein_coding	36.3498	-1.0366	0.251444	-4.12257	3.75e-05	0.00284712
ENSG00000006210	16	57372458	57385048	CX3CL1	protein_coding	1073.6	-0.605687	0.146951	-4.12169	3.76e-05	0.00284949
ENSG00000170561	5	2745845	2751662	IRX2	protein_coding	145.348	-0.98382	0.238774	-4.1203	3.78e-05	0.00285808
ENSG00000106948	9	114334156	114394405	AKNA	protein_coding	1858.63	0.515223	0.125075	4.11931	3.8e-05	0.00286183
ENSG00000168748	16	66844379	66854153	CA7	protein_coding	8.46903	-1.19866	0.291639	-4.11009	3.95e-05	0.00296965
ENSG00000177791	10	73631654	73641757	MYOZ1	protein_coding	313.247	-1.26574	0.308207	-4.10679	4.01e-05	0.00300343
ENSG00000175879	2	176129694	176132695	HOXD8	protein_coding	18.7407	-1.36825	0.334206	-4.09402	4.24e-05	0.00316449
ENSG00000184752	12	94897055	95003770	NDUFA12	protein_coding	2309.66	-0.477644	0.116692	-4.09319	4.25e-05	0.00316652
ENSG00000099954	22	17359949	17558149	CECR2	protein_coding	2023.67	0.548989	0.134188	4.09119	4.29e-05	0.00318447
ENSG00000108849	17	43940804	43942468	PPY	protein_coding	64.6078	-1.2329	0.301466	-4.08969	4.32e-05	0.00319585
ENSG00000165140	9	94603133	94640249	FBP1	protein_coding	19.8293	-1.14364	0.279725	-4.08846	4.34e-05	0.00320338
ENSG00000160200	21	43053191	43076943	CBS	protein_coding	94.7683	1.36276	0.33345	4.08685	4.37e-05	0.00320701
ENSG00000170915	6	52361421	52407777	PAQR8	protein_coding	445.69	0.396018	0.0968994	4.0869	4.37e-05	0.00320701
ENSG00000121858	3	172505508	172523507	TNFSF10	protein_coding	1309.35	-1.12999	0.276619	-4.08503	4.41e-05	0.00321356
ENSG00000279375	5	141191599	141194088	CH17-140K24.6	antisense	14.2941	1.24896	0.305728	4.0852	4.4e-05	0.00321356
ENSG00000025708	22	50525752	50530056	TYMP	protein_coding	125.869	-1.00517	0.246157	-4.08345	4.44e-05	0.0032203
ENSG00000131730	5	81233285	81266397	CKMT2	protein_coding	260.889	-1.29947	0.318247	-4.0832	4.44e-05	0.0032203
ENSG00000233005	2	21221175	21970959	AC067959.1	lincRNA	5.60142	-1.30525	0.31986	-4.08071	4.49e-05	0.00324574
ENSG00000100557	14	57469301	57493867	C14orf105	protein_coding	290.007	-1.29828	0.31857	-4.07532	4.6e-05	0.00331227
ENSG00000114854	3	52451102	52454070	TNNC1	protein_coding	490.878	-1.47355	0.36165	-4.07454	4.61e-05	0.003314
ENSG00000150175	10	46870858	46894562	FRMPD2B	unprocessed_pseudogene	90.8774	1.28692	0.316197	4.07001	4.7e-05	0.00336951
ENSG00000077522	1	236686454	236764631	ACTN2	protein_coding	264.419	-1.38598	0.341214	-4.0619	4.87e-05	0.00347876
ENSG00000181333	11	94021361	94113751	HEPHL1	protein_coding	9.13452	-1.23369	0.303852	-4.06015	4.9e-05	0.00349512
ENSG00000185518	15	91099950	91301309	SV2B	protein_coding	4046.01	0.857685	0.2118	4.04951	5.13e-05	0.00364758
ENSG00000129451	19	51012739	51020175	KLK10	protein_coding	53.4823	-1.07936	0.266848	-4.04483	5.24e-05	0.00371075
ENSG00000123360	12	54549350	54579239	PDE1B	protein_coding	184.482	-0.721074	0.178374	-4.0425	5.29e-05	0.00373735
ENSG00000183287	18	59430940	59697380	CCBE1	protein_coding	1211.89	-0.714197	0.176755	-4.04061	5.33e-05	0.00375701
ENSG00000121769	1	31365625	31376850	FABP3	protein_coding	827.052	-1.09774	0.271842	-4.03816	5.39e-05	0.00377572
ENSG00000123689	1	209675420	209676388	G0S2	protein_coding	884.068	-1.12556	0.278731	-4.03814	5.39e-05	0.00377572
ENSG00000183747	16	20451461	20487667	ACSM2A	protein_coding	4.09704	-1.42523	0.353034	-4.03709	5.41e-05	0.00378219
ENSG00000260838	8	72947150	72950445	RP11-531A24.3	lincRNA	232.207	0.927816	0.230051	4.03309	5.5e-05	0.00383653
ENSG00000257108	16	566996	569495	NHLRC4	protein_coding	79.853	-0.901198	0.223562	-4.03109	5.55e-05	0.00385857
ENSG00000231742	20	50172550	50176671	LINC01273	lincRNA	48.3889	-0.921679	0.228726	-4.02961	5.59e-05	0.00387232
ENSG00000170370	10	117542444	117549546	EMX2	protein_coding	23.1979	-1.4475	0.360102	-4.01968	5.83e-05	0.00402807
ENSG00000171346	17	41513743	41522529	KRT15	protein_coding	20.8861	-1.23008	0.306157	-4.01782	5.87e-05	0.00404901
ENSG00000196187	1	225845536	225882369	TMEM63A	protein_coding	1519.44	0.826369	0.20585	4.01443	5.96e-05	0.0040965
ENSG00000166900	11	59755059	59805882	STX3	protein_coding	3939.46	0.502103	0.125171	4.01133	6.04e-05	0.00413925
ENSG00000259933	16	2091436	2095433	RP11-304L19.1	sense_overlapping	10.8772	1.27815	0.318989	4.00688	6.15e-05	0.00420658
ENSG00000070601	9	37651000	37746904	FRMPD1	protein_coding	1294.1	0.853508	0.213278	4.00185	6.28e-05	0.00426814
ENSG00000088538	3	50675241	51384198	DOCK3	protein_coding	2380.16	0.485949	0.121475	4.00042	6.32e-05	0.00426814
ENSG00000154025	17	18950345	19022595	SLC5A10	protein_coding	8.73659	-1.4297	0.357403	-4.00026	6.33e-05	0.00426814
ENSG00000156885	16	31427731	31428428	COX6A2	protein_coding	16.3501	-1.44848	0.361972	-4.00164	6.29e-05	0.00426814
ENSG00000166947	15	43106225	43221283	EPB42	protein_coding	23.8695	-1.03469	0.258596	-4.00116	6.3e-05	0.00426814
ENSG00000120669	13	36168208	36214615	SOHLH2	protein_coding	44.2644	-1.19266	0.29823	-3.99914	6.36e-05	0.00427695
ENSG00000130595	11	1919562	1938706	TNNT3	protein_coding	930.812	-1.4444	0.361359	-3.99714	6.41e-05	0.00430178
ENSG00000130589	20	63558086	63574239	HELZ2	protein_coding	1212.14	0.41468	0.103799	3.99501	6.47e-05	0.00432027
ENSG00000146001	5	141234333	141237529	PCDHB18P	transcribed_unprocessed_pseudogene	48.8002	1.31858	0.330069	3.99487	6.47e-05	0.00432027
ENSG00000283073	12	54142591	54147485	RP11-834C11.15	lincRNA	8.67084	-1.2016	0.301008	-3.99194	6.55e-05	0.00436244
ENSG00000204956	5	141330571	141512981	PCDHGA1	protein_coding	14.8162	1.35276	0.33901	3.99034	6.6e-05	0.00438052
ENSG00000237499	6	137823673	137868233	RP11-356I2.4	antisense	59.5219	0.769245	0.192848	3.98886	6.64e-05	0.00439625
ENSG00000165309	10	22928024	23038523	ARMC3	protein_coding	39.3172	-1.2495	0.313311	-3.98807	6.66e-05	0.0043995
ENSG00000069849	3	141876124	141926514	ATP1B3	protein_coding	4078.96	-0.566497	0.142226	-3.98307	6.8e-05	0.004458
ENSG00000237149	10	75401519	75408982	ZNF503-AS2	antisense	283.479	-0.710833	0.178411	-3.98424	6.77e-05	0.004458
ENSG00000250120	5	140855883	141012344	PCDHA10	protein_coding	329.828	0.886686	0.222582	3.98364	6.79e-05	0.004458
ENSG00000080603	16	30698209	30741409	SRCAP	protein_coding	132.591	0.589477	0.148201	3.97755	6.96e-05	0.0045509
ENSG00000171121	3	179236691	179267002	KCNMB3	protein_coding	43.4689	0.768933	0.193414	3.97558	7.02e-05	0.0045642
ENSG00000231200	2	21933336	22531105	LINC01830	lincRNA	3.59161	-1.39919	0.351997	-3.97502	7.04e-05	0.0045642
ENSG00000280063	16	4346694	4348648	RP11-295D4.3	TEC	31.406	0.944651	0.237592	3.97594	7.01e-05	0.0045642
ENSG00000171316	8	60678778	60868028	CHD7	protein_coding	6620.75	0.608715	0.153449	3.96689	7.28e-05	0.00469961
ENSG00000229407	1	179816184	179818191	RP11-12M5.3	antisense	19.4576	-1.26443	0.31875	-3.96683	7.28e-05	0.00469961
ENSG00000008300	3	48636469	48662915	CELSR3	protein_coding	2261.69	0.433192	0.10936	3.96117	7.46e-05	0.00480007
ENSG00000160208	21	43659548	43696079	RRP1B	protein_coding	1618.16	0.401191	0.101341	3.95883	7.53e-05	0.00483519
ENSG00000233184	1	101025878	101087268	RP11-421L21.3	antisense	296.397	-0.475022	0.12016	-3.95325	7.71e-05	0.00493666
ENSG00000068078	4	1793307	1808872	FGFR3	protein_coding	741.502	-0.734679	0.18588	-3.95243	7.74e-05	0.00494107
ENSG00000170323	8	81478419	81483263	FABP4	protein_coding	31.3827	-1.12391	0.284444	-3.95124	7.77e-05	0.00495331
ENSG00000105369	19	41877120	41881372	CD79A	protein_coding	32.5579	-1.34224	0.339763	-3.95051	7.8e-05	0.00495588
ENSG00000198646	20	34689097	34825649	NCOA6	protein_coding	2669.25	0.482062	0.122111	3.94773	7.89e-05	0.00500117
ENSG00000162366	1	47183593	47191044	PDZK1IP1	protein_coding	128.17	-1.2218	0.309544	-3.94709	7.91e-05	0.00500192
ENSG00000106927	9	114060127	114078472	AMBP	protein_coding	26.8764	-1.13522	0.287689	-3.94601	7.95e-05	0.00501195
ENSG00000125430	17	14301083	14349404	HS3ST3B1	protein_coding	285.142	1.03007	0.261232	3.94314	8.04e-05	0.00504757
ENSG00000204970	5	140786136	141012347	PCDHA1	protein_coding	30.9797	1.0201	0.258703	3.94312	8.04e-05	0.00504757
ENSG00000175575	11	73876699	73931124	PAAF1	protein_coding	1900.74	-0.472298	0.119818	-3.9418	8.09e-05	0.00506276
ENSG00000121060	17	56887909	56914038	TRIM25	protein_coding	1651.66	0.286676	0.0727728	3.93933	8.17e-05	0.00510255
ENSG00000213085	1	159872364	159900163	CFAP45	protein_coding	30.1675	-1.03933	0.26389	-3.93851	8.2e-05	0.00510744
ENSG00000241489	X	149482543	149533935	AF011889.5	protein_coding	49.6697	0.943204	0.239523	3.93784	8.22e-05	0.00510911
ENSG00000223751	2	742488	747767	AC116609.2	lincRNA	7.13457	1.405	0.356912	3.93656	8.27e-05	0.00512378
ENSG00000203985	1	54007299	54018186	LDLRAD1	protein_coding	3.01829	-1.39837	0.355522	-3.93329	8.38e-05	0.00518132
ENSG00000103647	15	68578969	68727806	CORO2B	protein_coding	3179.34	0.563102	0.143274	3.93025	8.49e-05	0.00523445
ENSG00000123131	X	23664262	23686399	PRDX4	protein_coding	4029.78	-0.81883	0.208477	-3.92767	8.58e-05	0.00524166
ENSG00000214900	14	49927571	50092643	LINC01588	lincRNA	29.0563	-0.871989	0.221927	-3.92918	8.52e-05	0.00524166
ENSG00000231013	2	119476448	119487346	AC013275.2	antisense	15.1153	-1.07708	0.274236	-3.92758	8.58e-05	0.00524166
ENSG00000236496	9	2875442	2876427	GPS2P1	processed_pseudogene	12.8011	-1.0778	0.274411	-3.9277	8.58e-05	0.00524166
ENSG00000168263	9	2717502	2730037	KCNV2	protein_coding	2935.54	1.04769	0.267002	3.92391	8.71e-05	0.00529017
ENSG00000226416	11	1983237	1989920	MRPL23-AS1	antisense	21.9884	-1.13669	0.289704	-3.92362	8.72e-05	0.00529017
ENSG00000262096	5	141239923	141243034	PCDHB19P	transcribed_unprocessed_pseudogene	9.27974	1.28754	0.328126	3.9239	8.71e-05	0.00529017
ENSG00000197616	14	23381990	23408277	MYH6	protein_coding	169.658	-1.40522	0.35835	-3.92136	8.81e-05	0.00532722
ENSG00000132164	3	10816200	10940733	SLC6A11	protein_coding	761.96	1.02178	0.26063	3.92044	8.84e-05	0.00533472
ENSG00000280214	16	67550815	67552935	CTD-2012K14.5	TEC	25.5833	0.877456	0.223901	3.91895	8.89e-05	0.00535502
ENSG00000277639	16	53035690	53052873	RP11-467J12.4	protein_coding	50.5398	-1.07026	0.273262	-3.91661	8.98e-05	0.00539429
ENSG00000119715	14	76310614	76501841	ESRRB	protein_coding	144.716	1.03256	0.263869	3.91315	9.11e-05	0.00545922
ENSG00000113205	5	141100473	141103827	PCDHB3	protein_coding	104.584	0.890728	0.227878	3.9088	9.28e-05	0.00554545
ENSG00000235169	1	3772788	3775982	SMIM1	protein_coding	351.872	-0.888993	0.227633	-3.90538	9.41e-05	0.00561103
ENSG00000197461	7	497258	520296	PDGFA	protein_coding	473.225	-0.625488	0.160297	-3.90205	9.54e-05	0.00567537
ENSG00000276850	10	47908064	47991850	CH17-360D5.2	lincRNA	9.36308	-1.13036	0.289752	-3.90114	9.57e-05	0.00568328
ENSG00000130477	19	17601328	17688365	UNC13A	protein_coding	1643.9	0.352306	0.0903248	3.90044	9.6e-05	0.00568651
ENSG00000259363	15	99807023	99877148	CTD-2054N24.2	lincRNA	77.2852	0.763351	0.195774	3.89915	9.65e-05	0.00570344
ENSG00000143013	1	87328468	87348923	LMO4	protein_coding	4578.1	-0.50431	0.129406	-3.89712	9.73e-05	0.00573811
ENSG00000104888	19	49429401	49442360	SLC17A7	protein_coding	5414.96	0.596679	0.153148	3.89609	9.78e-05	0.00574906
ENSG00000068097	17	60043194	60078931	HEATR6	protein_coding	1229.31	0.254447	0.0653411	3.89414	9.85e-05	0.00576537
ENSG00000166922	15	32641676	32697098	SCG5	protein_coding	855.226	-0.819316	0.210405	-3.89399	9.86e-05	0.00576537
ENSG00000247775	4	89836408	89841978	SNCA-AS1	antisense	8.97348	-1.16357	0.298833	-3.89371	9.87e-05	0.00576537
ENSG00000133424	22	33162226	33922841	LARGE1	protein_coding	1725.6	0.440712	0.113243	3.89173	9.95e-05	0.00578595
ENSG00000166145	15	40844018	40858207	SPINT1	protein_coding	463.179	-1.09496	0.281326	-3.89214	9.94e-05	0.00578595
ENSG00000172534	X	153947553	153971807	HCFC1	protein_coding	4061.71	0.474169	0.121905	3.88967	0.000100382	0.0058219
ENSG00000185974	13	113667155	113737735	GRK1	protein_coding	203.593	1.2323	0.317	3.88737	0.000101338	0.0058639
ENSG00000133401	5	31639410	32110931	PDZD2	protein_coding	1214.67	1.05124	0.270486	3.88649	0.000101704	0.00587161
ENSG00000268575	1	1702736	1737688	RP1-283E3.8	processed_transcript	61.6001	0.961696	0.247588	3.88425	0.000102645	0.00591241
ENSG00000224614	3	195908076	195911257	TNK2-AS1	antisense	82.8916	0.896771	0.230924	3.88341	0.000103002	0.00591944
ENSG00000163064	2	118842171	118847678	EN1	protein_coding	43.3519	-1.28408	0.330764	-3.88215	0.000103535	0.00593599
ENSG00000164972	9	34379019	34397832	C9orf24	protein_coding	66.3791	-0.963719	0.2483	-3.88127	0.000103913	0.00593599
ENSG00000185864	16	21834569	21880827	NPIPB4	protein_coding	102.085	0.634511	0.163512	3.88053	0.000104231	0.00593599
ENSG00000186838	19	39515113	39520686	SELENOV	protein_coding	55.8157	-1.22053	0.314485	-3.88105	0.000104005	0.00593599
ENSG00000226874	7	30544053	30544431	AC005154.8	processed_pseudogene	4.14683	1.3453	0.346753	3.87972	0.000104577	0.0059423
ENSG00000182645	10	116324428	116380029	CCDC172	protein_coding	19.2008	1.34764	0.347483	3.8783	0.000105191	0.00596372
ENSG00000256417	12	5290480	5383653	RP11-1038A11.3	lincRNA	6.11633	-1.30628	0.337004	-3.87615	0.000106124	0.00600312
ENSG00000198797	1	177171497	177282422	BRINP2	protein_coding	2416.32	-1.03998	0.268842	-3.86837	0.000109566	0.00618399
ENSG00000121075	17	61452404	61485110	TBX4	protein_coding	29.0986	-1.12658	0.291557	-3.86402	0.000111535	0.00626708
ENSG00000255794	12	97430884	97598415	RMST	processed_transcript	756.04	-0.903945	0.233922	-3.8643	0.000111409	0.00626708
ENSG00000116748	1	114673090	114695618	AMPD1	protein_coding	10.6549	-1.37536	0.356049	-3.86286	0.000112069	0.00628308
ENSG00000277147	1	149606334	149679523	LINC00869	lincRNA	220.386	-0.577327	0.149497	-3.8618	0.000112556	0.00629641
ENSG00000108370	17	65100812	65227703	RGS9	protein_coding	1845.96	-0.699015	0.181056	-3.86076	0.000113036	0.00630924
ENSG00000106526	7	150243916	150323725	ACTR3C	protein_coding	12.833	1.27282	0.329849	3.85881	0.000113939	0.00631622
ENSG00000121101	17	58556678	58692055	TEX14	protein_coding	191.993	0.616657	0.159796	3.85903	0.000113837	0.00631622
ENSG00000223396	1	201518703	201530474	RP11-134G8.5	lincRNA	8.3801	1.2067	0.31265	3.8596	0.000113575	0.00631622
ENSG00000248746	11	66546395	66563329	ACTN3	protein_coding	40.3355	-1.34268	0.347994	-3.85834	0.000114162	0.00631622
ENSG00000144191	2	98346155	98398601	CNGA3	protein_coding	326.257	1.00616	0.261162	3.85263	0.000116856	0.0064511
ENSG00000115977	2	69457997	69674349	AAK1	protein_coding	2122.61	0.355625	0.0923402	3.85125	0.000117517	0.00647345
ENSG00000206384	3	130560334	130678155	COL6A6	protein_coding	780.261	1.01844	0.264498	3.85049	0.000117883	0.00647946
ENSG00000249908	5	767382	768930	BRD9P2	unprocessed_pseudogene	5.83414	1.31206	0.341114	3.8464	0.000119866	0.00657414
ENSG00000112149	6	14117256	14136918	CD83	protein_coding	433.393	-0.57543	0.149641	-3.8454	0.000120356	0.00658666
ENSG00000166250	11	123069865	123195281	CLMP	protein_coding	360.39	-0.935342	0.243648	-3.8389	0.000123586	0.00674879
ENSG00000198570	1	211476522	211492917	RD3	protein_coding	3104.97	0.727955	0.189736	3.83668	0.00012471	0.00679546
ENSG00000249572	5	33424025	33440619	CTD-2203K17.1	antisense	37.2134	1.26012	0.32862	3.83457	0.000125783	0.00683919
ENSG00000137944	1	88935773	88992953	KYAT3	protein_coding	1030.35	-0.307619	0.0802608	-3.83275	0.00012672	0.00687532
ENSG00000230182	3	5068676	5069044	RNF10P1	processed_pseudogene	20.6596	-1.03364	0.269878	-3.83002	0.000128132	0.00693698
ENSG00000136854	9	127579370	127696027	STXBP1	protein_coding	7263.52	0.333321	0.0871128	3.82631	0.000130076	0.00702717
ENSG00000184206	15	84235773	84245368	GOLGA6L4	protein_coding	28.1457	0.889139	0.232435	3.82532	0.000130601	0.00704045
ENSG00000279794	19	56149817	56150490	CTD-2621I17.3	TEC	16.303	1.0734	0.280679	3.82431	0.000131141	0.00705449
ENSG00000215246	5	987180	997308	RP11-43F13.3	antisense	15.0618	-1.01673	0.266379	-3.81686	0.000135161	0.0072553
ENSG00000092054	14	23412738	23435718	MYH7	protein_coding	369.635	-1.29059	0.338212	-3.8159	0.000135685	0.00726796
ENSG00000188783	1	203475828	203491352	PRELP	protein_coding	1338.46	0.595581	0.156187	3.81326	0.000137147	0.00733069
ENSG00000054965	11	73400487	73598189	FAM168A	protein_coding	7209.21	0.481184	0.126236	3.81177	0.000137973	0.00735925
ENSG00000232346	22	32039490	32039896	SC22CB-1E7.1	processed_pseudogene	41.4	1.00556	0.263922	3.81008	0.00013892	0.00739411
ENSG00000184905	X	102125688	102127711	TCEAL2	protein_coding	1292.42	-0.769681	0.202225	-3.80605	0.000141202	0.00748496
ENSG00000189229	3	6490479	6736129	AC069277.2	lincRNA	28.8501	-1.22432	0.32168	-3.80602	0.00014122	0.00748496
ENSG00000185838	22	19783224	19854939	GNB1L	protein_coding	207.654	-0.646627	0.170111	-3.80121	0.000143994	0.00760003
ENSG00000204961	5	140847463	141012344	PCDHA9	protein_coding	23.0831	1.06291	0.27962	3.80126	0.000143964	0.00760003
ENSG00000143119	1	110873154	110899928	CD53	protein_coding	8.85105	-1.36676	0.359767	-3.799	0.000145279	0.00765185
ENSG00000179242	20	61252426	61940617	CDH4	protein_coding	683.261	0.76055	0.200268	3.79767	0.000146065	0.00767721
ENSG00000269365	18	47878295	47882444	RP11-380M21.4	antisense	8.21858	-1.37387	0.361851	-3.79678	0.00014659	0.00768884
ENSG00000027075	14	61187559	61550976	PRKCH	protein_coding	151.452	0.644698	0.169874	3.79516	0.000147547	0.00771391
ENSG00000111319	12	6346843	6377730	SCNN1A	protein_coding	68.3882	-1.01616	0.267803	-3.79443	0.000147986	0.00771391
ENSG00000159248	15	34751032	34754965	GJD2	protein_coding	1292.13	0.648993	0.171022	3.79479	0.00014777	0.00771391
ENSG00000146700	7	76389334	76409695	SSC4D	protein_coding	173.534	-1.06884	0.281835	-3.79244	0.000149175	0.00774388
ENSG00000184831	X	23833353	23907934	APOO	protein_coding	851.612	-0.810266	0.213648	-3.79253	0.000149118	0.00774388
ENSG00000107099	9	214854	465259	DOCK8	protein_coding	663.02	1.11236	0.293485	3.79017	0.000150542	0.00778282
ENSG00000178343	4	42397839	42402487	SHISA3	protein_coding	387.806	-1.06277	0.280386	-3.79039	0.000150413	0.00778282
ENSG00000147872	9	19108375	19149290	PLIN2	protein_coding	2993.61	-0.619776	0.163602	-3.78832	0.000152	0.00779345
ENSG00000203756	6	129831244	129861547	TMEM244	protein_coding	172.803	1.28228	0.338463	3.78855	0.000151528	0.00779345
ENSG00000213626	2	30231531	30323730	LBH	protein_coding	7284.5	0.392731	0.103669	3.78831	0.000151674	0.00779345
ENSG00000155886	9	19507452	19786928	SLC24A2	protein_coding	97.3962	1.29342	0.341521	3.78724	0.000152333	0.00779961
ENSG00000167083	17	49202791	49210574	GNGT2	protein_coding	3133.63	1.02994	0.271959	3.78711	0.000152412	0.00779961
ENSG00000053918	11	2444684	2849109	KCNQ1	protein_coding	80.9169	-0.64362	0.169995	-3.78611	0.000153022	0.00781495
ENSG00000101470	20	45823214	45833745	TNNC2	protein_coding	1067.92	-1.36071	0.359767	-3.78219	0.000155	0.00791587
ENSG00000122180	1	203083132	203086036	MYOG	protein_coding	237.269	-1.29131	0.341444	-3.78192	0.000155625	0.00791587
ENSG00000273312	10	35604485	35608153	RP11-425A6.5	antisense	5.21565	1.36074	0.360024	3.77958	0.000157095	0.00797455
ENSG00000215217	5	7830378	7851490	C5orf49	protein_coding	173.111	-0.703172	0.186156	-3.77733	0.000158522	0.00803081
ENSG00000166436	11	8612037	8671866	TRIM66	protein_coding	536.666	0.693364	0.18359	3.77669	0.000158926	0.00803516
ENSG00000106113	7	30651943	30700129	CRHR2	protein_coding	110.265	0.908234	0.240574	3.77529	0.000159823	0.00804828
ENSG00000243335	7	66628767	66649067	KCTD7	protein_coding	1888.83	0.318797	0.0844394	3.77546	0.000159713	0.00804828
ENSG00000128606	7	102912991	102944949	LRRC17	protein_coding	1170.67	-1.12085	0.296958	-3.77444	0.00016037	0.00805971
ENSG00000106070	7	50590063	50793462	GRB10	protein_coding	3676.26	0.453122	0.120127	3.77203	0.000161923	0.00812156
ENSG00000272180	2	55952158	56181652	RP11-481J13.1	lincRNA	11.1404	-1.08016	0.286628	-3.76851	0.000164227	0.0082208
ENSG00000258537	14	51454512	51599952	FRMD6-AS2	lincRNA	4.63518	-1.35904	0.360869	-3.76602	0.00016587	0.00828663
ENSG00000173698	X	18989309	19122637	ADGRG2	protein_coding	450.369	-1.27081	0.33803	-3.75946	0.000170283	0.00849027
ENSG00000144711	3	12897220	13073117	IQSEC1	protein_coding	5770.7	0.527555	0.140482	3.75532	0.000173123	0.00857762
ENSG00000171532	17	39603536	39609777	NEUROD2	protein_coding	187.681	-0.893844	0.238002	-3.75561	0.000172921	0.00857762
ENSG00000205424	21	45827961	45836419	AL592528.1	antisense	26.9265	-0.900417	0.239797	-3.75492	0.000173395	0.00857762
ENSG00000233593	1	90782983	90851657	RP4-665J23.1	processed_transcript	326.341	-1.02526	0.272996	-3.75557	0.000172946	0.00857762
ENSG00000239445	3	98714330	98732651	ST3GAL6-AS1	antisense	14.4342	-1.05772	0.281785	-3.75363	0.00017429	0.00860502
ENSG00000133863	8	30831544	30890606	TEX15	protein_coding	24.2498	1.15313	0.30736	3.75173	0.000175616	0.00863666
ENSG00000243302	7	128651185	128652334	RP11-274B21.2	processed_pseudogene	259.318	0.534216	0.142378	3.7521	0.000175359	0.00863666
ENSG00000261183	15	40835808	40844387	RP11-532F12.5	antisense	35.5231	-1.21419	0.323704	-3.75092	0.000176188	0.00864796
ENSG00000105507	19	48029953	48044053	CABP5	protein_coding	1350.78	0.718992	0.191751	3.74962	0.000177104	0.00865923
ENSG00000141293	17	48133440	48430275	SKAP1	protein_coding	252.69	-0.98103	0.261605	-3.75005	0.0001768	0.00865923
ENSG00000091482	X	21705972	21758163	SMPX	protein_coding	114.379	-1.3387	0.357373	-3.74595	0.000179715	0.00876989
ENSG00000227456	21	34157724	34190244	LINC00310	lincRNA	16.7664	-0.975504	0.260593	-3.7434	0.000181543	0.008842
ENSG00000130643	10	133324072	133336935	CALY	protein_coding	610.079	-1.07336	0.287075	-3.73896	0.000184785	0.00898257
ENSG00000140416	15	63042632	63071915	TPM1	protein_coding	6429.48	-0.539088	0.144234	-3.7376	0.000185786	0.00899652
ENSG00000183090	4	143577302	143700675	FREM3	protein_coding	242.158	-1.21092	0.323975	-3.73771	0.000185706	0.00899652
ENSG00000213073	6	160093082	160096212	RP11-288H12.3	transcribed_processed_pseudogene	41.5387	0.846241	0.226684	3.73313	0.000189116	0.00914022
ENSG00000259555	15	78625895	78628193	RP11-335K5.2	antisense	33.8088	0.85169	0.228219	3.7319	0.000190041	0.00916741
ENSG00000183072	5	173232109	173235357	NKX2-5	protein_coding	15.7782	-1.31401	0.35243	-3.72842	0.000192684	0.00927716
ENSG00000226067	1	120913275	121009291	LINC00623	lincRNA	46.3184	-0.72558	0.194874	-3.72333	0.000196613	0.00943034
ENSG00000256463	18	78980275	79002677	SALL3	protein_coding	186.589	1.0759	0.288936	3.72367	0.000196349	0.00943034
ENSG00000133488	22	30488913	30505711	SEC14L4	protein_coding	42.9964	-0.661	0.177648	-3.72177	0.000197832	0.00947079
ENSG00000080031	19	55181248	55209506	PTPRH	protein_coding	517.228	-0.637024	0.171247	-3.71991	0.000199296	0.00952281
ENSG00000102001	X	49205063	49233371	CACNA1F	protein_coding	1330.56	1.01037	0.271717	3.71847	0.0002	0.00954084
ENSG00000276449	19	57449689	57453011	AC004076.5	antisense	66.4727	0.630519	0.169561	3.71855	0.000200371	0.00954084
ENSG00000165502	14	49618519	49620685	RPL36AL	protein_coding	6327.74	-0.781737	0.210362	-3.71616	0.000202276	0.00959251
ENSG00000250891	5	118468156	118562117	LINC02208	lincRNA	40.0824	1.0637	0.286217	3.71639	0.000202087	0.00959251
ENSG00000204642	6	29722775	29738528	HLA-F	protein_coding	182.54	-0.804681	0.216799	-3.71165	0.000205913	0.00974669
ENSG00000255983	12	5388589	5406651	RP11-1038A11.1	lincRNA	7.07263	-1.33484	0.359753	-3.71042	0.000206913	0.00977565
ENSG00000185739	16	4189374	4242080	SRL	protein_coding	90.6064	-1.13636	0.306361	-3.70922	0.000207898	0.00980383
ENSG00000229108	7	15688378	15695491	MEOX2-AS1	lincRNA	2.62336	1.34208	0.361924	3.70819	0.000208748	0.00982559
ENSG00000109132	4	41744082	41748970	PHOX2B	protein_coding	14.5235	-1.33846	0.361117	-3.70644	0.000210192	0.0098751
ENSG00000107295	9	17579082	17797129	SH3GL2	protein_coding	1575.09	0.656566	0.177361	3.70185	0.000214032	0.00995141
ENSG00000125144	16	56666731	56668065	MT1G	protein_coding	59.4317	-1.18725	0.320537	-3.70393	0.000212285	0.00995141
ENSG00000170290	11	107707378	107719693	SLN	protein_coding	287.792	-1.3397	0.361775	-3.70314	0.000212951	0.00995141
ENSG00000171246	17	80467148	80477843	NPTX1	protein_coding	1299.44	0.893494	0.241386	3.70151	0.000214321	0.00995141
ENSG00000180209	16	30370934	30377991	MYLPF	protein_coding	1174.92	-1.32611	0.358229	-3.70186	0.000214025	0.00995141
ENSG00000181929	12	49002274	49019197	PRKAG1	protein_coding	2611.52	-0.301677	0.0814812	-3.70241	0.000213562	0.00995141
ENSG00000270015	15	30926514	30928407	RP11-540B6.6	sense_intronic	413.058	0.346743	0.0936837	3.70121	0.000214577	0.00995141
ENSG00000241015	19	53431984	53444670	TPM3P9	transcribed_processed_pseudogene	270.748	0.596336	0.161259	3.698	0.000217309	0.0100596
ENSG00000204278	17	78231310	78240987	TMEM235	protein_coding	43.7154	-1.32479	0.358793	-3.69235	0.000222195	0.0102669
ENSG00000063854	16	1795620	1827194	HAGH	protein_coding	2286.03	-0.419769	0.113742	-3.69054	0.000223777	0.0103208
ENSG00000262209	5	141370264	141512979	PCDHGB3	protein_coding	7.91468	1.33137	0.360797	3.69008	0.000224179	0.0103208
ENSG00000160179	21	42199689	42297244	ABCG1	protein_coding	1646.37	0.514282	0.139388	3.68957	0.000224633	0.0103229
ENSG00000232461	3	176643941	176867838	RP11-644C3.1	lincRNA	2.77534	-1.33448	0.361978	-3.68662	0.000227251	0.0104242
ENSG00000163468	1	156308968	156367873	CCT3	protein_coding	12052	-0.32801	0.089007	-3.68522	0.000228507	0.010425
ENSG00000187193	16	56682424	56684196	MT1X	protein_coding	147.734	-0.797135	0.216299	-3.68534	0.000228394	0.010425
ENSG00000198467	9	35681992	35691020	TPM2	protein_coding	3271.49	-1.03473	0.280748	-3.68562	0.000228147	0.010425
ENSG00000198010	8	737596	1708474	DLGAP2	protein_coding	18.0671	1.06199	0.288429	3.68198	0.000231	0.0105391
ENSG00000183011	17	7856685	7885238	NAA38	protein_coding	2775.29	-0.650187	0.176706	-3.67949	0.000233705	0.0106237
ENSG00000279607	10	93071972	93073466	RP11-348J12.5	lincRNA	73.9674	-0.524631	0.142829	-3.67314	0.000239589	0.0108715
ENSG00000272695	13	113864168	113866833	GAS6-AS2	lincRNA	108.526	0.818304	0.222848	3.67204	0.000240626	0.010899
ENSG00000166598	12	103930107	103953645	HSP90B1	protein_coding	30918.3	-0.325994	0.0888852	-3.66759	0.00024485	0.0110705
ENSG00000111653	12	6650280	6663148	ING4	protein_coding	4780.88	-0.410471	0.111966	-3.66602	0.000246359	0.0111116
ENSG00000184160	4	3766348	3768526	ADRA2C	protein_coding	2205.83	-0.620873	0.169373	-3.66572	0.000246641	0.0111116
ENSG00000230676	9	129430652	129451422	RP11-65J3.3	lincRNA	19.9674	1.01701	0.277503	3.66486	0.000247477	0.0111294
ENSG00000180828	8	64580367	64583628	BHLHE22	protein_coding	1678.44	-0.767498	0.209539	-3.6628	0.000249478	0.0111994
ENSG00000159640	17	63477061	63498380	ACE	protein_coding	112.012	-0.76894	0.21004	-3.66092	0.000251309	0.0112616
ENSG00000071242	6	166409364	166906451	RPS6KA2	protein_coding	1220.46	0.387037	0.105788	3.65862	0.000253574	0.0113429
ENSG00000233850	2	95025193	95026709	AC103563.8	antisense	20.5421	-1.08297	0.296051	-3.65807	0.000254124	0.0113474
ENSG00000149196	11	86302211	86345931	HIKESHI	protein_coding	2039.46	-0.348738	0.0953907	-3.65589	0.000256291	0.011424
ENSG00000227825	12	98453835	98457145	SLC9A7P1	transcribed_processed_pseudogene	9.12173	1.12171	0.307331	3.64984	0.000262399	0.011655
ENSG00000162545	1	20482391	20486220	CAMK2N1	protein_coding	1435.67	-0.315043	0.0863077	-3.65023	0.000262	0.0117
ENSG00000261159	3	128859716	128860526	RP11-723O4.9	lincRNA	58.1706	-0.908596	0.249271	-3.64501	0.000267377	0.0118553
ENSG00000254226	5	151949571	152270448	LINC01933	lincRNA	26.6654	-1.08881	0.298826	-3.64362	0.000268827	0.0118986
ENSG00000118420	6	82892398	83065841	UBE3D	protein_coding	333.738	-0.351051	0.0964159	-3.64101	0.000271572	0.0119942
ENSG00000175906	17	43398959	43401137	ARL4D	protein_coding	2407.11	-0.339326	0.0932043	-3.64066	0.000271936	0.0119942
ENSG00000141639	18	50560078	50731824	MAPK4	protein_coding	1173.52	0.773174	0.212498	3.6385	0.00027423	0.0120321
ENSG00000160216	21	43865186	43986536	AGPAT3	protein_coding	3478.83	0.308545	0.0848207	3.63761	0.000275181	0.0120321
ENSG00000188010	2	38875962	38929072	MORN2	protein_coding	954.374	-0.321668	0.0884224	-3.63786	0.000274917	0.0120321
ENSG00000262663	17	82918282	82918785	RP11-497H17.1	lincRNA	20.387	1.16963	0.321515	3.63786	0.000274912	0.0120321
ENSG00000272341	6	16764346	16766883	RP1-151F17.2	lincRNA	198.263	0.619404	0.170218	3.63889	0.000273814	0.0120321
ENSG00000165899	12	80209453	80379090	OTOGL	protein_coding	27.436	-1.14478	0.314772	-3.63687	0.000275969	0.0120457
ENSG00000140479	15	101297142	101525202	PCSK6	protein_coding	212.424	0.550855	0.151494	3.63615	0.000276738	0.0120584
ENSG00000174951	19	48748011	48755390	FUT1	protein_coding	40.0426	-1.00503	0.276441	-3.63559	0.000277343	0.012064
ENSG00000111229	12	110434825	110450422	ARPC3	protein_coding	4569.55	-0.430918	0.118566	-3.63441	0.00027862	0.0120986
ENSG00000229444	1	43709392	43727343	RP11-184I16.4	antisense	291.6	0.729477	0.200776	3.63329	0.000279831	0.0121303
ENSG00000163453	4	57030773	57110385	IGFBP7	protein_coding	2302.73	-0.864851	0.238216	-3.63054	0.00028283	0.0122393
ENSG00000085514	7	100367530	100400099	PILRA	protein_coding	133.785	-0.736108	0.202935	-3.6273	0.000286395	0.0123512
ENSG00000149573	11	118253403	118264536	MPZL2	protein_coding	171.031	-0.908872	0.250545	-3.62758	0.000286091	0.0123512
ENSG00000184544	17	9771434	9791297	DHRS7C	protein_coding	12.4722	-1.30703	0.36063	-3.62431	0.000289731	0.0124606
ENSG00000187688	17	16415542	16437003	TRPV2	protein_coding	56.4962	0.946321	0.261116	3.62414	0.000289919	0.0124606
ENSG00000265203	10	47348371	47357875	RBP3	protein_coding	5304.29	0.996695	0.275118	3.62279	0.000291447	0.012505
ENSG00000136883	9	114086126	114099291	KIF12	protein_coding	949.642	-0.806538	0.222717	-3.62135	0.000293068	0.0125532
ENSG00000160593	11	118193740	118225094	JAML	protein_coding	8.00222	-1.29067	0.356554	-3.61984	0.000294782	0.0126052
ENSG00000107821	10	101061841	101068131	KAZALD1	protein_coding	248.952	-0.942778	0.260568	-3.61816	0.000296705	0.0126659
ENSG00000148143	9	106863097	107013634	ZNF462	protein_coding	2005.99	0.624436	0.172659	3.61658	0.000298519	0.0127219
ENSG00000139438	12	109714228	109770507	FAM222A	protein_coding	1150.29	0.517884	0.143344	3.61286	0.000302834	0.012884
ENSG00000189001	19	35523367	35528351	SBSN	protein_coding	7.18434	-1.17739	0.326017	-3.61145	0.000304489	0.0129326
ENSG00000274211	17	38352228	38405593	SOCS7	protein_coding	2632.55	0.342419	0.0948433	3.61036	0.000305772	0.0129653
ENSG00000162104	16	3953387	4116185	ADCY9	protein_coding	748.9	0.49013	0.135788	3.60952	0.000306765	0.0129657
ENSG00000242078	7	129783370	129785185	RP11-738B7.1	lincRNA	41.8895	1.13032	0.313154	3.60948	0.00030681	0.0129657
ENSG00000081853	5	141338760	141512979	PCDHGA2	protein_coding	11.4197	1.29624	0.359261	3.60809	0.000308461	0.0129922
ENSG00000163364	2	176629589	176637931	LINC01116	lincRNA	3.36251	-1.30611	0.361996	-3.60808	0.000308467	0.0129922
ENSG00000243927	21	34073224	34143034	MRPS6	protein_coding	2201.19	-0.608126	0.1687	-3.60477	0.00031243	0.0131371
ENSG00000196655	11	119018432	119025454	TRAPPC4	protein_coding	2735.14	-0.385645	0.107117	-3.60022	0.000317943	0.0133467
ENSG00000184254	15	100877714	100916626	ALDH1A3	protein_coding	912.045	-1.01953	0.28332	-3.5985	0.000320054	0.0133908
ENSG00000232527	1	144227030	144250288	RP11-14N7.2	lincRNA	5.87041	-1.15644	0.321345	-3.59875	0.000319755	0.0133908
ENSG00000166569	18	59275156	59318649	CPLX4	protein_coding	2780.3	0.639051	0.17773	3.59563	0.000323607	0.013466
ENSG00000182606	3	42013802	42225889	TRAK1	protein_coding	4708.06	0.433464	0.120541	3.59598	0.000323167	0.013466
ENSG00000184584	5	139475534	139482935	TMEM173	protein_coding	99.7285	-1.06261	0.295492	-3.59607	0.000323061	0.013466
ENSG00000226287	22	20701114	20704606	TMEM191A	transcribed_unprocessed_pseudogene	118.732	-0.861327	0.239569	-3.59533	0.000323987	0.013466
ENSG00000233101	17	48549630	48606414	HOXB-AS3	antisense	617.597	-0.911653	0.253697	-3.59347	0.000326308	0.0135402
ENSG00000106018	7	159028175	159144957	VIPR2	protein_coding	141.842	0.84207	0.234392	3.59257	0.000327439	0.013544
ENSG00000263968	16	85659378	85659675	RN7SL381P	misc_RNA	23.7107	1.0152	0.282586	3.59254	0.000327474	0.013544
ENSG00000120328	5	141208697	141212571	PCDHB12	protein_coding	121.682	1.08904	0.303193	3.59189	0.000328288	0.0135554
ENSG00000047578	16	27550133	27780369	KIAA0556	protein_coding	3539.11	0.757811	0.211121	3.58946	0.000331368	0.013606
ENSG00000171530	5	77691166	77868780	TBCA	protein_coding	4483.74	-0.465005	0.129556	-3.58922	0.000331669	0.013606
ENSG00000197345	11	68891276	68903835	MRPL21	protein_coding	2036.58	-0.592165	0.164977	-3.58939	0.000331457	0.013606
ENSG00000231782	4	82613113	82621437	LINC00575	lincRNA	41.3669	1.26049	0.351088	3.59024	0.00033037	0.013606
ENSG00000197254	11	58685086	58691861	AP000445.1	processed_pseudogene	4.2624	-1.28242	0.357407	-3.58812	0.000333072	0.0136414
ENSG00000171243	7	16461481	16530580	SOSTDC1	protein_coding	346.594	-0.712925	0.198722	-3.58755	0.000333801	0.0136491
ENSG00000130940	1	10636604	10796650	CASZ1	protein_coding	1154.2	0.648867	0.18093	3.58628	0.000335433	0.0136538
ENSG00000170819	3	133399995	133475222	BFSP2	protein_coding	6.25003	-1.26002	0.351353	-3.58619	0.00033554	0.0136538
ENSG00000196498	12	124324415	124567589	NCOR2	protein_coding	10821.8	0.373362	0.104103	3.58646	0.000335202	0.0136538
ENSG00000272391	7	75416787	75486271	POM121C	protein_coding	2433.38	0.306537	0.0855376	3.58365	0.000338827	0.0137653
ENSG00000132510	17	7839904	7854796	KDM6B	protein_coding	3564.48	0.429617	0.12001	3.57984	0.000343809	0.0139453
ENSG00000124507	6	34466061	34535231	PACSIN1	protein_coding	1705.31	0.714627	0.19978	3.57707	0.000347473	0.0140487
ENSG00000271538	4	184506460	184537554	RP11-326I11.4	lincRNA	7.02325	-1.22747	0.343123	-3.57734	0.000347112	0.0140487
ENSG00000124225	20	57648392	57711536	PMEPA1	protein_coding	6022.56	0.610242	0.170645	3.57609	0.000348774	0.0140613
ENSG00000157335	16	70173322	70187361	CLEC18C	protein_coding	75.2773	-1.09852	0.307193	-3.576	0.000348898	0.0140613
ENSG00000106341	7	31686715	31708455	PPP1R17	protein_coding	58.1307	-1.12622	0.315	-3.5753	0.000349827	0.0140762
ENSG00000007174	17	11598431	11969748	DNAH9	protein_coding	75.5065	-0.798566	0.22348	-3.57333	0.000352473	0.0141376
ENSG00000112379	6	138161921	138344663	ARFGEF3	protein_coding	3025.98	0.997715	0.27919	3.57361	0.000352094	0.0141376
ENSG00000133983	14	70325081	70359731	COX16	protein_coding	134.97	-0.482816	0.135135	-3.57284	0.000353126	0.0141385
ENSG00000232044	2	5932687	6001275	LINC01105	processed_transcript	144.507	-1.08694	0.304255	-3.57248	0.000353618	0.0141385
ENSG00000138115	10	95036772	95069497	CYP2C8	protein_coding	64.0457	0.874341	0.244947	3.56951	0.000357653	0.0142553
ENSG00000182533	3	8733800	8841808	CAV3	protein_coding	33.2595	-1.28348	0.359609	-3.56908	0.000358233	0.0142553
ENSG00000232815	9	63817748	63818462	DUX4L50	unprocessed_pseudogene	99.9524	-0.963323	0.269894	-3.56927	0.000357978	0.0142553
ENSG00000124140	20	46021690	46060152	SLC12A5	protein_coding	849.745	0.744043	0.208503	3.56851	0.000359023	0.0142636
ENSG00000197580	11	112175467	112224699	BCO2	protein_coding	550.769	-0.732672	0.205339	-3.5681	0.000359573	0.0142636
ENSG00000272256	8	30082758	30083467	RP11-489E7.4	antisense	9.88749	-1.07609	0.301694	-3.56682	0.000361342	0.0143113
ENSG00000184227	14	73537114	73543794	ACOT1	protein_coding	186.607	-0.592479	0.166168	-3.56553	0.000363116	0.014359
ENSG00000175084	2	219418377	219426739	DES	protein_coding	2317.17	-1.15364	0.323733	-3.56357	0.000365848	0.0144444
ENSG00000234026	10	95228243	95231144	RP11-310E22.4	antisense	8.51738	1.17589	0.330122	3.562	0.000368042	0.0145083
ENSG00000261606	15	74816223	74831795	RP11-414J4.2	processed_transcript	73.5089	1.14752	0.322251	3.56096	0.000369508	0.0145434
ENSG00000274762	14	28818741	28819258	RP11-966I7.4	antisense	14.8203	-1.17991	0.33152	-3.55911	0.000372118	0.0146233
ENSG00000166025	11	94706431	94876753	AMOTL1	protein_coding	2084.21	0.460453	0.12941	3.5581	0.000373548	0.0146567
ENSG00000255599	11	115628065	115629743	AP000997.1	lincRNA	29.4818	1.18917	0.334253	3.55768	0.000374145	0.0146573
ENSG00000010319	3	52433053	52445085	SEMA3G	protein_coding	48.459	0.777479	0.218629	3.55615	0.000376326	0.0146959
ENSG00000165914	14	90524564	90816479	TTC7B	protein_coding	1094.19	0.324414	0.0912261	3.55615	0.000376325	0.0146959
ENSG00000270087	10	75279726	75401246	RP11-399K21.11	lincRNA	21.8406	-1.1011	0.309665	-3.55577	0.000376877	0.0146959
ENSG00000127663	19	4969113	5153595	KDM4B	protein_coding	5103.24	0.32224	0.090637	3.55528	0.000377572	0.0147002
ENSG00000102678	13	21671383	21704498	FGF9	protein_coding	463.749	0.747778	0.210419	3.55375	0.000379773	0.0147632
ENSG00000225670	1	159194325	159207973	CADM3-AS1	antisense	248.812	0.707423	0.199133	3.55252	0.000381562	0.0147871
ENSG00000253831	1	157092044	157099808	ETV3L	protein_coding	10.8918	1.27853	0.35989	3.55257	0.000381485	0.0147871
ENSG00000106538	7	150338317	150341674	RARRES2	protein_coding	2172.62	-1.07249	0.30207	-3.55049	0.00038452	0.0148789
ENSG00000168530	2	210290150	210315190	MYL1	protein_coding	2378.16	-1.27028	0.357878	-3.54947	0.000386009	0.0149137
ENSG00000259660	15	101751032	101794302	DNM1P47	transcribed_unprocessed_pseudogene	18.1585	0.944088	0.2662	3.54653	0.000390338	0.0150579
ENSG00000155465	14	22773222	22829820	SLC7A7	protein_coding	93.4847	-0.782947	0.220825	-3.54555	0.000391793	0.0150909
ENSG00000167945	16	805443	813861	PRR25	protein_coding	22.6129	0.988292	0.278932	3.54313	0.000395411	0.015207
ENSG00000204380	2	158658337	158735002	PKP4-AS1	antisense	27.2605	0.82769	0.233652	3.5424	0.0003965	0.0152257
ENSG00000231419	7	159006522	159030195	LINC00689	processed_transcript	9.48555	1.12493	0.317669	3.54119	0.000398326	0.0152726
ENSG00000101445	20	38805705	38923024	PPP1R16B	protein_coding	339.534	0.624506	0.17638	3.54069	0.00039908	0.0152774
ENSG00000132622	20	3732667	3753111	HSPA12B	protein_coding	50.9149	0.683756	0.193156	3.53991	0.000400267	0.0152774
ENSG00000179520	12	100357079	100422059	SLC17A8	protein_coding	32.6367	-0.964986	0.272593	-3.54002	0.000400094	0.0152774
ENSG00000157168	8	31639386	32767959	NRG1	protein_coding	441.404	0.477678	0.134975	3.53901	0.000401628	0.0152837
ENSG00000163145	4	15339818	15446166	C1QTNF7	protein_coding	10.2885	-1.01908	0.287989	-3.5386	0.00040225	0.0152837
ENSG00000256340	16	18571162	18598328	ABCC6P1	transcribed_unprocessed_pseudogene	73.8325	-0.621536	0.175629	-3.53891	0.000401784	0.0152837
ENSG00000259726	15	84186752	84197384	CSPG4P11	unprocessed_pseudogene	13.5639	1.09034	0.308174	3.53805	0.000403089	0.0152925
ENSG00000173269	10	86935540	86969481	MMRN2	protein_coding	50.8109	-0.832717	0.235443	-3.53681	0.000404984	0.0153414
ENSG00000218418	6	80064286	80070199	RP11-296E7.1	processed_pseudogene	21.502	0.778595	0.220175	3.53626	0.000405833	0.0153505
ENSG00000111906	6	125219962	125302078	HDDC2	protein_coding	3283.24	-0.572345	0.162086	-3.53111	0.000413815	0.0156056
ENSG00000163435	1	202007945	202017188	ELF3	protein_coding	373.186	-0.661403	0.187297	-3.5313	0.000413515	0.0156056
ENSG00000120675	13	43023203	43114224	DNAJC15	protein_coding	766.614	0.563685	0.159675	3.5302	0.000415251	0.0156364
ENSG00000133056	1	204422628	204494724	PIK3C2B	protein_coding	860.531	0.48081	0.136306	3.52742	0.000419632	0.0157364
ENSG00000227987	2	98346995	98351140	AC092675.4	sense_intronic	12.7842	1.14472	0.324529	3.52733	0.000419778	0.0157364
ENSG00000258545	X	120036236	120146854	RHOXF1-AS1	antisense	23.968	1.22838	0.348214	3.52767	0.00041924	0.0157364
ENSG00000177283	10	35638249	35642278	FZD8	protein_coding	2667.82	0.736179	0.208754	3.52654	0.000421026	0.0157597
ENSG00000143365	1	151806071	151831872	RORC	protein_coding	79.8883	-1.02053	0.289807	-3.52142	0.000429236	0.0160432
ENSG00000113645	5	168291651	168472303	WWC1	protein_coding	2752.67	0.477649	0.1357	3.5199	0.00043171	0.0161118
ENSG00000142609	1	1921951	2003837	CFAP74	protein_coding	16.9746	-1.11126	0.31582	-3.51866	0.00043374	0.0161406
ENSG00000198624	5	151181052	151224145	CCDC69	protein_coding	192.654	-0.627893	0.178448	-3.51864	0.00043376	0.0161406
ENSG00000184774	1	202820266	202827225	MGAT4EP	transcribed_unitary_pseudogene	17.5829	1.05345	0.299825	3.51354	0.000442176	0.0164295
ENSG00000079393	10	75094432	75109221	DUSP13	protein_coding	34.8572	-1.26093	0.358968	-3.51266	0.000443637	0.0164428
ENSG00000161249	19	35497220	35513658	DMKN	protein_coding	1236.68	-0.567938	0.161707	-3.51216	0.000444488	0.0164428
ENSG00000166035	15	58410569	58569843	LIPC	protein_coding	9.26105	-1.24965	0.355782	-3.5124	0.000444071	0.0164428
ENSG00000164403	5	132822141	132830898	SHROOM1	protein_coding	382.848	-0.632561	0.180151	-3.51127	0.000445964	0.0164733
ENSG00000233008	1	83575776	83861023	LINC01725	lincRNA	4.14353	1.21528	0.346318	3.50915	0.000449544	0.0165812
ENSG00000038002	4	177430770	177442503	AGA	protein_coding	551.877	-0.628593	0.179251	-3.50677	0.000453586	0.0167059
ENSG00000148400	9	136494444	136545862	NOTCH1	protein_coding	7884.7	0.676463	0.193032	3.50441	0.000457616	0.0168297
ENSG00000122367	10	86668449	86736068	LDB3	protein_coding	83.427	-1.13931	0.325147	-3.504	0.000458331	0.0168315
ENSG00000128849	15	57375967	57550727	CGNL1	protein_coding	4239.06	0.580097	0.165588	3.50325	0.000459617	0.0168542
ENSG00000135406	12	49293252	49298686	PRPH	protein_coding	988.603	-1.05504	0.301276	-3.50189	0.000461978	0.0169085
ENSG00000141748	17	39156894	39167484	ARL5C	protein_coding	10.0295	1.20275	0.343484	3.50162	0.000462438	0.0169085
ENSG00000270806	17	35760897	35765079	C17orf50	protein_coding	12.3744	1.09068	0.311548	3.50084	0.000463795	0.0169336
ENSG00000250781	4	42281830	42391268	RP11-63A11.1	antisense	11.5754	-1.24857	0.357158	-3.49586	0.000472538	0.0171782
ENSG00000261821	15	74365435	74371211	CTD-2311M21.3	antisense	9.36488	-1.13223	0.323877	-3.49586	0.000472537	0.0171782
ENSG00000279400	5	36667717	36669958	CTD-2353F22.2	TEC	118.551	1.14203	0.326632	3.49637	0.000471632	0.0171782
ENSG00000174521	19	40216058	40218399	TTC9B	protein_coding	382.41	-0.942902	0.269777	-3.49511	0.000473869	0.0171965
ENSG00000183840	2	132416574	132646559	GPR39	protein_coding	30.1974	-1.02076	0.292078	-3.49481	0.000474406	0.0171965
ENSG00000271133	7	20328299	20331747	CTA-293F17.1	antisense	39.5865	-0.625837	0.179122	-3.4939	0.000476012	0.01723
ENSG00000271119	5	1594626	1611467	CTD-2012J19.3	lincRNA	15.288	0.909356	0.260425	3.49182	0.00047975	0.0173404
ENSG00000122863	10	71964365	72013564	CHST3	protein_coding	2220.03	0.269431	0.0771806	3.49092	0.000481365	0.0173739
ENSG00000104112	15	51681353	51721031	SCG3	protein_coding	3274.35	0.454119	0.130197	3.48794	0.000486763	0.0175416
ENSG00000113262	5	178978327	178996206	GRM6	protein_coding	1702.71	0.842253	0.241508	3.48747	0.000487605	0.0175416
ENSG00000135074	5	157395534	157575775	ADAM19	protein_coding	1188.67	0.557006	0.159728	3.4872	0.000488097	0.0175416
ENSG00000131149	16	85169525	85676204	GSE1	protein_coding	7735.11	0.520501	0.149339	3.48536	0.000491475	0.0176087
ENSG00000154277	4	41256413	41268455	UCHL1	protein_coding	15253.1	-0.506092	0.145188	-3.48578	0.000490711	0.0176087
ENSG00000280161	5	180810401	180811384	CTC-205M6.1	TEC	35.2396	-0.867971	0.249056	-3.48504	0.000492057	0.0176087
ENSG00000188452	2	181536676	181680665	CERKL	protein_coding	544.378	0.622216	0.178691	3.48208	0.000497537	0.0177423
ENSG00000205485	7	76549360	76627982	AC004980.7	transcribed_unprocessed_pseudogene	193.862	-0.614734	0.176529	-3.48235	0.000497039	0.0177423
ENSG00000235726	2	234834315	234913384	AC010148.1	processed_transcript	2.63777	-1.24388	0.357242	-3.48188	0.000497902	0.0177423
ENSG00000180178	2	129990456	130051131	FAR2P1	transcribed_unprocessed_pseudogene	2106.71	1.02925	0.295694	3.48079	0.000499933	0.0177896
ENSG00000278540	17	37084988	37406818	ACACA	protein_coding	3191.51	0.36205	0.104026	3.48038	0.000500694	0.0177916
ENSG00000154269	6	131628442	131747418	ENPP3	protein_coding	33.9032	-0.852057	0.245091	-3.4765	0.000508012	0.0180262
ENSG00000196616	4	99304964	99352760	ADH1B	protein_coding	8.49457	-1.25804	0.361953	-3.47569	0.000509535	0.0180549
ENSG00000127399	7	150322639	150338150	LRRC61	protein_coding	618.655	1.16318	0.334849	3.47373	0.000513276	0.0181619
ENSG00000122779	7	138460334	138589993	TRIM24	protein_coding	3387.75	0.415846	0.119733	3.47311	0.000514469	0.0181786
ENSG00000006757	X	7898247	7927739	PNPLA4	protein_coding	602.875	-0.249701	0.071925	-3.47168	0.000517217	0.0182062
ENSG00000169291	1	154469772	154502113	SHE	protein_coding	20.5266	-1.17891	0.339578	-3.47169	0.000517194	0.0182062
ENSG00000250483	8	15806149	15807283	PPM1AP1	processed_pseudogene	2.59862	1.25576	0.361727	3.47158	0.000517414	0.0182062
ENSG00000137266	6	3268962	3457022	SLC22A23	protein_coding	2923.84	0.742	0.213709	3.47115	0.000518235	0.0182097
ENSG00000135835	1	180913154	180951614	KIAA1614	protein_coding	1070.06	0.611689	0.176349	3.46862	0.000523129	0.0183561
ENSG00000250669	5	67690033	67690437	RP11-83M16.3	processed_pseudogene	27.6037	1.23461	0.355991	3.46809	0.000524177	0.0183673
ENSG00000186442	12	52789685	52796117	KRT3	protein_coding	2.59534	-1.25348	0.361949	-3.46314	0.000533918	0.0186827
ENSG00000150048	12	10069554	10111627	CLEC1A	protein_coding	9.63565	-1.24624	0.360155	-3.46029	0.000539599	0.0188032
ENSG00000179292	11	66291870	66296664	TMEM151A	protein_coding	702.984	-0.913175	0.263888	-3.46047	0.000539239	0.0188032
ENSG00000211829	14	22462932	22465787	TRDC	TR_C_gene	5.35475	-1.16404	0.336371	-3.46058	0.000539004	0.0188032
ENSG00000255372	11	22261209	22262256	CTD-3064C13.1	antisense	9.20166	-1.15183	0.333018	-3.45875	0.00054268	0.0188845
ENSG00000053747	18	23689443	23955066	LAMA3	protein_coding	257.63	-0.828526	0.239673	-3.45691	0.000546	0.0189882
ENSG00000162341	11	69048897	69162440	TPCN2	protein_coding	703.291	-0.527121	0.152528	-3.45591	0.00054844	0.0190079
ENSG00000238271	9	21455484	21456049	IFNWP19	unprocessed_pseudogene	3.97202	-1.24055	0.358968	-3.45589	0.000548486	0.0190079
ENSG00000169085	8	66460003	66518524	C8orf46	protein_coding	3572.93	0.747008	0.216514	3.45015	0.000560266	0.0193895
ENSG00000071909	2	170178145	170655171	MYO3B	protein_coding	289.466	0.985996	0.285944	3.44822	0.000564302	0.0194776
ENSG00000135744	1	230702523	230714297	AGT	protein_coding	644.023	-0.83956	0.243478	-3.44819	0.000564356	0.0194776
ENSG00000228701	10	91782839	91798291	TNKS2-AS1	antisense	29.3286	0.937387	0.271895	3.4476	0.000565582	0.0194829
ENSG00000274114	17	6657034	6693577	CTC-281F24.3	transcribed_unprocessed_pseudogene	10.4909	-0.995131	0.288663	-3.44738	0.000566054	0.0194829
ENSG00000197977	6	10980759	11044314	ELOVL2	protein_coding	1674.21	0.747369	0.216891	3.44583	0.000569298	0.0195679
ENSG00000125850	20	17956979	18059188	OVOL2	protein_coding	3.384	-1.22484	0.355704	-3.44343	0.000574383	0.0197158
ENSG00000042062	20	50586108	50691528	FAM65C	protein_coding	127.506	-0.937165	0.27241	-3.44027	0.000581135	0.0199204
ENSG00000160808	3	46857872	46882169	MYL3	protein_coding	420.257	-1.23677	0.359799	-3.4374	0.000587318	0.0201051
ENSG00000166589	16	66908122	66918984	CDH16	protein_coding	41.873	-1.0995	0.319941	-3.43657	0.000589126	0.0201397
ENSG00000182372	8	1755778	1801711	CLN8	protein_coding	818.366	0.326872	0.0951287	3.4361	0.000590156	0.0201475
ENSG00000171201	4	70370093	70390244	SMR3B	protein_coding	2.84606	-1.21805	0.354683	-3.43419	0.000594337	0.0202629
ENSG00000118156	19	47520685	47555856	ZNF541	protein_coding	23.9939	-1.14306	0.332891	-3.43375	0.000595298	0.0202682
ENSG00000198053	20	1894167	1940592	SIRPA	protein_coding	654.175	0.361669	0.105345	3.43318	0.000596544	0.0202833
ENSG00000138395	2	201790461	201895550	CDK15	protein_coding	61.674	-0.812579	0.236769	-3.43195	0.000599258	0.0203481
ENSG00000021300	11	73646178	73662819	PLEKHB1	protein_coding	6816.33	0.9419	0.274642	3.42956	0.000604562	0.0204739
ENSG00000283648	7	148543677	148572177	RP5-958B11.1	lincRNA	47.3458	1.14766	0.334639	3.42955	0.000604583	0.0204739
ENSG00000140093	14	94280455	94293271	SERPINA10	protein_coding	24.463	0.937086	0.273297	3.42881	0.000606223	0.0204979
ENSG00000164900	7	151148589	151174745	GBX1	protein_coding	6.5973	-1.09802	0.320261	-3.4285	0.000606917	0.0204979
ENSG00000063015	17	28954901	29006440	SEZ6	protein_coding	1813.41	0.633074	0.184734	3.42694	0.000610419	0.0205886
ENSG00000148396	9	136440096	136483759	SEC16A	protein_coding	4236.28	0.325678	0.0950475	3.42647	0.00061148	0.0205968
ENSG00000101825	X	3308565	3346641	MXRA5	protein_coding	1080.73	1.02699	0.299862	3.42486	0.000615126	0.0206612
ENSG00000102452	13	101053776	101416492	NALCN	protein_coding	185.519	-0.57744	0.168689	-3.4231	0.000619123	0.0206612
ENSG00000127337	12	69359703	69390796	YEATS4	protein_coding	1202.07	-0.59064	0.17248	-3.4244	0.000616168	0.0206612
ENSG00000140319	15	40035739	40039188	SRP14	protein_coding	14207	-0.385024	0.112466	-3.42346	0.000618285	0.0206612
ENSG00000223509	15	32519848	32536926	RP11-632K20.7	transcribed_processed_pseudogene	87.7089	-0.967957	0.282763	-3.42321	0.000618866	0.0206612
ENSG00000233608	2	238848032	238910543	TWIST2	protein_coding	13.27	-1.1593	0.338488	-3.42493	0.000614949	0.0206612
ENSG00000257242	12	91984976	92142914	LINC01619	processed_transcript	178.427	-0.803189	0.234631	-3.42321	0.000618871	0.0206612
ENSG00000247134	8	32996178	33044855	RP11-11N9.4	lincRNA	261.128	-0.583263	0.170449	-3.42192	0.000621805	0.0207233
ENSG00000130032	X	151695124	151705924	PRRG3	protein_coding	379.102	-0.608957	0.178084	-3.4195	0.000627374	0.0207477
ENSG00000130561	2	233307816	233347055	SAG	protein_coding	378.68	1.23339	0.360751	3.41896	0.000628617	0.0207477
ENSG00000131389	3	14402576	14489349	SLC6A6	protein_coding	4335.65	0.640291	0.187289	3.41874	0.000629116	0.0207477
ENSG00000141503	17	4833388	4898061	MINK1	protein_coding	4196.44	0.495476	0.144879	3.41993	0.000626383	0.0207477
ENSG00000253837	8	23336171	23366125	RP11-177H13.2	processed_transcript	43.1721	0.68497	0.200346	3.41893	0.000628675	0.0207477
ENSG00000267938	19	4347780	4349061	EIF1P6	unprocessed_pseudogene	11.757	-0.968025	0.282962	-3.42104	0.000623826	0.0207477
ENSG00000268460	19	46203426	46214837	AC006262.6	processed_transcript	14.7071	1.2285	0.35922	3.41992	0.000626396	0.0207477
ENSG00000276790	17	47279526	47280047	RP11-290H9.5	antisense	11.8107	-1.15728	0.338502	-3.41883	0.000628909	0.0207477
ENSG00000163288	4	46993723	47426444	GABRB1	protein_coding	81.5143	0.951877	0.278462	3.41834	0.00063004	0.020751
ENSG00000063438	5	304176	438291	AHRR	protein_coding	103.685	0.817423	0.239176	3.41766	0.000631624	0.0207761
ENSG00000057704	12	94567124	94650562	TMCC3	protein_coding	399.574	-0.778206	0.227771	-3.41661	0.000634051	0.0208288
ENSG00000088726	3	12733525	12769457	TMEM40	protein_coding	31.5369	-1.20813	0.353783	-3.41488	0.000638105	0.0208803
ENSG00000148600	10	84194635	84219621	CDHR1	protein_coding	7914.9	0.787432	0.230581	3.41498	0.000637855	0.0208803
ENSG00000186184	13	27620742	27744237	POLR1D	protein_coding	4633.68	-0.471353	0.138016	-3.41521	0.000637336	0.0208803
ENSG00000227632	2	130202312	130212628	AC018804.6	unprocessed_pseudogene	22.4388	-1.17403	0.343912	-3.41375	0.000640748	0.0209397
ENSG00000260254	11	115638563	115646962	AP000997.2	lincRNA	131.643	1.17188	0.343388	3.4127	0.00064323	0.0209936
ENSG00000050165	11	11963106	12009769	DKK3	protein_coding	53747.3	0.466575	0.136745	3.41202	0.000644839	0.0210108
ENSG00000204622	6	30005971	30009956	HLA-J	transcribed_unprocessed_pseudogene	17.3309	-0.898949	0.263485	-3.41177	0.000645422	0.0210108
ENSG00000117971	15	78624119	78727754	CHRNB4	protein_coding	1365.22	0.708594	0.20774	3.41096	0.000647346	0.0210463
ENSG00000129244	17	7646627	7657768	ATP1B2	protein_coding	10567.5	0.664608	0.194882	3.41032	0.000648875	0.0210688
ENSG00000158715	1	205657851	205680459	SLC45A3	protein_coding	111.634	0.647702	0.190012	3.40874	0.000652639	0.0211638
ENSG00000157119	3	42685519	42692544	KLHL40	protein_coding	23.4662	-1.23279	0.3617	-3.40833	0.000653629	0.0211687
ENSG00000262576	5	141355025	141512979	PCDHGA4	protein_coding	15.5827	1.2297	0.360881	3.40749	0.000655635	0.0212064
ENSG00000146530	7	12330885	12403941	VWDE	protein_coding	60.1676	-0.583499	0.171318	-3.40594	0.000659361	0.0212488
ENSG00000186732	22	43411196	43507848	MPPED1	protein_coding	138.145	1.21069	0.355468	3.4059	0.000659471	0.0212488
ENSG00000246477	8	11315859	11325429	AF131216.6	antisense	50.0432	1.01175	0.297021	3.40631	0.000658485	0.0212488
ENSG00000132341	12	130871879	130877678	RAN	protein_coding	13116.6	-0.312786	0.0918828	-3.40419	0.000663612	0.0213549
ENSG00000166226	12	69585334	69601570	CCT2	protein_coding	9461.69	-0.558409	0.164053	-3.40383	0.000664486	0.0213558
ENSG00000119596	14	74763366	74859435	YLPM1	protein_coding	3879.36	0.323101	0.0949494	3.40287	0.00066682	0.0214036
ENSG00000133665	10	80344745	80368073	DYDC2	protein_coding	24.5003	-0.695362	0.204676	-3.39739	0.000680328	0.0216171
ENSG00000159182	17	48721719	48722522	PRAC1	protein_coding	13.1883	-1.19868	0.352626	-3.3993	0.000675593	0.0216171
ENSG00000164669	7	65141225	65234216	INTS4P1	transcribed_unprocessed_pseudogene	24.1728	-1.16371	0.342482	-3.39788	0.000679114	0.0216171
ENSG00000167011	7	101170493	101180276	NAT16	protein_coding	77.55	-0.855665	0.251838	-3.39768	0.000679605	0.0216171
ENSG00000172020	3	115623324	115721490	GAP43	protein_coding	3200.75	-0.822989	0.242211	-3.39782	0.000679247	0.0216171
ENSG00000197465	4	143870867	143905563	GYPE	protein_coding	4.71545	1.22468	0.360221	3.3998	0.000674361	0.0216171
ENSG00000230928	10	98252023	98256575	RP11-34A14.3	antisense	9.12536	1.1796	0.347154	3.39791	0.000679032	0.0216171
ENSG00000279484	2	238152889	238155994	KLHL30-AS1	TEC	3.25495	-1.21989	0.35899	-3.39812	0.000678501	0.0216171
ENSG00000154380	1	225486835	225653142	ENAH	protein_coding	4889.98	0.451826	0.133038	3.39621	0.000683256	0.0216829
ENSG00000107736	10	71396934	71815947	CDH23	protein_coding	6480.12	0.485502	0.143026	3.3945	0.000687532	0.0217638
ENSG00000134343	11	26309599	26663288	ANO3	protein_coding	20.0587	-0.879668	0.259121	-3.39481	0.000686752	0.0217638
ENSG00000158764	1	160945025	160954799	ITLN2	protein_coding	4.64496	-1.20627	0.35548	-3.39336	0.000690405	0.0218186
ENSG00000179361	15	74541177	74598131	ARID3B	protein_coding	1221.58	0.618869	0.182389	3.39313	0.000690993	0.0218186
ENSG00000127928	7	93591573	93911265	GNGT1	protein_coding	604.472	-0.76644	0.22604	-3.39073	0.000697079	0.0219558
ENSG00000263818	17	39057019	39113190	CTD-2206N4.4	transcribed_processed_pseudogene	13.7977	0.93499	0.275724	3.39104	0.00069629	0.0219558
ENSG00000073464	X	10156945	10237660	CLCN4	protein_coding	2577.04	0.525766	0.155165	3.38844	0.000702925	0.02205
ENSG00000088756	18	6729718	6915716	ARHGAP28	protein_coding	344.775	-0.814727	0.240481	-3.38791	0.000704274	0.02205
ENSG00000103489	16	17101769	17470881	XYLT1	protein_coding	469.206	0.662578	0.195521	3.38879	0.000702028	0.02205
ENSG00000125514	20	63034217	63037028	LINC00029	lincRNA	6.48145	1.15208	0.340109	3.38739	0.000706	0.02205
ENSG00000134909	11	128965060	129279324	ARHGAP32	protein_coding	2618.09	0.666512	0.196787	3.38698	0.000706671	0.02205
ENSG00000164236	5	10564330	10657816	ANKRD33B	protein_coding	4469.43	0.950275	0.28058	3.38683	0.000707062	0.02205
ENSG00000171094	2	29192774	29921566	ALK	protein_coding	335.893	0.834817	0.246488	3.38684	0.00070702	0.02205
ENSG00000185065	22	19447893	19450105	AC000068.5	antisense	52.3676	0.62081	0.183251	3.38776	0.000704658	0.02205
ENSG00000114423	3	105655461	105869552	CBLB	protein_coding	1622.39	0.388571	0.114798	3.38483	0.000712214	0.022128
ENSG00000158023	12	121917862	122003927	WDR66	protein_coding	131.364	-0.788097	0.232877	-3.38417	0.000713935	0.022128
ENSG00000169271	5	54455601	54456384	HSPB3	protein_coding	65.1168	-1.22509	0.361976	-3.38445	0.000713202	0.022128
ENSG00000228314	21	13843133	13848364	CYP4F29P	transcribed_unprocessed_pseudogene	48.394	-1.10616	0.326774	-3.3851	0.000711534	0.022128
ENSG00000253873	5	141421047	141512979	PCDHGA11	protein_coding	60.3274	0.972005	0.287222	3.38417	0.000713947	0.022128
ENSG00000146426	6	154832697	155257723	TIAM2	protein_coding	510.365	0.617807	0.182674	3.38201	0.000719569	0.0222749
ENSG00000143954	2	79025686	79028505	REG3G	protein_coding	127.92	-0.717024	0.212077	-3.38096	0.000722338	0.0222929
ENSG00000159217	17	48997412	49055650	IGF2BP1	protein_coding	1793.18	0.459227	0.135835	3.38078	0.000722802	0.0222929
ENSG00000172361	18	50227193	50266522	CFAP53	protein_coding	115.742	-0.448521	0.132664	-3.38088	0.000722552	0.0222929
ENSG00000149639	20	36777442	36863686	SOGA1	protein_coding	3883.82	0.424074	0.125459	3.38018	0.000724372	0.0222932
ENSG00000255147	11	67749043	67756968	RP11-655M14.4	unprocessed_pseudogene	13.7084	1.22138	0.361344	3.38011	0.00072458	0.0222932
ENSG00000196502	16	28605196	28623625	SULT1A1	protein_coding	817.068	-0.99633	0.294854	-3.37906	0.000727349	0.0223511
ENSG00000236138	3	75668931	75670185	DUX4L26	processed_pseudogene	12.0824	1.08733	0.321857	3.3783	0.00072936	0.0223757
ENSG00000256263	12	12310	13501	DDX11L8	unprocessed_pseudogene	8.17475	1.20098	0.355521	3.37809	0.000729923	0.0223757
ENSG00000182687	17	76074794	76077541	GALR2	protein_coding	12.0407	-0.955423	0.282858	-3.37774	0.000730829	0.0223763
ENSG00000157884	2	26581202	26641368	CIB4	protein_coding	11.117	1.03852	0.307491	3.3774	0.000731733	0.0223768
ENSG00000057468	1	75796882	75913238	MSH4	protein_coding	30.992	1.21437	0.359626	3.37675	0.000733479	0.0224031
ENSG00000159173	1	201403768	201429866	TNNI1	protein_coding	1461.09	-1.22123	0.361759	-3.37582	0.000735964	0.0224518
ENSG00000140332	15	70047790	70098176	TLE3	protein_coding	5044.78	0.518192	0.153641	3.37275	0.000744217	0.0226761
ENSG00000180785	11	4643420	4655488	OR51E1	protein_coding	4.59024	-1.21855	0.361416	-3.3716	0.000747	0.0227439
ENSG00000169442	1	26317957	26320523	CD52	protein_coding	5.97658	-1.16698	0.346226	-3.37058	0.000750106	0.0227651
ENSG00000265369	18	26687621	26703638	PCAT18	lincRNA	5.97518	-1.14815	0.340611	-3.37085	0.000749378	0.0227651
ENSG00000279141	9	136612024	136617181	LINC01451	lincRNA	69.7775	1.17415	0.348377	3.37034	0.000750747	0.0227651
ENSG00000107317	9	136975092	136981742	PTGDS	protein_coding	17320.8	-0.954162	0.28344	-3.36637	0.000761658	0.0230459
ENSG00000143322	1	179099327	179229684	ABL2	protein_coding	1338.44	0.343054	0.101915	3.36609	0.00076241	0.0230459
ENSG00000223930	3	178202050	178385417	RP11-33A14.1	lincRNA	8.9678	-1.10113	0.327135	-3.36597	0.000762747	0.0230459
ENSG00000226824	7	66654538	66669855	RP4-756H11.3	sense_intronic	30.3386	0.875296	0.260091	3.36535	0.000764472	0.0230704
ENSG00000231587	9	131490486	131490571	SNORD62B	snoRNA	15.0638	0.938581	0.278985	3.36427	0.000767451	0.023105
ENSG00000272070	5	141326210	141329357	AC005618.6	lincRNA	40.4064	1.01308	0.301122	3.36434	0.000767282	0.023105
ENSG00000134762	18	30990008	31042815	DSC3	protein_coding	305.235	0.734479	0.218374	3.36339	0.000769902	0.0231512
ENSG00000207611	2	240456001	240456089	MIR149	miRNA	12.058	1.03884	0.308915	3.36286	0.000771404	0.0231687
ENSG00000182983	3	42905731	42917641	ZNF662	protein_coding	36.2626	1.18687	0.353054	3.36173	0.000774551	0.0232356
ENSG00000168418	16	84218667	84239750	KCNG4	protein_coding	422.362	0.543684	0.161755	3.36115	0.000776173	0.0232566
ENSG00000129170	11	19182030	19210573	CSRP3	protein_coding	139.041	-1.20186	0.357784	-3.35918	0.000781735	0.023364
ENSG00000135046	9	73151757	73170393	ANXA1	protein_coding	2135.29	-0.764988	0.227728	-3.35922	0.00078164	0.023364
ENSG00000278716	16	85489813	85490831	LA16c-352F7.1	lincRNA	6.90886	1.10252	0.328239	3.3589	0.000782535	0.023364
ENSG00000132185	1	161706972	161714352	FCRLA	protein_coding	2.6317	-1.20151	0.357805	-3.35802	0.000785039	0.023411
ENSG00000246451	14	103682362	103684015	RP11-894P9.1	antisense	156.059	0.712549	0.212264	3.35691	0.000788199	0.0234775
ENSG00000160224	21	44285838	44298648	AIRE	protein_coding	3.4188	1.21472	0.361989	3.35567	0.000791717	0.0235545
ENSG00000105825	7	93885397	93890991	TFPI2	protein_coding	2536.28	-0.961281	0.286535	-3.35484	0.000794097	0.0235975
ENSG00000153347	5	95391344	95450454	FAM81B	protein_coding	16.2486	-1.06139	0.316622	-3.35223	0.000801633	0.0237934
ENSG00000238197	21	32728115	32743122	PAXBP1-AS1	antisense	206.881	0.452198	0.13494	3.35111	0.000805	0.0238621
ENSG00000248309	5	88883328	89466398	MEF2C-AS1	antisense	67.7934	-0.619161	0.184798	-3.35047	0.00080674	0.0238745
ENSG00000231806	9	94555069	94568127	PCAT7	antisense	117.027	0.636881	0.190096	3.35031	0.000807	0.0239
ENSG00000099953	22	23768226	23784316	MMP11	protein_coding	450.044	-0.519372	0.155079	-3.34907	0.000810819	0.0239533
ENSG00000026508	11	35138870	35232402	CD44	protein_coding	2020.4	0.644456	0.192467	3.34839	0.000812821	0.0239844
ENSG00000118004	2	3594832	3644644	COLEC11	protein_coding	30.8609	-1.15011	0.343532	-3.34789	0.000814291	0.0239997
ENSG00000100422	22	46684411	46738261	CERK	protein_coding	5751.14	-0.185757	0.0554902	-3.34756	0.000815268	0.0240005
ENSG00000007516	16	1333601	1349441	BAIAP3	protein_coding	968.88	-0.652774	0.19504	-3.34688	0.000817261	0.0240031
ENSG00000104140	15	40872214	40874289	RHOV	protein_coding	69.8606	-0.80324	0.239975	-3.34718	0.000816385	0.0240031
ENSG00000235863	6	33277132	33284832	B3GALT4	protein_coding	263.135	-0.599472	0.179172	-3.34579	0.000820473	0.0240694
ENSG00000099940	22	20858983	20891218	SNAP29	protein_coding	1011.63	-0.209862	0.0627385	-3.34502	0.000822761	0.0241085
ENSG00000165566	13	25161684	25172288	AMER2	protein_coding	7857.37	0.716092	0.214133	3.34415	0.000825346	0.0241562
ENSG00000169914	1	19882513	19912945	OTUD3	protein_coding	1046.67	0.379393	0.113507	3.34245	0.000830419	0.0242728
ENSG00000282851	19	17405694	17418904	BISPR	lincRNA	44.532	-0.832515	0.249094	-3.34217	0.000831254	0.0242728
ENSG00000188807	1	9588922	9614873	TMEM201	protein_coding	1702.2	0.395235	0.118295	3.3411	0.00083448	0.0243389
ENSG00000158955	17	46833201	46886730	WNT9B	protein_coding	21.095	-1.17549	0.351887	-3.34054	0.000836165	0.0243598
ENSG00000147324	8	8783354	8893645	MFHAS1	protein_coding	1827.82	0.375338	0.112375	3.34004	0.000837649	0.0243749
ENSG00000179914	1	160876539	160885170	ITLN1	protein_coding	380.029	-1.13511	0.339963	-3.33892	0.000841036	0.0244453
ENSG00000236015	7	39569376	39570198	AC011290.5	processed_pseudogene	70.2835	0.555069	0.166288	3.338	0.000843847	0.0244987
ENSG00000183273	12	119334712	119541047	CCDC60	protein_coding	22.6766	1.14252	0.342459	3.33622	0.000849246	0.0246272
ENSG00000251468	8	12958387	12962200	RP11-369K16.1	unprocessed_pseudogene	4.91929	-1.12362	0.336847	-3.33569	0.000850881	0.0246462
ENSG00000205209	19	34593329	34675699	SCGB2B2	protein_coding	18.8303	0.855174	0.256409	3.3352	0.000852382	0.0246614
ENSG00000177710	8	11330888	11332208	SLC35G5	protein_coding	7.6589	-1.11887	0.335536	-3.33457	0.000854299	0.0246886
ENSG00000012124	19	35319261	35347355	CD22	protein_coding	165.805	-0.916614	0.275004	-3.3331	0.000858854	0.0247918
ENSG00000104722	8	24913012	24919098	NEFM	protein_coding	887.952	-1.03689	0.31118	-3.33212	0.000861878	0.0248506
ENSG00000206140	22	21466423	21471269	TMEM191C	protein_coding	69.029	-0.770343	0.231248	-3.33125	0.000864581	0.0248775
ENSG00000236668	9	124006277	124009396	RP11-85O21.2	antisense	456.917	-0.584099	0.175351	-3.33102	0.000865284	0.0248775
ENSG00000238178	X	16152941	16170869	RP11-431J24.2	antisense	58.1132	-0.959892	0.288181	-3.33086	0.000865766	0.0248775
ENSG00000172179	6	22287244	22297501	PRL	protein_coding	462.524	0.749431	0.225017	3.33054	0.000866765	0.0248778
ENSG00000011083	5	150189957	150222788	SLC6A7	protein_coding	20.2318	-0.8567	0.2573	-3.32958	0.00086976	0.0248819
ENSG00000160294	21	46235126	46286297	MCM3AP	protein_coding	2323.4	0.394755	0.118578	3.32907	0.000871362	0.0248819
ENSG00000173641	1	16014028	16019594	HSPB7	protein_coding	95.0881	-1.12544	0.33808	-3.32891	0.000871851	0.0248819
ENSG00000182636	15	23685400	23687330	NDN	protein_coding	4525.12	-0.332989	0.100033	-3.3288	0.000872226	0.0248819
ENSG00000183801	11	7485388	7511377	OLFML1	protein_coding	85.76	-0.81922	0.246053	-3.32945	0.000870189	0.0248819
ENSG00000185924	17	1934677	2025345	RTN4RL1	protein_coding	474.074	0.482511	0.144973	3.32829	0.000873809	0.0248819
ENSG00000237928	1	60940239	60970776	NFIA-AS2	antisense	36.2044	-0.962366	0.289145	-3.32832	0.000873709	0.0248819
ENSG00000224731	2	80028012	80030551	AC016716.2	antisense	4.15293	-1.20022	0.360751	-3.32699	0.000877882	0.0249457
ENSG00000274727	20	64327418	64327972	RP11-476I15.6	processed_pseudogene	8.89581	1.07123	0.321986	3.32695	0.00087803	0.0249457
ENSG00000112837	6	84687351	84764519	TBX18	protein_coding	26.2367	-1.08027	0.325	-3.32392	0.00088761	0.0251885
ENSG00000128805	10	48446034	48656265	ARHGAP22	protein_coding	63.0114	-0.906074	0.272617	-3.32362	0.000888572	0.0251885
ENSG00000111424	12	47841537	47943048	VDR	protein_coding	44.0046	-0.587601	0.176833	-3.32291	0.000890826	0.0252073
ENSG00000165406	10	45454585	45594906	2008-03-01	protein_coding	2725.78	0.353714	0.106457	3.3226	0.000891835	0.0252073
ENSG00000238213	13	60274776	60276006	TARDBPP2	processed_pseudogene	8.74601	1.14381	0.344264	3.32247	0.000892233	0.0252073
ENSG00000175356	11	9020391	9138114	SCUBE2	protein_coding	295.273	-0.996135	0.299861	-3.32199	0.000893767	0.0252107
ENSG00000185513	20	43507680	43550950	L3MBTL1	protein_coding	1043.26	0.339298	0.102142	3.32181	0.000894352	0.0252107
ENSG00000047617	12	5531869	5946232	ANO2	protein_coding	1581.22	0.792061	0.238501	3.321	0.000896957	0.025256
ENSG00000081148	3	101222546	101320560	IMPG2	protein_coding	7551.35	0.847786	0.255423	3.31914	0.000902937	0.0253727
ENSG00000143036	1	94820342	94895246	SLC44A3	protein_coding	512.337	-0.526694	0.158686	-3.31909	0.000903114	0.0253727
ENSG00000279377	19	21965708	21968529	AC003973.3	TEC	45.6974	-0.991671	0.298822	-3.3186	0.0009047	0.025389
ENSG00000136522	3	179588285	179604654	MRPL47	protein_coding	1528.88	-0.383735	0.115647	-3.31815	0.000906171	0.025402
ENSG00000255119	11	67605521	67606642	RP11-655M14.12	antisense	52.8216	0.970389	0.292505	3.31751	0.000908235	0.0254316
ENSG00000135643	12	70366276	70434292	KCNMB4	protein_coding	1203.17	-0.412367	0.124371	-3.31563	0.000914375	0.0255751
ENSG00000233695	13	113815630	113845744	GAS6-AS1	antisense	16.6448	0.907485	0.274043	3.31146	0.000928091	0.02593
ENSG00000227638	9	88410529	88411463	HNRNPA1P14	processed_pseudogene	11.8605	1.01571	0.306783	3.31085	0.000930135	0.0259584
ENSG00000215915	1	1449689	1470158	ATAD3C	protein_coding	124.485	-0.9067	0.273903	-3.3103	0.00093196	0.0259599
ENSG00000243431	11	118560690	118561580	RPL5P30	processed_pseudogene	35.0278	0.673115	0.203345	3.31021	0.000932248	0.0259599
ENSG00000080293	2	119439843	119525301	SCTR	protein_coding	66.5565	-0.789886	0.238704	-3.30906	0.000936082	0.0260126
ENSG00000163746	3	146391421	146495991	PLSCR2	protein_coding	4.95137	1.18993	0.3596	3.30903	0.000936202	0.0260126
ENSG00000138722	4	89879532	89954629	MMRN1	protein_coding	114.963	-1.19755	0.361957	-3.30855	0.000938	0.0260284
ENSG00000157985	2	235494089	236131800	AGAP1	protein_coding	6156.72	0.509779	0.154113	3.30782	0.00094024	0.0260674
ENSG00000130598	11	1838989	1841680	TNNI2	protein_coding	634.17	-1.16089	0.35104	-3.307	0.000943003	0.0260867
ENSG00000205542	X	12975108	12977227	TMSB4X	protein_coding	42195.3	-0.47376	0.143248	-3.30727	0.000942116	0.0260867
ENSG00000183196	16	75472052	75495384	CHST6	protein_coding	221.367	-0.74107	0.224119	-3.30659	0.000944378	0.0260961
ENSG00000100593	14	77474394	77498850	ISM2	protein_coding	84.7291	-0.816105	0.24691	-3.30527	0.000948849	0.0261909
ENSG00000162992	2	181673088	181680876	NEUROD1	protein_coding	2774.45	0.685916	0.207651	3.30321	0.000955844	0.0263552
ENSG00000260233	11	65568482	65570423	SSSCA1-AS1	processed_transcript	111.383	0.437479	0.132456	3.30283	0.00095714	0.0263621
ENSG00000181656	1	100538137	100542018	GPR88	protein_coding	255.995	0.964093	0.29199	3.3018	0.00096068	0.0264308
ENSG00000275557	1	149607765	149612402	RP11-353N4.6	lincRNA	28.4529	-0.894219	0.27104	-3.29922	0.000969556	0.0266459
ENSG00000152669	5	55231152	55233680	CCNO	protein_coding	80.3157	-1.08425	0.328752	-3.29809	0.000973451	0.0267238
ENSG00000132334	10	127907061	128085855	PTPRE	protein_coding	412.336	0.602702	0.18281	3.29689	0.000977633	0.0268095
ENSG00000184224	11	67602880	67606706	C11orf72	lincRNA	21.808	0.966371	0.293178	3.29619	0.000980053	0.0268466
ENSG00000178718	15	74954416	74957464	RPP25	protein_coding	592.491	-0.68745	0.208611	-3.29537	0.000982936	0.0268964
ENSG00000006042	17	32927910	32945106	TMEM98	protein_coding	6853.03	-0.533658	0.162083	-3.2925	0.000993014	0.0270855
ENSG00000143549	1	154155304	154194648	TPM3	protein_coding	5142.84	-0.223318	0.0678319	-3.29222	0.000993989	0.0270855
ENSG00000188659	15	82262810	82284930	SAXO2	protein_coding	124.915	0.58222	0.176849	3.29218	0.000994141	0.0270855
ENSG00000196549	3	155024124	155183729	MME	protein_coding	161.394	-0.964561	0.292936	-3.29274	0.000992165	0.0270855
ENSG00000107954	10	103493979	103592552	NEURL1	protein_coding	705.372	0.494522	0.150346	3.28923	0.00100464	0.0273124
ENSG00000276417	12	8205984	8207397	RP11-266K4.13	lincRNA	7.92175	1.10678	0.33646	3.28949	0.0010037	0.0273124
ENSG00000241343	X	101390824	101396154	RPL36A	protein_coding	305.072	-0.518876	0.157789	-3.28842	0.00100752	0.0273614
ENSG00000167553	12	49188736	49274603	TUBA1C	protein_coding	934.863	-0.429922	0.130751	-3.28811	0.00100864	0.0273624
ENSG00000150991	12	124911604	124917368	UBC	protein_coding	36460.7	-0.437705	0.133173	-3.28673	0.00101358	0.0274668
ENSG00000145741	5	73498408	73505635	BTF3	protein_coding	13432.9	-0.471415	0.143456	-3.28613	0.00101574	0.0274959
ENSG00000163249	2	207711540	207761839	CCNYL1	protein_coding	610.415	0.417969	0.127239	3.28492	0.00102012	0.0274964
ENSG00000164808	8	47260575	47736306	SPIDR	protein_coding	1796.53	0.242418	0.0737884	3.28531	0.0010187	0.0274964
ENSG00000182742	17	48575513	48580111	HOXB4	protein_coding	1820.95	-0.702367	0.213777	-3.28551	0.00101799	0.0274964
ENSG00000202344	2	55951654	55952014	RN7SKP208	misc_RNA	8.31958	-0.980417	0.298449	-3.28504	0.00101968	0.0274964
ENSG00000170412	17	74424851	74451653	GPRC5C	protein_coding	2071.24	-0.461882	0.14067	-3.28345	0.00102545	0.0276106
ENSG00000133020	17	10390322	10421950	MYH8	protein_coding	977.639	-1.18665	0.361471	-3.28284	0.00102767	0.0276324
ENSG00000163497	2	218981087	218985657	FEV	protein_coding	22.3427	-1.0289	0.313438	-3.28263	0.00102845	0.0276324
ENSG00000085831	1	51287258	51345116	TTC39A	protein_coding	80.5709	-0.743447	0.226525	-3.28196	0.00103087	0.0276639
ENSG00000126266	19	35351552	35353862	FFAR1	protein_coding	15.3658	-0.977674	0.297944	-3.2814	0.00103291	0.0276639
ENSG00000187094	3	42257825	42266207	CCK	protein_coding	39.3985	-1.03664	0.315885	-3.2817	0.00103185	0.0276639
ENSG00000151952	12	129071725	129903666	TMEM132D	protein_coding	83.6999	1.07148	0.326587	3.28085	0.00103494	0.0276888
ENSG00000187134	10	4963253	4983283	AKR1C1	protein_coding	853.687	-0.592074	0.18058	-3.27874	0.00104273	0.0278676
ENSG00000128045	4	52862290	52866835	RASL11B	protein_coding	548.04	-0.569901	0.17389	-3.27737	0.00105	0.027947
ENSG00000225554	1	241424292	241433492	RP11-527D7.1	lincRNA	21.1052	-1.05847	0.322967	-3.27734	0.00104792	0.027947
ENSG00000204396	6	31765590	31777294	VWA7	protein_coding	48.8385	-0.616852	0.18829	-3.27606	0.00105265	0.0280436
ENSG00000105509	19	51713112	51723994	HAS1	protein_coding	352.75	-0.878059	0.268057	-3.27565	0.00105419	0.0280543
ENSG00000124172	20	59025467	59032382	ATP5E	protein_coding	10124.4	-0.63072	0.192581	-3.27508	0.00105631	0.0280543
ENSG00000223609	11	5232678	5235370	HBD	protein_coding	43.4772	-1.0566	0.32262	-3.27506	0.00105639	0.0280543
ENSG00000157103	3	10992724	11039247	SLC6A1	protein_coding	566.402	0.644935	0.19695	3.27461	0.00105809	0.0280555
ENSG00000160588	11	118226690	118252350	MPZL3	protein_coding	49.7645	-0.611243	0.18667	-3.27446	0.00105866	0.0280555
ENSG00000260947	9	33697459	33700986	RP11-384P7.7	lincRNA	385.658	0.652428	0.199281	3.27391	0.00106072	0.0280807
ENSG00000078687	17	77959240	78108835	TNRC6C	protein_coding	1333.08	0.369214	0.11283	3.2723	0.00106678	0.0282115
ENSG00000071575	2	12716889	12742734	TRIB2	protein_coding	9682.22	0.45883	0.140379	3.26852	0.00108111	0.0283528
ENSG00000105889	7	22419444	22632925	STEAP1B	protein_coding	6.48943	-1.05773	0.323476	-3.26988	0.00107594	0.0283528
ENSG00000138100	2	27282392	27307439	TRIM54	protein_coding	47.8106	-1.16459	0.356138	-3.27004	0.00107532	0.0283528
ENSG00000162188	11	62707658	62709201	GNG3	protein_coding	57.2491	-0.628794	0.192355	-3.26893	0.00107955	0.0283528
ENSG00000167755	19	50958631	50969673	KLK6	protein_coding	108.171	-1.04633	0.320059	-3.26916	0.00107868	0.0283528
ENSG00000168743	4	105894775	106004027	NPNT	protein_coding	186.812	-0.826849	0.252907	-3.26938	0.00107782	0.0283528
ENSG00000204104	2	238320441	238400900	TRAF3IP1	protein_coding	611.214	0.356944	0.109198	3.26879	0.00108009	0.0283528
ENSG00000250915	4	8745397	8746033	RP11-1338A24.1	lincRNA	71.1815	-0.959897	0.293526	-3.27022	0.00107463	0.0283528
ENSG00000185008	3	75906695	77649964	ROBO2	protein_coding	1489.98	0.651017	0.199217	3.26788	0.00108358	0.0283879
ENSG00000130347	6	106571971	106629487	RTN4IP1	protein_coding	336.153	-0.427139	0.13082	-3.26509	0.00109428	0.0286356
ENSG00000235357	6	79803583	79807225	LINC01621	lincRNA	304.921	-0.919541	0.281651	-3.26483	0.0010953	0.0286356
ENSG00000175697	3	120164645	120285094	GPR156	protein_coding	203.694	0.770487	0.236119	3.26313	0.0011019	0.0287783
ENSG00000165995	10	18140677	18541869	CACNB2	protein_coding	570.809	0.526653	0.161505	3.26091	0.00111055	0.0289443
ENSG00000169710	17	82078333	82098332	FASN	protein_coding	5711.99	0.274692	0.084233	3.26109	0.00110984	0.0289443
ENSG00000121053	17	58192737	58205174	EPX	protein_coding	82.986	0.554362	0.170104	3.25895	0.00111825	0.0291149
ENSG00000175097	11	36575574	36598279	RAG2	protein_coding	38.2382	-1.10837	0.340136	-3.25861	0.00111958	0.0291189
ENSG00000233058	3	194487454	194518279	LINC00884	antisense	24.5607	0.957135	0.293774	3.25807	0.00112173	0.0291189
ENSG00000261604	5	43287601	43290839	CTD-2636A23.2	antisense	74.6494	-0.881565	0.270582	-3.25803	0.00112187	0.0291189
ENSG00000117593	1	173824503	173858546	DARS2	protein_coding	573.834	0.393059	0.120746	3.25525	0.00113292	0.0293154
ENSG00000224863	1	46446673	46451281	LINC01398	processed_transcript	20.2029	1.0213	0.313731	3.25533	0.0011326	0.0293154
ENSG00000232987	11	1991096	1993469	LINC01219	lincRNA	5.94268	-1.17688	0.361527	-3.25532	0.00113	0.0293154
ENSG00000068308	X	48922028	48958386	OTUD5	protein_coding	4355.15	-0.57309	0.176102	-3.2543	0.00113673	0.0293536
ENSG00000125999	20	33273480	33309878	BPIFB1	protein_coding	8.3311	-1.05539	0.324299	-3.25437	0.00113643	0.0293536
ENSG00000143632	1	229431245	229434098	ACTA1	protein_coding	1539.37	-1.16776	0.358917	-3.25356	0.00113968	0.0293998
ENSG00000102104	X	18639910	18672109	RS1	protein_coding	1335.61	0.937349	0.288137	3.25313	0.00114141	0.0294143
ENSG00000170425	17	15944917	15975746	ADORA2B	protein_coding	708.105	0.537984	0.165575	3.24918	0.00115736	0.029795
ENSG00000163032	2	17539126	17657018	VSNL1	protein_coding	287.876	-0.995663	0.306542	-3.24805	0.001162	0.0298838
ENSG00000197322	17	34574123	34579369	C17orf102	lincRNA	116.678	0.78413	0.241526	3.24657	0.00116807	0.0299788
ENSG00000239556	7	43984994	43990207	AC004951.5	transcribed_unprocessed_pseudogene	7.02558	-1.10075	0.339035	-3.24671	0.00116748	0.0299788
ENSG00000111786	12	120461668	120469793	SRSF9	protein_coding	3594.19	-0.28182	0.0868151	-3.24621	0.00117	0.0299856
ENSG00000183644	11	111514785	111537031	C11orf88	protein_coding	9.82737	-1.17471	0.361949	-3.24551	0.00117242	0.0300294
ENSG00000167552	12	49184796	49189324	TUBA1A	protein_coding	74843.4	-0.410631	0.126546	-3.24492	0.00117485	0.0300394
ENSG00000255622	5	141155996	141159061	PCDHB17P	transcribed_unprocessed_pseudogene	32.9076	1.05238	0.324326	3.24483	0.00117519	0.0300394
ENSG00000167291	17	79932343	80035848	TBC1D16	protein_coding	3494.27	0.339132	0.104539	3.24407	0.00117836	0.0300899
ENSG00000214285	10	127549369	127552639	NPS	protein_coding	9.02931	1.13817	0.3509	3.24357	0.00118042	0.0301121
ENSG00000256967	12	7129079	7131198	RP11-273B20.1	antisense	67.1721	0.481413	0.148436	3.24324	0.0011818	0.0301168
ENSG00000162511	1	30732469	30757820	LAPTM5	protein_coding	27.6527	-0.780348	0.240645	-3.24273	0.00118389	0.0301377
ENSG00000168490	8	22219704	22232341	PHYHIP	protein_coding	255.778	-0.689605	0.212716	-3.2419	0.00118736	0.0301377
ENSG00000228794	1	825138	859446	LINC01128	processed_transcript	802.988	0.390779	0.12054	3.24189	0.00118738	0.0301377
ENSG00000260971	1	56248294	56258571	RP11-504A18.1	lincRNA	10.401	-1.14637	0.353643	-3.2416	0.00118859	0.0301377
ENSG00000266709	17	14303854	14305505	RP11-214O1.2	lincRNA	69.2795	1.0349	0.319247	3.24169	0.00118825	0.0301377
ENSG00000118523	6	131948176	131951373	CTGF	protein_coding	2410.45	-0.4287	0.132315	-3.23999	0.00119533	0.0302603
ENSG00000221340	1	12569972	12570072	RNU6ATAC18P	snRNA	43.0295	-0.612711	0.189116	-3.23987	0.00119582	0.0302603
ENSG00000232445	7	101308346	101310985	RP11-132A1.4	antisense	46.4565	-0.822566	0.253938	-3.23924	0.00119847	0.0302967
ENSG00000164684	8	80628451	80874781	ZNF704	protein_coding	2960.16	0.387329	0.11961	3.23826	0.0012026	0.0303708
ENSG00000120306	5	140174642	140282052	CYSTM1	protein_coding	2568.12	-0.479445	0.148119	-3.23689	0.0012084	0.0304582
ENSG00000187239	9	129887187	130043194	FNBP1	protein_coding	1765.64	0.204492	0.0631758	3.23687	0.00120848	0.0304582
ENSG00000226496	21	41141493	41148133	LINC00323	antisense	32.0696	-1.02396	0.316404	-3.23624	0.00121115	0.0304951
ENSG00000110057	11	67991104	68004982	UNC93B1	protein_coding	276.044	-0.575082	0.177813	-3.2342	0.00121985	0.030653
ENSG00000165887	10	97572499	97583884	ANKRD2	protein_coding	11.8816	-1.06619	0.329652	-3.23429	0.00121944	0.030653
ENSG00000129214	17	7613946	7633383	SHBG	protein_coding	62.0758	-0.661653	0.204599	-3.23391	0.00122109	0.0306537
ENSG00000133055	1	203167811	203175813	MYBPH	protein_coding	165.082	-1.16493	0.360307	-3.23317	0.00122426	0.0307027
ENSG00000249487	15	88585566	88605110	LINC01586	lincRNA	31.6268	0.757814	0.234454	3.23225	0.00122818	0.0307398
ENSG00000260261	3	195949188	195952695	RP11-480A16.1	lincRNA	210.483	0.60076	0.185863	3.23227	0.0012281	0.0307398
ENSG00000235257	3	37745432	37861780	ITGA9-AS1	processed_transcript	116.85	-0.485559	0.150293	-3.23075	0.00123466	0.0308715
ENSG00000157617	21	41885112	41953890	C2CD2	protein_coding	1854.06	0.334555	0.103568	3.23028	0.0012367	0.0308917
ENSG00000143882	2	10721649	10785110	ATP6V1C2	protein_coding	329.719	-1.0859	0.336202	-3.22991	0.0012383	0.0309013
ENSG00000222046	1	32209094	32216196	DCDC2B	protein_coding	31.4657	0.872196	0.270083	3.22936	0.00124068	0.0309299
ENSG00000174137	4	1617915	1684302	FAM53A	protein_coding	47.9653	-0.650695	0.201514	-3.22904	0.00124209	0.0309345
ENSG00000259221	15	47359430	47396732	CTD-2050N2.1	antisense	118.71	1.09176	0.338293	3.22726	0.00124983	0.0310967
ENSG00000214331	16	74332402	74368240	RP11-252A24.2	transcribed_unprocessed_pseudogene	138.206	0.564543	0.174991	3.22612	0.0012548	0.0311895
ENSG00000184828	18	48026673	48410752	ZBTB7C	protein_coding	1410.59	-0.330398	0.102425	-3.22576	0.00125637	0.0311979
ENSG00000105650	19	18207961	18255419	PDE4C	protein_coding	131.585	0.575392	0.17842	3.22494	0.00126	0.0312263
ENSG00000145555	5	16661914	16936276	MYO10	protein_coding	5069.24	0.558646	0.173216	3.22515	0.00125908	0.0312263
ENSG00000108639	17	78168558	78173527	SYNGR2	protein_coding	1466.62	-0.523003	0.162232	-3.22379	0.00126506	0.0313025
ENSG00000177873	3	40477113	40490236	ZNF619	protein_coding	303.151	0.610825	0.189497	3.2234	0.00126679	0.0313025
ENSG00000260302	18	12774651	12775923	RP11-973H7.1	lincRNA	4.85348	-1.16396	0.361094	-3.22342	0.0012667	0.0313025
ENSG00000166317	10	73644881	73663803	SYNPO2L	protein_coding	117.156	-0.869823	0.270053	-3.22093	0.00127775	0.0315425
ENSG00000258647	15	92567818	92572042	LINC00930	lincRNA	40.0622	-0.927369	0.287947	-3.22062	0.00127912	0.0315453
ENSG00000064042	4	41359607	41700044	LIMCH1	protein_coding	5921.48	0.632615	0.196582	3.21807	0.00129057	0.0317597
ENSG00000105996	7	27100354	27102811	HOXA2	protein_coding	39.0047	-1.05628	0.328209	-3.21831	0.0012895	0.0317597
ENSG00000132535	17	7189890	7219702	DLG4	protein_coding	8163.81	0.437757	0.13604	3.21784	0.00129159	0.0317597
ENSG00000153551	3	32391671	32483067	CMTM7	protein_coding	213.2	-0.863067	0.268241	-3.2175	0.00129311	0.0317663
ENSG00000268836	16	185748	186294	LA16c-OS12.2	lincRNA	21.5008	-1.05396	0.327668	-3.21654	0.00129746	0.0318421
ENSG00000153002	3	148791102	148860187	CPB1	protein_coding	9.60688	-1.09119	0.339361	-3.21543	0.0013	0.0318723
ENSG00000253485	5	141364232	141512979	PCDHGA5	protein_coding	10.9248	1.16362	0.361855	3.2157	0.00130125	0.0318723
ENSG00000260625	16	31508471	31509256	RP11-452L6.7	antisense	56.979	-0.550514	0.171185	-3.21589	0.00130039	0.0318723
ENSG00000038295	4	165873258	166103895	TLL1	protein_coding	1019.91	0.76771	0.238802	3.21484	0.00130518	0.0319073
ENSG00000089558	17	42156891	42181278	KCNH4	protein_coding	24.5501	-0.816333	0.253951	-3.21452	0.00131	0.0319113
ENSG00000185495	1	223992743	224010612	RP11-504P24.3	transcribed_unprocessed_pseudogene	271.035	0.41686	0.12974	3.21303	0.00131341	0.032026
ENSG00000248099	19	17816512	17821574	INSL3	protein_coding	18.9805	-1.01265	0.315179	-3.21294	0.00131384	0.032026
ENSG00000213139	3	186538441	186546702	CRYGS	protein_coding	198.944	-0.559546	0.174234	-3.21146	0.00132061	0.0321598
ENSG00000112212	6	41042554	41044337	TSPO2	protein_coding	6.58035	1.10231	0.34332	3.21074	0.00132392	0.0322094
ENSG00000177685	11	826144	831991	CRACR2B	protein_coding	1485.17	-0.760128	0.236838	-3.20949	0.00132971	0.0323191
ENSG00000213846	3	27632976	27635427	AC098614.2	transcribed_processed_pseudogene	32.5399	0.6114	0.190531	3.20893	0.0013323	0.0323463
ENSG00000272746	18	13526078	13526688	RP11-53B2.6	sense_intronic	3.91639	1.15922	0.361275	3.20869	0.00133339	0.0323463
ENSG00000215493	22	20450122	20451824	XXbac-B562F10.11	processed_pseudogene	17.6614	1.04647	0.326166	3.20839	0.00133478	0.032349
ENSG00000272622	2	226800146	226811029	RP11-395N3.2	lincRNA	17.6172	-0.722355	0.225185	-3.20783	0.00133742	0.0323817
ENSG00000129991	19	55151767	55157773	TNNI3	protein_coding	191.92	-0.960595	0.299497	-3.20736	0.00133958	0.0323828
ENSG00000132581	17	28648356	28662189	SDF2	protein_coding	2106.58	-0.334344	0.104246	-3.20727	0.00134003	0.0323828
ENSG00000082684	3	122909193	123028605	SEMA5B	protein_coding	2512.82	0.735716	0.229484	3.20596	0.00134613	0.0324991
ENSG00000214087	17	81681174	81683924	ARL16	protein_coding	1025.28	-0.607701	0.189627	-3.20472	0.00135195	0.0326082
ENSG00000282890	2	48809340	49419013	RP11-460M2.1	lincRNA	13.8806	1.15792	0.361478	3.20329	0.00135865	0.0327387
ENSG00000126012	X	53191321	53225422	KDM5C	protein_coding	6091.1	0.511238	0.159677	3.20171	0.00136616	0.0328856
ENSG00000214135	3	197578213	197627906	AC024560.3	transcribed_unprocessed_pseudogene	772.332	0.472854	0.1477	3.20145	0.00136736	0.0328856
ENSG00000267774	18	59696459	59698111	RP11-2N1.2	antisense	21.0444	-0.741488	0.231661	-3.20075	0.00137072	0.0329351
ENSG00000267909	14	69569816	69574837	CCDC177	protein_coding	184.07	0.640076	0.200013	3.20018	0.00137341	0.0329685
ENSG00000171722	1	162373203	162376870	SPATA46	protein_coding	105.619	0.910956	0.284815	3.19842	0.00138183	0.0330762
ENSG00000253807	5	124059794	124405079	LINC01170	lincRNA	39.9788	-0.92711	0.289819	-3.19893	0.00137938	0.0330762
ENSG00000273179	4	1167778	1168174	RP11-20I20.4	antisense	25.3806	0.859665	0.268764	3.19859	0.00138104	0.0330762
ENSG00000110025	11	65027408	65040572	SNX15	protein_coding	44.897	0.644756	0.201733	3.19609	0.00139304	0.0333127
ENSG00000272368	12	50112197	50165618	RP4-605O3.4	antisense	52.9351	-0.710862	0.222439	-3.19576	0.00139461	0.0333188
ENSG00000115604	2	102311529	102398775	IL18R1	protein_coding	20.7517	-0.846756	0.265024	-3.19502	0.00139822	0.0333418
ENSG00000260588	8	41828165	41829934	RP11-930P14.2	lincRNA	17.759	0.802698	0.251233	3.19503	0.00139815	0.0333418
ENSG00000065526	1	15847864	15940460	SPEN	protein_coding	3562.53	0.468861	0.146812	3.19362	0.001405	0.0334719
ENSG00000135838	1	182789293	182830384	NPL	protein_coding	94.4476	0.447845	0.140248	3.19324	0.00140684	0.0334842
ENSG00000101000	20	35172073	35216240	PROCR	protein_coding	89.1335	-0.856531	0.268392	-3.19135	0.0014161	0.033641
ENSG00000140521	15	89305198	89334861	POLG	protein_coding	1709.89	0.370877	0.116205	3.19156	0.00141507	0.033641
ENSG00000126218	13	113122814	113149529	F10	protein_coding	160.127	-0.630773	0.197794	-3.18903	0.0014275	0.0338326
ENSG00000148737	10	112950250	113167678	TCF7L2	protein_coding	839.68	0.479813	0.150464	3.18889	0.00142819	0.0338326
ENSG00000236751	X	46325924	46327645	LINC01186	lincRNA	6.77915	-0.998582	0.313099	-3.18935	0.00142592	0.0338326
ENSG00000187550	19	55529733	55537089	SBK2	protein_coding	37.474	-0.921683	0.289266	-3.18628	0.00144117	0.0340761
ENSG00000246705	12	14774383	14778002	H2AFJ	protein_coding	1867.57	-0.652399	0.204735	-3.18655	0.00143982	0.0340761
ENSG00000128268	22	39457344	39492194	MGAT3	protein_coding	1810.1	0.251981	0.0791115	3.18513	0.00144687	0.0341468
ENSG00000183307	22	17116299	17121367	CECR6	protein_coding	654.835	0.301836	0.0947589	3.1853	0.00144603	0.0341468
ENSG00000053438	20	37521215	37523693	NNAT	protein_coding	2274.34	-1.09581	0.344325	-3.1825	0.0014601	0.0343826
ENSG00000103319	16	22206282	22288732	EEF2K	protein_coding	2387.93	0.620412	0.194954	3.18235	0.00146086	0.0343826
ENSG00000173585	3	45886504	45903177	CCR9	protein_coding	7.30691	-0.991931	0.311726	-3.18206	0.00146231	0.0343826
ENSG00000236283	2	164840672	165208261	AC013463.2	antisense	9.52307	-1.0961	0.344437	-3.1823	0.00146108	0.0343826
ENSG00000147400	X	152826973	152830777	CETN2	protein_coding	3116.04	-0.303604	0.095424	-3.18163	0.00146448	0.0344017
ENSG00000115041	2	95297304	95386083	KCNIP3	protein_coding	591.224	-0.469302	0.147576	-3.18007	0.0014724	0.0344594
ENSG00000142748	1	27369112	27374824	FCN3	protein_coding	4.98601	-1.09543	0.344417	-3.18053	0.00147008	0.0344594
ENSG00000161381	17	39063303	39154394	PLXDC1	protein_coding	1096.1	0.563237	0.177115	3.18007	0.00147237	0.0344594
ENSG00000164035	4	100395341	100880126	EMCN	protein_coding	9.29222	-1.11292	0.34988	-3.18086	0.00146838	0.0344594
ENSG00000204175	10	46549044	46555530	GPRIN2	protein_coding	58.5596	-0.880479	0.276973	-3.17893	0.0014782	0.0345631
ENSG00000235263	1	9501092	9503471	RP13-392I16.1	lincRNA	22.4469	0.976024	0.30706	3.17861	0.00147982	0.0345688
ENSG00000004866	7	116953238	117230103	ST7	protein_coding	983.772	-0.342456	0.107827	-3.17598	0.0014933	0.0347231
ENSG00000109016	17	21123364	21193265	DHRS7B	protein_coding	689.488	-0.412966	0.129992	-3.17686	0.00148879	0.0347231
ENSG00000119888	2	47345158	47387601	EPCAM	protein_coding	308.209	-0.75107	0.236473	-3.17613	0.00149253	0.0347231
ENSG00000250770	12	3296202	3366122	RP5-1063M23.3	transcribed_unprocessed_pseudogene	31.9739	0.804775	0.253382	3.17614	0.00149249	0.0347231
ENSG00000274220	16	75433836	75436392	RP11-77K12.9	lincRNA	74.2835	0.62146	0.195653	3.17634	0.00149147	0.0347231
ENSG00000084072	1	39692182	39763914	PPIE	protein_coding	2292.28	-0.383813	0.120863	-3.1756	0.00149528	0.034737
ENSG00000279058	10	46337224	46358714	AGAP14	unprocessed_pseudogene	21.741	1.07817	0.339722	3.17368	0.00150518	0.0349348
ENSG00000269514	12	48198387	48202031	RP11-370I10.12	lincRNA	24.0047	0.846462	0.266812	3.1725	0.00151133	0.0350453
ENSG00000008083	6	15246296	15522040	JARID2	protein_coding	1495.9	0.451383	0.142368	3.17053	0.00152162	0.0352517
ENSG00000186973	1	43145153	43156396	FAM183A	protein_coding	145.388	-0.875962	0.276458	-3.16852	0.00153219	0.0354638
ENSG00000164007	1	42733093	42740254	CLDN19	protein_coding	131.126	-0.94447	0.298158	-3.16768	0.00153661	0.035501
ENSG00000235508	20	45640486	45641370	RPS2P7	processed_pseudogene	98.3063	-0.994551	0.313951	-3.16785	0.0015357	0.035501
ENSG00000197149	11	17228279	17229151	RP11-452G18.2	processed_pseudogene	266.305	-0.582114	0.183789	-3.1673	0.0015386	0.0355146
ENSG00000118900	16	4846665	4882360	UBN1	protein_coding	1952.89	0.288809	0.0912275	3.16581	0.00154651	0.0356644
ENSG00000065320	17	9021542	9244000	NTN1	protein_coding	132.734	0.801356	0.25318	3.16516	0.00154998	0.0357118
ENSG00000243742	11	61615036	61639449	RPLP0P2	transcribed_processed_pseudogene	70.609	-0.759989	0.240149	-3.16466	0.00155264	0.0357406
ENSG00000019991	7	81699006	81770438	HGF	protein_coding	566.606	1.02138	0.322867	3.16346	0.00155904	0.0358223
ENSG00000180999	1	172420688	172468831	C1orf105	protein_coding	325.074	-1.12712	0.356292	-3.16347	0.00155902	0.0358223
ENSG00000184414	7	100570131	100571136	IRS3P	processed_pseudogene	9.95102	-1.03704	0.327896	-3.16271	0.00156307	0.0358823
ENSG00000101638	18	46667821	46759257	ST8SIA5	protein_coding	634.196	0.710737	0.224756	3.16227	0.00156545	0.0359044
ENSG00000143194	1	166975582	167022214	MAEL	protein_coding	257.263	0.547596	0.173196	3.16172	0.00156842	0.0359072
ENSG00000266573	18	24725781	24929076	RP11-449D8.5	lincRNA	4.95347	-1.11898	0.353889	-3.16195	0.00156718	0.0359072
ENSG00000118680	18	3261909	3278284	MYL12B	protein_coding	8570.77	-0.356224	0.112702	-3.16077	0.00157355	0.0359643
ENSG00000204950	11	61508800	61511018	LRRC10B	protein_coding	353.574	-0.638241	0.201929	-3.16073	0.00157377	0.0359643
ENSG00000197386	4	3074681	3243959	HTT	protein_coding	3654.39	0.33438	0.105815	3.16006	0.00157738	0.0360142
ENSG00000172399	4	119135784	119187789	MYOZ2	protein_coding	116.367	-1.1438	0.361986	-3.15979	0.00157883	0.0360147
ENSG00000186318	11	117285207	117316259	BACE1	protein_coding	3413	0.277306	0.0877766	3.15923	0.00158187	0.0360514
ENSG00000204272	X	56729241	56818380	NBDY	protein_coding	1925.4	-0.538906	0.170625	-3.15842	0.00158627	0.0361191
ENSG00000134245	1	112466541	112530165	WNT2B	protein_coding	2457.13	-0.610782	0.193398	-3.15815	0.00158771	0.0361194
ENSG00000126217	13	112894378	113099739	MCF2L	protein_coding	4382.41	0.521365	0.165108	3.15772	0.0015901	0.0361217
ENSG00000149926	16	30024427	30052978	FAM57B	protein_coding	3894.42	0.538206	0.170461	3.15735	0.00159211	0.0361217
ENSG00000259692	15	81660482	81871125	RP11-499F3.2	lincRNA	25.0283	-0.925117	0.292986	-3.15754	0.00159104	0.0361217
ENSG00000162882	2	42767089	42792593	HAAO	protein_coding	74.1003	-0.87005	0.275612	-3.1568	0.00159512	0.036125
ENSG00000198722	9	35161992	35405338	UNC13B	protein_coding	4778.62	0.288993	0.0915461	3.1568	0.00159512	0.036125
ENSG00000071054	2	101696850	101894689	MAP4K4	protein_coding	7500.94	0.398624	0.126298	3.15622	0.00159828	0.0361641
ENSG00000121716	7	100352176	100367733	PILRB	protein_coding	112.429	-0.724218	0.229537	-3.15513	0.00160426	0.0362416
ENSG00000129562	14	22564905	22589269	DAD1	protein_coding	4629.66	-0.434553	0.137743	-3.15481	0.00160601	0.0362416
ENSG00000240583	7	30911694	30925516	AQP1	protein_coding	930.159	-0.929673	0.294677	-3.15489	0.0016056	0.0362416
ENSG00000130803	19	9140380	9163424	ZNF317	protein_coding	1591.74	0.248866	0.0788995	3.15421	0.00160934	0.0362728
ENSG00000163945	4	1347266	1388049	UVSSA	protein_coding	725.74	0.675482	0.214164	3.15404	0.00161027	0.0362728
ENSG00000131037	19	55072020	55087923	EPS8L1	protein_coding	528.842	-0.949373	0.301039	-3.15365	0.00161241	0.0362886
ENSG00000178449	12	50111979	50120457	COX14	protein_coding	1205.62	-0.652546	0.206971	-3.15283	0.00161694	0.0363257
ENSG00000237298	2	178521183	178779963	TTN-AS1	antisense	103.904	0.643274	0.204014	3.15309	0.00161555	0.0363257
ENSG00000157240	7	91264364	91271326	FZD1	protein_coding	1094.96	-0.594096	0.188487	-3.15193	0.00162197	0.0363701
ENSG00000168679	1	110362848	110391082	SLC16A4	protein_coding	256.097	-0.673028	0.213544	-3.1517	0.00162	0.0363701
ENSG00000187808	X	119758613	119760164	SOWAHD	protein_coding	12.2339	-0.969494	0.307586	-3.15195	0.00162185	0.0363701
ENSG00000257800	2	74120680	74123218	FNBP1P1	processed_pseudogene	76.0734	1.00919	0.320236	3.1514	0.00162488	0.0363746
ENSG00000160932	8	143017982	143023832	LY6E	protein_coding	2313.22	-0.797117	0.25303	-3.15029	0.0016311	0.0364814
ENSG00000107863	10	24583609	24723668	ARHGAP21	protein_coding	6641.31	0.432629	0.137463	3.14725	0.00164814	0.0367708
ENSG00000114648	3	47282917	47346816	KLHL18	protein_coding	1068.39	0.304994	0.0969095	3.1472	0.00164841	0.0367708
ENSG00000229559	6	37543553	37547280	RP1-153P14.3	transcribed_processed_pseudogene	24.5623	-0.875599	0.278204	-3.14732	0.00164772	0.0367708
ENSG00000187266	19	11377205	11384342	EPOR	protein_coding	820.629	-0.592955	0.188439	-3.14667	0.00165141	0.0368051
ENSG00000185338	16	11254405	11256179	SOCS1	protein_coding	128.045	-0.579508	0.184215	-3.14583	0.00165617	0.0368462
ENSG00000196141	2	200305881	200482263	SPATS2L	protein_coding	973.937	-0.444601	0.141326	-3.14593	0.00165558	0.0368462
ENSG00000118702	20	37251082	37261835	GHRH	protein_coding	9.51721	-1.04449	0.332069	-3.14541	0.00165855	0.0368505
ENSG00000168065	11	64555626	64572875	SLC22A11	protein_coding	11.6258	-1.06415	0.338333	-3.14528	0.00165929	0.0368505
ENSG00000218537	22	23894426	23898930	MIF-AS1	antisense	43.7612	0.699959	0.222563	3.14499	0.00166093	0.0368544
ENSG00000124749	6	56056590	56394094	COL21A1	protein_coding	159.784	-0.699466	0.222477	-3.144	0.00166655	0.0369025
ENSG00000175868	11	14904997	15082342	CALCB	protein_coding	61.127	-0.765107	0.243367	-3.14384	0.00166748	0.0369025
ENSG00000253477	8	103483398	103501676	RP11-1C8.4	antisense	51.7081	0.651137	0.20709	3.14422	0.00166531	0.0369025
ENSG00000237917	Y	26594851	26634652	PARP4P1	unprocessed_pseudogene	3.82195	1.06206	0.337998	3.14221	0.00167679	0.037076
ENSG00000112559	6	41636882	41654246	MDFI	protein_coding	2789.08	-0.646359	0.2058	-3.14071	0.00168538	0.037193
ENSG00000169857	15	33866227	34039176	AVEN	protein_coding	276.932	-0.478706	0.152417	-3.14077	0.00168507	0.037193
ENSG00000234336	7	28180322	28243917	JAZF1-AS1	antisense	14.0216	0.9295	0.29597	3.14052	0.0016865	0.037193
ENSG00000205740	10	971146	988341	RP11-363N22.3	processed_transcript	43.7753	0.656355	0.209087	3.13915	0.00169439	0.0373343
ENSG00000184058	22	19756703	19783593	TBX1	protein_coding	37.3536	-1.0527	0.33542	-3.13846	0.00169836	0.0373892
ENSG00000234614	1	151841877	151850385	AL450992.2	antisense	20.2258	-0.76251	0.243048	-3.13728	0.00170522	0.0375074
ENSG00000130312	19	17292609	17306843	MRPL34	protein_coding	1436.04	-0.422402	0.134684	-3.13626	0.00171119	0.0375404
ENSG00000234665	9	62856999	62898087	RP11-262H14.3	lincRNA	20.8333	-1.13376	0.361497	-3.13628	0.00171105	0.0375404
ENSG00000247970	14	99604556	99625740	RP11-543C4.1	lincRNA	74.1439	0.583325	0.185979	3.13651	0.00170973	0.0375404
ENSG00000203760	6	126340174	126348875	CENPW	protein_coding	237.137	-0.776708	0.24768	-3.13593	0.00171309	0.0375496
ENSG00000226087	2	47225794	47239225	AC106869.2	lincRNA	12.9541	-0.908192	0.289654	-3.13544	0.00171596	0.0375798
ENSG00000154065	18	23598926	23662885	ANKRD29	protein_coding	62.1668	-0.819034	0.261328	-3.13413	0.00172365	0.0376829
ENSG00000271860	6	97283303	98399872	RP11-436D23.1	lincRNA	86.0892	-0.810306	0.258522	-3.13437	0.00172222	0.0376829
ENSG00000131203	8	39902275	39928444	IDO1	protein_coding	7.16441	-1.08427	0.346103	-3.1328	0.00173146	0.0378208
ENSG00000165655	10	75397830	75401906	ZNF503	protein_coding	914.383	-0.581639	0.185726	-3.1317	0.00173797	0.0378973
ENSG00000251620	4	97366926	97490164	STPG2-AS1	antisense	2.68092	-1.12687	0.359806	-3.13189	0.00173683	0.0378973
ENSG00000064787	20	53936777	54070594	BCAS1	protein_coding	9.67297	-1.08576	0.346813	-3.13067	0.00174407	0.0379975
ENSG00000006071	11	17392885	17476845	ABCC8	protein_coding	255.807	0.806817	0.257854	3.12897	0.00175423	0.0381859
ENSG00000132010	19	12092843	12140407	ZNF20	protein_coding	39.7822	-0.569997	0.182215	-3.12816	0.00175902	0.0381913
ENSG00000137877	15	41848144	41894077	SPTBN5	protein_coding	880.859	1.02591	0.327959	3.12817	0.00175898	0.0381913
ENSG00000254872	11	1049880	1055749	RP13-870H17.3	lincRNA	36.8959	-0.739398	0.236359	-3.12828	0.00175832	0.0381913
ENSG00000112343	6	25962802	25991226	TRIM38	protein_coding	128.784	-0.873045	0.279118	-3.12787	0.00176081	0.0381973
ENSG00000136378	15	78759203	78811431	ADAMTS7	protein_coding	2447.69	0.681348	0.217931	3.12643	0.00176941	0.0383508
ENSG00000232545	22	24101689	24103354	KB-318B8.7	sense_intronic	23.2573	1.02097	0.326837	3.12379	0.00178537	0.0386636
ENSG00000168675	18	13217498	13652755	LDLRAD4	protein_coding	1262.85	0.594233	0.190334	3.12206	0.00179593	0.0388588
ENSG00000171773	19	17455425	17460954	NXNL1	protein_coding	6.64004	1.11298	0.356535	3.12165	0.00179841	0.0388793
ENSG00000137509	11	82823502	82970584	PRCP	protein_coding	4706.33	-0.327207	0.104838	-3.12108	0.00180188	0.0389208
ENSG00000257588	12	49951512	49962924	RP11-469H8.6	antisense	28.0789	-0.743909	0.238393	-3.12051	0.00180536	0.0389628
ENSG00000119705	14	77708071	77761104	SLIRP	protein_coding	1860.62	-0.512545	0.164282	-3.1199	0.0018091	0.0390102
ENSG00000136918	9	124853417	124857890	WDR38	protein_coding	6.54772	-1.12803	0.36162	-3.11939	0.00181229	0.0390121
ENSG00000164916	7	4682309	4771443	FOXK1	protein_coding	1872.43	0.355886	0.114082	3.11957	0.00181117	0.0390121
ENSG00000111775	12	120438090	120440742	COX6A1	protein_coding	2389.72	-0.523462	0.167833	-3.11894	0.00181504	0.0390177
ENSG00000248550	14	56813183	57152177	OTX2-AS1	lincRNA	613.605	0.575707	0.18459	3.11884	0.00181564	0.0390177
ENSG00000149527	1	2425980	2505530	PLCH2	protein_coding	5296.78	0.63249	0.202854	3.11795	0.00182111	0.0390688
ENSG00000234231	2	87700984	87738105	AC093616.4	unprocessed_pseudogene	18.4598	1.05103	0.337084	3.11801	0.00182076	0.0390688
ENSG00000138795	4	108047545	108168956	LEF1	protein_coding	549.159	-0.604759	0.194009	-3.11716	0.00182599	0.0391402
ENSG00000117139	1	202724491	202809470	KDM5B	protein_coding	10873.1	0.38711	0.124197	3.11691	0.00182756	0.0391404
ENSG00000140955	16	84191138	84197168	ADAD2	protein_coding	6.01584	-1.12647	0.3616	-3.11525	0.00183791	0.0392954
ENSG00000184274	21	45300245	45305257	LINC00315	lincRNA	3.61125	1.10687	0.355288	3.11542	0.00183682	0.0392954
ENSG00000146386	6	139028682	139043302	ABRACL	protein_coding	656.903	-0.413868	0.132914	-3.11381	0.00184689	0.0394206
ENSG00000183346	10	61662961	61766766	C10orf107	protein_coding	95.2671	-0.991214	0.318325	-3.11384	0.00184671	0.0394206
ENSG00000103888	15	80779343	80951776	CEMIP	protein_coding	66.7503	0.614461	0.197437	3.11218	0.00185712	0.0396055
ENSG00000142784	1	27234516	27308633	WDTC1	protein_coding	3265.85	0.312029	0.100281	3.11154	0.00186111	0.0396571
ENSG00000142453	19	10871513	10923070	CARM1	protein_coding	2346.82	0.265233	0.0852732	3.1104	0.00186837	0.039778
ENSG00000102103	X	48897912	48903143	PQBP1	protein_coding	3529.73	-0.804257	0.258633	-3.10965	0.00187	0.0398447
ENSG00000149187	11	47465944	47565569	CELF1	protein_coding	6108.19	0.31272	0.10058	3.10915	0.00187625	0.0398787
ENSG00000235475	7	67335976	67340024	LINC01372	lincRNA	44.8046	-0.594335	0.191191	-3.10859	0.00187983	0.0398876
ENSG00000279700	12	132565071	132566425	RP13-554M15.2	TEC	17.7961	0.965457	0.310568	3.10868	0.00187924	0.0398876
ENSG00000116147	1	175315194	175743770	TNR	protein_coding	185.185	0.826458	0.265908	3.10806	0.00188318	0.039925
ENSG00000225498	7	90312496	90322592	AC002064.5	lincRNA	4.48872	1.08303	0.348664	3.10622	0.00189496	0.040141
ENSG00000178342	18	79863668	79900184	KCNG2	protein_coding	26.9782	0.738738	0.237885	3.10544	0.00189993	0.0402126
ENSG00000225613	6	52146814	52151119	LINCMD1	lincRNA	3.1515	-1.05337	0.339369	-3.1039	0.00190986	0.0403887
ENSG00000198003	19	11420604	11435782	CCDC151	protein_coding	381.277	-0.773658	0.249323	-3.10304	0.00191545	0.040473
ENSG00000140577	15	90529925	90645345	CRTC3	protein_coding	1514.81	0.248095	0.0799922	3.10149	0.00192551	0.0406516
ENSG00000111716	12	21635342	21757857	LDHB	protein_coding	29833	-0.393744	0.127006	-3.1002	0.00193388	0.0407941
ENSG00000112041	6	35497874	35512938	TULP1	protein_coding	5116.38	0.76681	0.247413	3.09931	0.00193971	0.0408831
ENSG00000041357	15	78540405	78552419	PSMA4	protein_coding	6020.88	-0.368143	0.118822	-3.09826	0.00194658	0.0409266
ENSG00000111837	6	10762723	10838555	MAK	protein_coding	880.147	0.706113	0.227907	3.09825	0.00194664	0.0409266
ENSG00000281128	9	33677268	33688011	PTENP1-AS	antisense	37.3248	0.778256	0.251172	3.0985	0.00194501	0.0409266
ENSG00000242759	3	106836811	107240641	LINC00882	lincRNA	195.214	-0.52518	0.16957	-3.09713	0.00195406	0.0410483
ENSG00000236081	7	1738630	1742291	ELFN1-AS1	lincRNA	9.21385	0.931239	0.30082	3.09567	0.00196369	0.0412162
ENSG00000151208	10	77790791	77926526	DLG5	protein_coding	3381.65	0.767761	0.248132	3.09417	0.00197366	0.0413912
ENSG00000250978	5	67463809	67475592	RP11-357D18.1	processed_transcript	21.1872	0.898004	0.290304	3.09333	0.00197925	0.0414739
ENSG00000168925	16	75219000	75224924	CTRB1	protein_coding	11.3213	-0.934016	0.302051	-3.09225	0.00198647	0.0415561
ENSG00000184524	11	787104	790123	CEND1	protein_coding	644.677	-0.788056	0.254842	-3.09233	0.00199	0.0415561
ENSG00000111581	12	68686734	68745809	NUP107	protein_coding	2062.57	-0.534685	0.172948	-3.09159	0.00199089	0.0416142
ENSG00000105392	19	47819779	47843330	CRX	protein_coding	10094.5	0.685001	0.221619	3.0909	0.002	0.0416548
ENSG00000196811	2	232539727	232546403	CHRNG	protein_coding	38.6998	-1.11702	0.361399	-3.09081	0.00199614	0.0416548
ENSG00000132963	13	28659104	28678925	POMP	protein_coding	3568.81	-0.415962	0.134599	-3.09037	0.00199906	0.0416812
ENSG00000166352	11	36594493	36659290	C11orf74	protein_coding	1217.9	-0.350482	0.113426	-3.08997	0.00200176	0.0417031
ENSG00000117602	1	24502351	24541040	RCAN3	protein_coding	827.037	0.493946	0.159978	3.08758	0.00201792	0.0419703
ENSG00000249396	5	10493527	10502728	LINC02212	lincRNA	5.64868	1.09661	0.355143	3.08781	0.0020164	0.0419703
ENSG00000256031	12	119000776	119001842	RP11-364C11.3	sense_intronic	13.3828	0.790594	0.256083	3.08726	0.00202013	0.0419817
ENSG00000180385	3	9986893	10006990	EMC3-AS1	transcribed_unprocessed_pseudogene	101.099	0.532993	0.172668	3.08682	0.00202313	0.0420096
ENSG00000139410	12	113422237	113438276	SDSL	protein_coding	438.922	-0.619688	0.200772	-3.08652	0.00202513	0.0420165
ENSG00000169599	2	69395750	69437628	NFU1	protein_coding	1325.96	-0.36578	0.11852	-3.08625	0.00202701	0.042021
ENSG00000112309	6	70856679	70957038	B3GAT2	protein_coding	515.033	0.730174	0.236683	3.08503	0.00203532	0.0421239
ENSG00000263146	18	78976555	78979074	LINC01896	lincRNA	174.083	0.919786	0.298137	3.08512	0.00203473	0.0421239
ENSG00000102755	13	28300344	28495145	FLT1	protein_coding	2181.3	0.876956	0.284471	3.08276	0.00205088	0.0422831
ENSG00000115935	2	174559572	174682916	WIPF1	protein_coding	674.063	0.356417	0.115628	3.08245	0.00205307	0.0422831
ENSG00000196569	6	128883141	129516569	LAMA2	protein_coding	2822.37	0.558282	0.181079	3.08309	0.00204862	0.0422831
ENSG00000216901	6	28176188	28176674	ZNF603P	unprocessed_pseudogene	72.4908	0.708261	0.229691	3.08354	0.00204554	0.0422831
ENSG00000271862	5	83049376	83050964	RP11-343L5.2	lincRNA	66.5064	-0.591923	0.192016	-3.08268	0.00205148	0.0422831
ENSG00000280407	17	82249067	82251844	RP13-516M14.8	TEC	18.3268	0.707474	0.229455	3.08328	0.00204734	0.0422831
ENSG00000079819	6	130839347	131063322	EPB41L2	protein_coding	7099.26	0.825678	0.267886	3.0822	0.0020548	0.0422843
ENSG00000108255	17	29246863	29254494	CRYBA1	protein_coding	35.6789	-1.1069	0.359219	-3.08141	0.00206	0.0423
ENSG00000231062	2	95051395	95053176	AC103563.9	antisense	10.5989	-1.04853	0.340267	-3.08149	0.00205965	0.0423273
ENSG00000162999	2	183078559	183100005	DUSP19	protein_coding	134.347	0.691896	0.224617	3.08034	0.00206765	0.0424449
ENSG00000167779	12	53097436	53102345	IGFBP6	protein_coding	1168.42	-0.895136	0.290657	-3.0797	0.00207207	0.0425011
ENSG00000128052	4	55078477	55125589	KDR	protein_coding	5571.44	0.844137	0.274122	3.07943	0.00207399	0.0425059
ENSG00000134954	11	128458761	128587558	ETS1	protein_coding	107.032	-0.861445	0.279767	-3.07916	0.00207588	0.0425101
ENSG00000254042	5	168706567	168720884	CTC-558O2.1	antisense	12.2576	-1.042	0.338558	-3.07777	0.00208557	0.0426737
ENSG00000134160	15	31001061	31161273	TRPM1	protein_coding	1008.85	-0.993052	0.322745	-3.07689	0.00209172	0.0426957
ENSG00000142694	1	36322031	36324154	EVA1B	protein_coding	900.951	-0.759071	0.246679	-3.07716	0.00208981	0.0426957
ENSG00000222365	20	49280319	49280409	SNORD12B	snoRNA	4.81206	-1.00167	0.32553	-3.07703	0.00209074	0.0426957
ENSG00000152689	2	33436324	33564750	RASGRP3	protein_coding	115.526	-0.751638	0.244308	-3.0766	0.00209373	0.0427022
ENSG00000198691	1	93992835	94121132	ABCA4	protein_coding	3378.19	0.933699	0.30351	3.07633	0.00209564	0.0427068
ENSG00000183023	2	40097270	40611053	SLC8A1	protein_coding	1609.03	0.687289	0.223484	3.07534	0.00210266	0.0427806
ENSG00000187870	17	20743333	20754501	RNFT1P3	unprocessed_pseudogene	6.07969	1.01687	0.330648	3.0754	0.00210223	0.0427806
ENSG00000162735	1	160276812	160286348	PEX19	protein_coding	3185.6	-0.164306	0.0534428	-3.07443	0.00210905	0.0428761
ENSG00000130988	X	47078355	47093314	RGN	protein_coding	57.5337	-0.663043	0.215683	-3.07415	0.00211102	0.0428816
ENSG00000021355	6	2832332	2842006	SERPINB1	protein_coding	129.37	-0.713578	0.232209	-3.07299	0.00211923	0.042945
ENSG00000142182	21	44246339	44262216	DNMT3L	protein_coding	2.74177	1.11161	0.361737	3.07299	0.00211925	0.042945
ENSG00000147642	8	109573978	109691791	SYBU	protein_coding	573.054	-0.39837	0.129633	-3.07306	0.00211877	0.042945
ENSG00000174460	X	118823790	118826968	ZCCHC12	protein_coding	1700.54	-0.492238	0.160244	-3.07181	0.00212762	0.04308
ENSG00000196660	1	219685427	219958647	SLC30A10	protein_coding	99.4081	0.903404	0.294415	3.06848	0.00215154	0.0434945
ENSG00000237352	1	58933643	59240555	LINC01358	lincRNA	5.16914	-1.02693	0.334652	-3.06863	0.00215039	0.0434945
ENSG00000261135	1	16514645	16515754	RP4-798A10.7	lincRNA	43.2763	-0.510179	0.166296	-3.0679	0.00215567	0.0435432
ENSG00000205744	19	6467207	6482557	DENND1C	protein_coding	268.564	-0.65354	0.213061	-3.06738	0.00215941	0.0435838
ENSG00000276712	6	35470508	35470579	MIR7111	miRNA	6.89368	-0.942412	0.307261	-3.06714	0.00216115	0.0435841
ENSG00000175793	1	26863138	26864457	SFN	protein_coding	21.4117	-0.894108	0.29155	-3.06674	0.00216404	0.0436076
ENSG00000235051	6	10881780	10884349	RP11-637O19.2	antisense	10.7249	-0.975689	0.318298	-3.06533	0.00217428	0.0437789
ENSG00000170162	6	117265558	117273565	VGLL2	protein_coding	4.3942	-1.10467	0.360428	-3.06488	0.00217761	0.0438109
ENSG00000232006	7	42954135	43113931	AC005537.2	lincRNA	2.96377	-1.10697	0.361261	-3.06418	0.0021827	0.0438784
ENSG00000163092	2	166888487	167259753	XIRP2	protein_coding	17.3486	-1.10581	0.360974	-3.06341	0.0021883	0.043921
ENSG00000267632	17	42509784	42511519	RP11-400F19.18	sense_intronic	72.0389	0.575634	0.187905	3.06343	0.00218813	0.043921
ENSG00000137337	6	30699807	30717889	MDC1	protein_coding	1760.11	0.5147	0.168067	3.06247	0.00219518	0.044024
ENSG00000181404	9	14521	29739	WASHC1	protein_coding	752.686	-0.882063	0.288062	-3.06207	0.0022	0.0440487
ENSG00000104059	15	29120254	29570723	FAM189A1	protein_coding	138.337	-0.625521	0.20435	-3.06102	0.00220581	0.044167
ENSG00000273628	13	24933006	24936796	RP11-756A22.7	unprocessed_pseudogene	11.7944	0.905137	0.295832	3.05963	0.00221612	0.0443383
ENSG00000115970	2	43230836	43596046	THADA	protein_coding	1447.44	0.223303	0.07299	3.05936	0.00221813	0.0443432
ENSG00000168509	1	146017468	146036746	HFE2	protein_coding	4.82062	-1.09821	0.359107	-3.05818	0.00222687	0.0444828
ENSG00000124701	6	41053304	41064511	APOBEC2	protein_coding	131.167	-1.03398	0.338209	-3.05723	0.00223394	0.0445534
ENSG00000274602	22	18533646	18577968	PI4KAP1	transcribed_unprocessed_pseudogene	726.911	-0.846811	0.276979	-3.05731	0.00223334	0.0445534
ENSG00000148602	10	84231593	84241461	LRIT1	protein_coding	431.145	0.871098	0.284957	3.05695	0.00223604	0.04456
ENSG00000261215	9	34661903	34666029	RP11-195F19.30	processed_transcript	12.6509	0.816283	0.267123	3.05583	0.0022444	0.0446914
ENSG00000239389	5	140882208	141012344	PCDHA13	protein_coding	10.8344	0.865347	0.283335	3.05415	0.00225701	0.044907
ENSG00000109436	4	140620765	140756120	TBC1D9	protein_coding	6480.45	0.675734	0.221297	3.05352	0.00226172	0.0449653
ENSG00000264083	17	32430967	32432841	RP11-227G15.9	lincRNA	7.78349	0.94039	0.308003	3.05319	0.00226423	0.0449798
ENSG00000008018	6	170535117	170553341	PSMB1	protein_coding	6929.83	-0.434851	0.142479	-3.05205	0.00227287	0.0450397
ENSG00000133121	13	33103135	33350630	STARD13	protein_coding	229.954	0.421403	0.138074	3.052	0.00227321	0.0450397
ENSG00000155657	2	178525989	178830802	TTN	protein_coding	118.618	-1.022	0.334878	-3.05185	0.00227439	0.0450397
ENSG00000234928	22	23433564	23435071	LINC01659	lincRNA	27.0513	-0.737866	0.241727	-3.05247	0.00226965	0.0450397
ENSG00000210082	MT	1671	3229	MT-RNR2	Mt_rRNA	382927	-0.516557	0.169297	-3.05118	0.00227944	0.0451044
ENSG00000214820	3	44579938	44581026	MPRIPP1	processed_pseudogene	49.1996	0.738323	0.242018	3.0507	0.00228308	0.0451244
ENSG00000242485	1	1401908	1407313	MRPL20	protein_coding	2514.57	-0.451088	0.14787	-3.05058	0.00228403	0.0451244
ENSG00000130338	6	158232236	158511828	TULP4	protein_coding	1742.31	0.372287	0.122072	3.04974	0.00229039	0.0452146
ENSG00000228146	16	3144219	3149963	CASP16P	transcribed_unprocessed_pseudogene	13.8332	0.786448	0.258056	3.04759	0.00230685	0.0455039
ENSG00000012504	12	100473708	100564413	NR1H4	protein_coding	45.9394	-0.876929	0.287868	-3.04629	0.00231686	0.0456657
ENSG00000158089	2	30910467	31155202	GALNT14	protein_coding	415.699	-0.54134	0.177805	-3.04457	0.00233012	0.0458652
ENSG00000267131	17	61361668	61400243	RP11-332H18.5	antisense	21.2137	-0.743953	0.244359	-3.04451	0.00233062	0.0458652
ENSG00000184454	1	24556111	24609328	NCMAP	protein_coding	163.522	0.565112	0.1857	3.04315	0.00234119	0.0460374
ENSG00000100612	14	60144120	60169856	DHRS7	protein_coding	2378.9	0.240089	0.0789316	3.04173	0.0023522	0.0461459
ENSG00000134853	4	54229097	54298247	PDGFRA	protein_coding	826.266	-0.698268	0.229529	-3.04218	0.00234872	0.0461459
ENSG00000151388	5	33523535	33892192	ADAMTS12	protein_coding	365.368	0.592038	0.194624	3.04195	0.00235049	0.0461459
ENSG00000254717	11	58878302	58893460	GLYATL1P2	transcribed_unprocessed_pseudogene	31.0886	0.845942	0.278152	3.0413	0.00235561	0.0461769
ENSG00000130741	X	24054716	24077971	EIF2S3	protein_coding	5278.18	-0.566917	0.186463	-3.04038	0.00236281	0.0462821
ENSG00000134259	1	115285918	115338236	NGF	protein_coding	64.6257	-0.755309	0.248494	-3.03954	0.00236936	0.0463026
ENSG00000143226	1	161505430	161524013	FCGR2A	protein_coding	45.7031	-0.867345	0.285332	-3.03977	0.00236756	0.0463026
ENSG00000167524	17	28607964	28614200	SGK494	protein_coding	263.66	0.60292	0.198353	3.03963	0.00236871	0.0463026
ENSG00000156097	1	109539872	109548406	GPR61	protein_coding	371.365	0.452427	0.148863	3.03922	0.00237195	0.0463141
ENSG00000164330	5	158695916	159099761	EBF1	protein_coding	219.203	-0.837242	0.275499	-3.039	0.00237362	0.0463141
ENSG00000176834	12	118063593	118136026	VSIG10	protein_coding	580.218	0.207456	0.0682723	3.03866	0.00237636	0.0463284
ENSG00000204623	6	30001011	30061640	ZNRD1ASP	transcribed_unitary_pseudogene	422.047	0.585973	0.192853	3.03844	0.00237803	0.0463284
ENSG00000176268	13	40863599	40863902	CYCSP34	processed_pseudogene	10.24	0.875297	0.288108	3.03808	0.00238088	0.0463481
ENSG00000136149	13	54440704	54441315	RPL13AP25	processed_pseudogene	20.2381	-0.853845	0.281238	-3.03602	0.00239724	0.0465221
ENSG00000167751	19	50861568	50880567	KLK2	protein_coding	5.15561	-1.09697	0.361345	-3.03579	0.00239904	0.0465221
ENSG00000227128	10	101229594	101270148	LBX1-AS1	processed_transcript	3.43303	-1.07636	0.354494	-3.03633	0.00239475	0.0465221
ENSG00000253731	5	141373914	141512979	PCDHGA6	protein_coding	54.3607	1.0612	0.349547	3.03594	0.00239789	0.0465221
ENSG00000253910	5	141360042	141512979	PCDHGB2	protein_coding	21.7125	1.05169	0.346329	3.03666	0.00239212	0.0465221
ENSG00000100505	14	50975262	51096061	TRIM9	protein_coding	2801.91	0.450321	0.148359	3.03535	0.00240259	0.0465553
ENSG00000118526	6	133889138	133895553	TCF21	protein_coding	32.1161	-1.04096	0.343345	-3.03182	0.00243085	0.0470613
ENSG00000229964	3	194091561	194109174	RP11-135A1.3	lincRNA	3.06514	-1.09477	0.361118	-3.03162	0.00243244	0.0470613
ENSG00000109072	17	28367276	28373091	VTN	protein_coding	512.417	0.856334	0.282534	3.0309	0.00243824	0.047131
ENSG00000158158	2	96760902	96811891	CNNM4	protein_coding	1203.41	0.431285	0.14231	3.0306	0.00244065	0.047131
ENSG00000196597	9	96816472	96875623	ZNF782	protein_coding	222.814	0.466115	0.153811	3.03044	0.00244199	0.047131
ENSG00000259774	15	84422618	84425882	RP11-182J1.13	lincRNA	7.20178	0.966533	0.318962	3.03025	0.00244351	0.047131
ENSG00000107159	9	35673856	35681159	CA9	protein_coding	642.285	-0.912457	0.301242	-3.02899	0.00245377	0.0472926
ENSG00000149596	20	44111695	44187578	JPH2	protein_coding	58.4741	-1.02674	0.339122	-3.02764	0.00246467	0.0474211
ENSG00000168135	22	38426327	38455199	KCNJ4	protein_coding	268.659	-0.702201	0.231943	-3.02747	0.00246607	0.0474211
ENSG00000264230	10	46375627	46537864	ANXA8L1	protein_coding	14.8191	-0.76554	0.252855	-3.02758	0.00246517	0.0474211
ENSG00000104368	8	42175233	42207724	PLAT	protein_coding	3202.92	-0.711385	0.235024	-3.02686	0.00247109	0.0474453
ENSG00000231249	3	4490891	4493163	ITPR1-AS1	antisense	22.4345	0.859749	0.284021	3.02706	0.00246945	0.0474453
ENSG00000241106	6	32812763	32817048	HLA-DOB	protein_coding	15.2282	-1.09428	0.36168	-3.02555	0.00248179	0.0476145
ENSG00000279088	10	73742995	73744230	RP11-574K11.24	TEC	1362.11	-0.377691	0.124909	-3.02373	0.00249677	0.0478654
ENSG00000166833	11	19350724	20121598	NAV2	protein_coding	2303.72	0.713927	0.236135	3.02338	0.00249965	0.0478843
ENSG00000174403	20	62544343	62551526	C20orf166-AS1	antisense	22.6301	-0.918208	0.303904	-3.02137	0.00251632	0.0481649
ENSG00000253773	8	95204456	95810136	C8orf37-AS1	lincRNA	3.38324	1.08762	0.360001	3.02116	0.00251811	0.0481649
ENSG00000197734	14	77760830	77769742	C14orf178	protein_coding	5.31021	-1.04771	0.34687	-3.02046	0.00252394	0.0482397
ENSG00000109794	4	186104419	186172667	FAM149A	protein_coding	1527.95	0.471798	0.156282	3.01889	0.002537	0.0482931
ENSG00000163251	2	207762586	207769563	FZD5	protein_coding	5135.32	0.713325	0.236268	3.01913	0.00253498	0.0482931
ENSG00000174332	1	53506237	53738106	GLIS1	protein_coding	24.493	-0.958374	0.317432	-3.01915	0.00253489	0.0482931
ENSG00000177302	17	18271428	18315007	TOP3A	protein_coding	1163.51	0.216073	0.0715771	3.01875	0.00253822	0.0482931
ENSG00000179397	1	244454377	244641177	C1orf101	protein_coding	42.4462	0.778951	0.258003	3.01915	0.00253482	0.0482931
ENSG00000214253	7	101239458	101252316	FIS1	protein_coding	4951.97	-0.526674	0.174403	-3.01986	0.00252889	0.0482931
ENSG00000077044	2	233354507	233472104	DGKD	protein_coding	2621.36	0.374818	0.124208	3.01768	0.0025472	0.0483182
ENSG00000119013	2	201071433	201085750	NDUFB3	protein_coding	1810.95	-0.334059	0.110699	-3.01773	0.00254675	0.0483182
ENSG00000125356	X	119871487	119876662	NDUFA1	protein_coding	5073.35	-0.535486	0.177441	-3.01782	0.00254602	0.0483182
ENSG00000213246	17	58345175	58353093	SUPT4H1	protein_coding	2128.64	-0.28277	0.0936851	-3.0183	0.00254198	0.0483182
ENSG00000104901	19	49361783	49375116	DKKL1	protein_coding	209.003	-0.514863	0.170719	-3.01584	0.00256267	0.0483934
ENSG00000126067	1	35599544	35641844	PSMB2	protein_coding	4884.04	-0.282787	0.0937509	-3.01637	0.00255822	0.0483934
ENSG00000163820	3	45917899	45995824	FYCO1	protein_coding	2219.72	0.472594	0.156686	3.01618	0.00255985	0.0483934
ENSG00000174136	5	98768650	98798643	RGMB	protein_coding	900.776	-0.538053	0.178405	-3.01591	0.00256209	0.0483934
ENSG00000177363	11	62686402	62689899	LRRN4CL	protein_coding	39.6275	-0.899674	0.298285	-3.01616	0.00255998	0.0483934
ENSG00000257103	19	34172504	34229515	LSM14A	protein_coding	5335.14	0.217151	0.0719935	3.01626	0.00255914	0.0483934
ENSG00000172995	3	35638945	35794496	ARPP21	protein_coding	452.341	-0.630513	0.20915	-3.01465	0.00257276	0.0485475
ENSG00000108823	17	50164214	50175931	SGCA	protein_coding	29.5535	-0.991684	0.329049	-3.01379	0.00258008	0.0486494
ENSG00000115593	2	88067780	88113387	SMYD1	protein_coding	67.1942	-1.08747	0.360899	-3.01322	0.00258495	0.0487048
ENSG00000187792	22	23738678	23751092	ZNF70	protein_coding	581.339	0.406416	0.134893	3.01287	0.0025879	0.048724
ENSG00000175548	12	38316578	38329728	ALG10B	protein_coding	447.792	0.961481	0.319267	3.01153	0.00259937	0.0489034
ENSG00000165168	X	37780011	37813461	CYBB	protein_coding	5.66591	-1.00209	0.332927	-3.00993	0.00261311	0.0490887
ENSG00000187741	16	89737549	89816657	FANCA	protein_coding	282.7	0.902854	0.299937	3.01015	0.00261121	0.0490887
ENSG00000139988	14	67701886	67734452	RDH12	protein_coding	154.556	0.732907	0.243517	3.00968	0.00261526	0.0490925
ENSG00000114739	3	38453851	38493142	ACVR2B	protein_coding	1923.76	0.422853	0.140509	3.00943	0.00261742	0.0490966
ENSG00000100387	22	40951347	40973309	RBX1	protein_coding	3090.9	-0.411601	0.136842	-3.00784	0.0026311	0.0492799
ENSG00000204519	19	57681969	57717301	ZNF551	protein_coding	874.983	0.307659	0.102281	3.00797	0.00262997	0.0492799
ENSG00000242516	3	75672391	75679303	LINC00960	lincRNA	148.769	0.881489	0.293107	3.00739	0.002635	0.0493164
ENSG00000185847	12	110936585	110958208	LINC01405	lincRNA	5.38414	-1.06613	0.354586	-3.00669	0.00264111	0.0493704
ENSG00000275426	4	149738	150317	CH17-262A2.1	sense_intronic	7.0942	1.03925	0.345656	3.00661	0.0026418	0.0493704
ENSG00000120149	5	174724533	174730893	MSX2	protein_coding	91.8992	-0.943895	0.313993	-3.0061	0.00264618	0.0493916
ENSG00000170689	17	48621159	48626356	HOXB9	protein_coding	2308.05	-0.742568	0.247026	-3.00603	0.00264686	0.0493916
ENSG00000134215	1	107571160	107965144	VAV3	protein_coding	155.715	-0.602533	0.20054	-3.00456	0.00265967	0.0495805
ENSG00000177238	16	31214021	31231537	TRIM72	protein_coding	37.5363	-1.07127	0.356618	-3.00397	0.00266484	0.0495805
ENSG00000249413	4	65998846	66150012	RP11-25H12.1	lincRNA	3.98585	-1.08263	0.36038	-3.00413	0.00266343	0.0495805
ENSG00000283208	13	76992078	77129589	RP11-226E21.4	protein_coding	18.3124	0.721414	0.240145	3.00407	0.0026639	0.0495805
ENSG00000119599	14	72926332	72959703	DCAF4	protein_coding	407.078	-0.496197	0.165235	-3.00297	0.00267357	0.0496846
ENSG00000135253	7	128862451	128910719	KCP	protein_coding	33.4342	-0.732991	0.244103	-3.00279	0.00267516	0.0496846
ENSG00000196152	9	127424374	127445372	ZNF79	protein_coding	318.741	0.365904	0.12186	3.00266	0.00267634	0.0496846
ENSG00000066248	2	232878686	233013272	NGEF	protein_coding	240.911	-0.675168	0.224929	-3.00169	0.00268487	0.0497235
ENSG00000100600	14	92703807	92748702	LGMN	protein_coding	2521.38	-0.356258	0.118693	-3.00151	0.00268644	0.0497235
ENSG00000101892	X	120362085	120383249	ATP1B4	protein_coding	17.6056	-1.08561	0.361669	-3.00166	0.00268512	0.0497235
ENSG00000196091	12	101568353	101686018	MYBPC1	protein_coding	473.506	-1.08406	0.361129	-3.00188	0.00268321	0.0497235
ENSG00000267480	18	12031178	12032181	RP11-703I16.1	antisense	31.9646	-0.589665	0.19647	-3.0013	0.00268829	0.0497235
ENSG00000068831	11	64726911	64745456	RASGRP2	protein_coding	208.544	-0.592499	0.197516	-2.99975	0.00270204	0.0499046
ENSG00000175938	16	30949066	30956461	ORAI3	protein_coding	401.493	-0.608755	0.202935	-2.99976	0.00270196	0.0499046
ENSG00000249896	4	6200733	6239937	RP11-586D19.1	transcribed_unprocessed_pseudogene	72.5814	0.743291	0.247826	2.99924	0.00270655	0.0499515
