# Supplementary material for: Disrupted alternative splicing for genes implicated in splicing and ciliogenesis causes PRPF31 retinitis pigmentosa
Source: Nat Commun. 2018 Oct 12;9:4234. doi: 10.1038/s41467-018-06448-y (PMC6185938; doi:10.1038/s41467-018-06448-y)
Supplement: Supplementary file 5 — Supplementary Data 3 [file 41467_2018_6448_MOESM5_ESM.xlsx]

## Sheet: fibroblasts
Table S3. Summary of GO terms for cellular components of genes differentially expressed in fibroblast samples of all RP11 patients versus all WT controls
ID	Description	GeneRatio	BgRatio	pvalue	p.adjust	qvalue	geneID	Count
GO:0043202	lysosomal lumen	18/1165	88/17942	1.15706e-05	0.00625968	0.00582183	OGN/TPP1/HEXA/ARSA/GPC1/GBA/NAGLU/HEXB/CTSD/LAMP2/OMD/NEU1/GLB1/HPSE/GNS/LGMN/SDC4/GALNS	18
GO:0005767	secondary lysosome	6/1165	14/17942	0.000141232	0.0203882	0.0189621	FTH1/LAMP1/SQSTM1/MAP1LC3A/LAMP2/FTL	6
GO:0098857	membrane microdomain	34/1165	271/17942	0.000172946	0.0203882	0.0189621	ICAM1/MYO1D/CD55/NPC1/MYOF/CAV1/F2R/GPC1/CD14/CBLB/TRPC4/ABCA1/CTSD/DAPK3/NTSR1/DPP4/LAMP2/GPM6B/PAG1/MYADM/GJA1/PI4K2A/SULF1/HMOX1/BST2/SPRED1/ITGA1/STOM/ARID3A/HPSE/TRAF2/SDC4/TRPM8/AKAP6	34
GO:0043235	receptor complex	38/1165	320/17942	0.000232509	0.0203882	0.0189621	DAB2/DLG4/GRIK2/AHR/IL6/MCOLN1/KCNK1/MYH9/CD14/GABRA5/ITPR2/ABHD12/LDLR/ADRB2/NPR1/NRP2/TAS1R3/NT5DC3/GABBR2/ITGA8/OLFM2/TF/PLXDC1/ITGA7/GPR37/GABRR2/SHISA9/PTPRB/ITGA1/OSMR/CD44/NR1H3/ITPR3/TRAF2/HTRA2/ACVR1/PLXNA2/IRAK1	38
GO:0032589	neuron projection membrane	9/1165	34/17942	0.000237314	0.0203882	0.0189621	MYO1D/ADORA1/WLS/SLC1A2/ITGA8/PALM/GABARAPL1/SHISA9/MAPK8IP3	9
GO:0098589	membrane region	40/1165	344/17942	0.000251039	0.0203882	0.0189621	ICAM1/MYO1D/DAB2/CD55/NPC1/MYOF/CAV1/F2R/GPC1/CD14/CBLB/TRPC4/LDLR/ABCA1/SGIP1/CTSD/DAPK3/NTSR1/DPP4/LAMP2/GPM6B/PAG1/MYADM/GJA1/TF/PI4K2A/SULF1/HMOX1/AP1S2/BST2/SPRED1/ITGA1/STOM/ARID3A/HPSE/TRAF2/SDC4/TRPM8/AKAP6/ARRB2	40
GO:0030139	endocytic vesicle	32/1165	255/17942	0.000263803	0.0203882	0.0189621	RAB31/DLG4/LAMP1/CAV1/FZD5/WLS/CD9/DAB2IP/PIK3C2B/LDLR/ABCA1/SGIP1/CAMK2D/DPP4/RAB7B/LAMP2/NLGN3/CD163/HPX/TF/WASL/AP1S2/ATP6V0B/PLEKHG5/HLA-F/LPAR1/AMOT/RAPGEF2/RAB13/AP1M2/DYSF/ARRB2	32
GO:0045121	membrane raft	33/1165	270/17942	0.000346853	0.0209188	0.0194556	ICAM1/MYO1D/CD55/NPC1/MYOF/CAV1/F2R/GPC1/CD14/CBLB/TRPC4/ABCA1/CTSD/DAPK3/NTSR1/DPP4/GPM6B/PAG1/MYADM/GJA1/PI4K2A/SULF1/HMOX1/BST2/SPRED1/ITGA1/STOM/ARID3A/HPSE/TRAF2/SDC4/TRPM8/AKAP6	33
GO:0030425	dendrite	49/1165	456/17942	0.000360443	0.0209188	0.0194556	TENM2/MYO1D/P2RX4/DLG4/GRIK2/BRINP2/LRRC4/LAMP1/CLU/KCNK1/ADORA1/WLS/DAB2IP/PREX1/PDE4B/GABRA5/APOD/PPP1CC/NTSR1/ELOVL5/MME/KCND1/CNN3/DGKI/RIN1/CRYAB/PLXDC1/PI4K2A/PALM/LRFN3/GABARAPL1/NSMF/COMT/ITPKA/GPHN/FLNA/GNAZ/LPAR1/SAMD4A/LYNX1/TTLL7/PRSS12/ADCY9/PLCB4/RAP1GAP/MAPK8IP3/PENK/HTT/ARRB2	49
GO:0005775	vacuolar lumen	18/1165	114/17942	0.000386669	0.0209188	0.0194556	OGN/TPP1/HEXA/ARSA/GPC1/GBA/NAGLU/HEXB/CTSD/LAMP2/OMD/NEU1/GLB1/HPSE/GNS/LGMN/SDC4/GALNS	18
GO:0005578	proteinaceous extracellular matrix	40/1165	356/17942	0.000505269	0.02485	0.0231118	ADAMTS15/LOXL2/KAZALD1/OGN/MMP1/MGP/GLDN/CILP/MMRN2/COL14A1/COL3A1/LTBP4/CCDC80/GPC1/HMCN1/NAV2/MATN2/PODNL1/COL6A6/ADAMTS8/ERBIN/OMD/LTBP1/ANGPTL4/COL21A1/MATN1/MMP8/TGFBI/MMP24/LAMA3/MFAP4/LAMA5/LAMB3/HPSE/LOXL1/NTN4/COL12A1/SPON1/USH2A/COL9A2	40
GO:0044297	cell body	48/1165	464/17942	0.000949282	0.0427968	0.0398032	MYO1D/P2RX4/GRIK2/BRINP2/TMEM100/LAMP1/KCNK1/ADORA1/DAB2IP/GABRA5/RDH5/ENC1/SNCG/APOD/STMN2/CAMK2D/NTSR1/ELOVL5/CIT/KCND1/CNN3/DGKI/TRPV2/RIN1/CRYAB/ITGA8/PLXDC1/PI4K2A/ASTN1/DPYSL3/GABARAPL1/NSMF/PYCARD/COMT/ITGA1/ABL1/FLNA/ACTA2/GNAZ/LPAR1/ASTN2/ITPR3/TTLL7/RAPGEF2/SLC38A7/SEZ6L/RAP1GAP/PENK	48
GO:0030055	cell-substrate junction	42/1165	395/17942	0.00113183	0.0455893	0.0424004	ICAM1/DAB2/CNN2/CSRP2/CAV1/SCARF2/MYH9/CD9/AKAP12/PPP1CC/DCAF6/DPP4/RND3/ADAM10/MME/PGM5/PTK7/EFNB2/ANXA5/ERBIN/CNN3/GJA1/ITGA8/SYNE2/TNS2/CSRP1/ITGA1/FAT1/TPM4/FLNA/MISP/CD44/MMP14/ACTR3/TSPAN4/NOX4/AIF1L/ACTG1/SDC4/NEXN/SYNPO2/ARPC1B	42
GO:0044420	extracellular matrix component	18/1165	125/17942	0.00117976	0.0455893	0.0424004	LOXL2/MMRN2/COL14A1/COL3A1/CCDC80/HMCN1/MATN2/ERBIN/LTBP1/TGFBI/LAMA3/MFAP4/LAMA5/LAMB3/LOXL1/NTN4/COL12A1/USH2A	18
GO:0043197	dendritic spine	16/1165	107/17942	0.001448	0.0490105	0.0455823	TENM2/P2RX4/DLG4/LRRC4/ADORA1/PDE4B/PPP1CC/NTSR1/CNN3/DGKI/CRYAB/PALM/COMT/ITPKA/LPAR1/ARRB2	16
GO:0005925	focal adhesion	41/1165	388/17942	0.00144948	0.0490105	0.0455823	ICAM1/DAB2/CNN2/CSRP2/CAV1/SCARF2/MYH9/CD9/AKAP12/PPP1CC/DCAF6/DPP4/RND3/ADAM10/MME/PGM5/PTK7/EFNB2/ANXA5/CNN3/GJA1/ITGA8/SYNE2/TNS2/CSRP1/ITGA1/FAT1/TPM4/FLNA/MISP/CD44/MMP14/ACTR3/TSPAN4/NOX4/AIF1L/ACTG1/SDC4/NEXN/SYNPO2/ARPC1B	41

## Sheet: iPSC
Table S3. Summary of GO terms for cellular components of genes differentially expressed in iPSC samples of all RP11 patients versus all WT controls

## Sheet: RPE
Table S3. Summary of GO terms for cellular components of genes differentially expressed in RPE samples of all RP11 patients versus all WT controls

## Sheet: retinal organoids
Table S3. Summary of GO terms for cellular components of genes differentially expressed in retinal organoids (day 150) samples of all RP11 patients versus all WT controls
ID	Description	GeneRatio	BgRatio	pvalue	p.adjust	qvalue	geneID	Count
GO:0044449	contractile fiber part	42/905	197/17942	1.08902e-15	5.25996e-13	4.73437e-13	MYL7/TNNT1/KRT8/ABRA/TNNT2/MYH3/HRC/MYOZ1/TNNC1/ACTN2/TNNT3/MYH6/MYH7/TNNC2/SMPX/TPM1/MYLPF/TPM2/CAV3/DES/MYL1/LDB3/MYL3/KLHL40/TNNI1/CSRP3/TNNI2/TPM3/MYH8/TRIM54/NPNT/ACTA1/ANKRD2/SYNPO2L/TNNI3/MYL12B/MYOZ2/IDO1/SLC8A1/XIRP2/TTN/JPH2	42
GO:0043292	contractile fiber	43/905	214/17942	4.69951e-15	1.13493e-12	1.02152e-12	MYL7/TNNT1/KRT8/ABRA/TNNT2/MYH3/HRC/MYOZ1/TNNC1/ACTN2/TNNT3/MYH6/MYH7/TNNC2/SMPX/TPM1/MYLPF/TPM2/CAV3/DES/MYL1/LDB3/MYL3/KLHL40/TNNI1/CSRP3/TNNI2/TPM3/MYH8/TRIM54/NPNT/ACTA1/ANKRD2/SYNPO2L/TNNI3/MYL12B/MYOZ2/IDO1/SLC8A1/XIRP2/TTN/JPH2/MYBPC1	43
GO:0030017	sarcomere	39/905	181/17942	7.98865e-15	1.28617e-12	1.15765e-12	MYL7/TNNT1/KRT8/ABRA/TNNT2/MYH3/HRC/MYOZ1/TNNC1/ACTN2/TNNT3/MYH6/MYH7/TNNC2/SMPX/TPM1/TPM2/CAV3/DES/MYL1/LDB3/MYL3/KLHL40/TNNI1/CSRP3/TNNI2/TPM3/MYH8/TRIM54/ACTA1/ANKRD2/SYNPO2L/TNNI3/MYL12B/MYOZ2/SLC8A1/XIRP2/TTN/JPH2	39
GO:0030016	myofibril	40/905	203/17942	8.41991e-14	1.0167e-11	9.15111e-12	MYL7/TNNT1/KRT8/ABRA/TNNT2/MYH3/HRC/MYOZ1/TNNC1/ACTN2/TNNT3/MYH6/MYH7/TNNC2/SMPX/TPM1/TPM2/CAV3/DES/MYL1/LDB3/MYL3/KLHL40/TNNI1/CSRP3/TNNI2/TPM3/MYH8/TRIM54/ACTA1/ANKRD2/SYNPO2L/TNNI3/MYL12B/MYOZ2/SLC8A1/XIRP2/TTN/JPH2/MYBPC1	40
GO:0005865	striated muscle thin filament	12/905	20/17942	2.18783e-11	2.11344e-09	1.90226e-09	TNNT1/TNNT2/TNNC1/TNNT3/TNNC2/TPM1/TPM2/TNNI1/TNNI2/TPM3/ACTA1/TNNI3	12
GO:0036379	myofilament	12/905	23/17942	2.0397e-10	1.64196e-08	1.47789e-08	TNNT1/TNNT2/TNNC1/TNNT3/TNNC2/TPM1/TPM2/TNNI1/TNNI2/TPM3/ACTA1/TNNI3	12
GO:0016459	myosin complex	16/905	67/17942	1.53106e-07	1.00164e-05	9.01555e-06	MYL7/MYH3/MYH6/MYH7/MYLPF/MYL1/SHROOM1/CGNL1/MYO3B/MYL3/MYH8/MYBPH/MYO10/MYL12B/TTN/MYBPC1	16
GO:0016460	myosin II complex	10/905	25/17942	1.65904e-07	1.00164e-05	9.01555e-06	MYH3/MYH6/MYH7/MYLPF/MYL1/SHROOM1/MYL3/MYH8/MYL12B/TTN	10
GO:0044306	neuron projection terminus	21/905	122/17942	7.33283e-07	3.77053e-05	3.39377e-05	ADCYAP1/SNCA/KCNC4/GRIK2/OPRD1/SLC18A1/STX3/AAK1/STXBP1/ADRA2C/PACSIN1/SLC17A8/UCHL1/MME/CCK/DLG4/POLG/KCNIP3/UNC13B/GHRH/TULP1	21
GO:0031674	I band	21/905	123/17942	8.42933e-07	3.77053e-05	3.39377e-05	KRT8/HRC/MYOZ1/ACTN2/MYH6/MYH7/CAV3/DES/LDB3/MYL3/KLHL40/CSRP3/TRIM54/ANKRD2/SYNPO2L/MYL12B/MYOZ2/SLC8A1/XIRP2/TTN/JPH2	21
GO:0015629	actin cytoskeleton	48/905	451/17942	8.58713e-07	3.77053e-05	3.39377e-05	MYL7/TNNT1/SNCA/ABRA/TNNT2/SIPA1L3/GAS2/MYH3/MYOZ1/TNNC1/ACTN2/TNNT3/CORO2B/MYH6/ACTR3C/ACTN3/MYH7/TNNC2/TPM1/MYLPF/TPM2/ARPC3/MYL1/SHROOM1/CGNL1/ACACA/MYO3B/MYL3/ARHGAP32/TNNI1/ABL2/HSPB7/TNNI2/TMSB4X/TPM3/MYH8/ACTA1/MYBPH/MYO10/SYNPO2L/TNNI3/MYL12B/MYOZ2/SPTBN5/WIPF1/EPB41L2/TTN/MYBPC1	48
GO:0005859	muscle myosin complex	8/905	19/17942	1.8672e-06	7.51548e-05	6.76451e-05	MYH3/MYH6/MYH7/MYLPF/MYL1/MYL3/MYH8/TTN	8
GO:0043679	axon terminus	18/905	110/17942	9.34489e-06	0.000347199	0.000312505	ADCYAP1/SNCA/KCNC4/GRIK2/OPRD1/SLC18A1/STX3/AAK1/STXBP1/ADRA2C/PACSIN1/SLC17A8/CCK/POLG/KCNIP3/UNC13B/GHRH/TULP1	18
GO:0030018	Z disc	18/905	111/17942	1.06364e-05	0.000366956	0.000330289	KRT8/HRC/MYOZ1/ACTN2/MYH6/MYH7/CAV3/DES/LDB3/CSRP3/TRIM54/SYNPO2L/MYL12B/MYOZ2/SLC8A1/XIRP2/TTN/JPH2	18
GO:0001750	photoreceptor outer segment	14/905	72/17942	1.21025e-05	0.000389702	0.000350761	C2orf71/PROM1/GUCY2D/GRK1/RGS9/CNGA3/CACNA1F/SAG/CDHR1/GNGT1/SPTBN5/TULP1/MAK/ABCA4	14
GO:0030424	axon	40/905	401/17942	3.17677e-05	0.000958987	0.000863161	ADCYAP1/LRRTM1/SNCG/SNCA/KCNC4/GRIK2/KCNB1/HCN1/OPRD1/SLC18A1/STX3/UNC13A/SLC17A7/HCFC1/AAK1/STXBP1/ADRA2C/TRPV2/ADCY9/PACSIN1/SLC17A8/NRG1/UCHL1/MINK1/GAP43/IGF2BP1/NEFM/MME/CCK/SLC6A1/ROBO2/DLG4/POLG/KCNIP3/HTT/BACE1/UNC13B/GHRH/TULP1/NCMAP	40
GO:0033267	axon part	24/905	208/17942	0.000136544	0.00387947	0.00349182	ADCYAP1/SNCA/KCNC4/GRIK2/OPRD1/SLC18A1/STX3/AAK1/STXBP1/ADRA2C/TRPV2/PACSIN1/SLC17A8/NRG1/UCHL1/CCK/ROBO2/DLG4/POLG/KCNIP3/UNC13B/GHRH/TULP1/NCMAP	24
GO:0097381	photoreceptor disc membrane	6/905	18/17942	0.000178161	0.00478065	0.00430295	GUCY2D/GRK1/RGS9/GNGT1/SPTBN5/ABCA4	6
GO:0043195	terminal bouton	11/905	61/17942	0.000208467	0.00520768	0.00468731	ADCYAP1/SNCA/GRIK2/SLC18A1/STX3/AAK1/STXBP1/CCK/POLG/UNC13B/GHRH	11
GO:1902495	transmembrane transporter complex	31/905	309/17942	0.000215639	0.00520768	0.00468731	SCN4B/CHRNA2/KCNC4/CACNG3/GRIK2/KCNB1/TRDN/CLCNKA/ATP1B3/KCNMB3/KCNV2/CNGA3/SCNN1A/KCNQ1/CACNA1F/GABRB1/CHRNB4/ATP1B2/KCNG4/ANO2/KCNMB4/CACNB2/DLG4/KCNH4/KCNIP3/ABCC8/KCNG2/CHRNG/KCNJ4/C1orf101/ATP1B4	31
GO:1990351	transporter complex	31/905	315/17942	0.000302533	0.00695827	0.00626297	SCN4B/CHRNA2/KCNC4/CACNG3/GRIK2/KCNB1/TRDN/CLCNKA/ATP1B3/KCNMB3/KCNV2/CNGA3/SCNN1A/KCNQ1/CACNA1F/GABRB1/CHRNB4/ATP1B2/KCNG4/ANO2/KCNMB4/CACNB2/DLG4/KCNH4/KCNIP3/ABCC8/KCNG2/CHRNG/KCNJ4/C1orf101/ATP1B4	31
GO:0034703	cation channel complex	20/905	170/17942	0.000371009	0.00814534	0.00733143	SCN4B/KCNC4/CACNG3/KCNB1/TRDN/KCNMB3/KCNV2/SCNN1A/KCNQ1/CACNA1F/KCNG4/KCNMB4/CACNB2/DLG4/KCNH4/KCNIP3/ABCC8/KCNG2/KCNJ4/C1orf101	20
GO:0030425	dendrite	40/905	456/17942	0.000489381	0.00993814	0.00894509	MYL7/ADCY4/WLS/GRIK2/PALMD/HTR1A/KCNB1/KNDC1/HCN1/RCVRN/ARHGEF15/ACTN2/STX3/HCFC1/BRINP2/CNGA3/CAMK2N1/ADCY9/TRAPPC4/SLC12A5/SLC17A8/NRG1/GRM6/SEZ6/MINK1/GABRB1/ARHGAP32/IGF2BP1/MME/NEURL1/CCK/GNG3/DLG4/KCNIP3/PLXDC1/HTT/LAMA2/SLC8A1/TRIM9/CYBB	40
GO:0008076	voltage-gated potassium channel complex	13/905	89/17942	0.00050286	0.00993814	0.00894509	KCNC4/KCNB1/KCNMB3/KCNV2/KCNQ1/KCNG4/KCNMB4/DLG4/KCNH4/KCNIP3/ABCC8/KCNG2/KCNJ4	13
GO:0001917	photoreceptor inner segment	8/905	38/17942	0.000514397	0.00993814	0.00894509	C2orf71/AIPL1/RGS9/SAG/GNGT1/TULP1/MAK/RDH12	8
GO:0034705	potassium channel complex	13/905	90/17942	0.000561146	0.0104244	0.00938273	KCNC4/KCNB1/KCNMB3/KCNV2/KCNQ1/KCNG4/KCNMB4/DLG4/KCNH4/KCNIP3/ABCC8/KCNG2/KCNJ4	13
GO:0032982	myosin filament	6/905	22/17942	0.000602087	0.0107707	0.00969442	MYH3/MYH6/MYH7/MYH8/MYBPH/MYBPC1	6
GO:0031253	cell projection membrane	28/905	286/17942	0.000629969	0.010867	0.0097811	CD36/WLS/PROM1/GUCY2D/PDZK1/OPRD1/GRK1/RGS9/CNGA3/SCNN1A/TPM1/PACSIN1/NRG1/WWC1/CDHR1/GAP43/GNGT1/SNAP29/ITLN1/ROBO2/MYO10/AQP1/EPS8L1/SPTBN5/ABCA4/PEX19/CA9/RASGRP2	28
GO:0031513	nonmotile primary cilium	17/905	141/17942	0.000751493	0.0125163	0.0112656	C2orf71/PROM1/GUCY2D/GRK1/RGS9/CNGA3/CACNA1F/SAG/CDHR1/GNGT1/ANO2/TRAF3IP1/CETN2/SPTBN5/TULP1/MAK/ABCA4	17
GO:0034702	ion channel complex	27/905	277/17942	0.000834623	0.0134374	0.0120947	SCN4B/CHRNA2/KCNC4/CACNG3/GRIK2/KCNB1/TRDN/CLCNKA/KCNMB3/KCNV2/SCNN1A/KCNQ1/CACNA1F/GABRB1/CHRNB4/KCNG4/ANO2/KCNMB4/CACNB2/DLG4/KCNH4/KCNIP3/ABCC8/KCNG2/CHRNG/KCNJ4/C1orf101	27
GO:0005578	proteinaceous extracellular matrix	32/905	356/17942	0.00115847	0.0180498	0.0162462	ZP3/MGP/SNCA/HAPLN1/EGFLAM/SOST/SPOCK2/GPC5/CCBE1/COL6A6/PRELP/FREM3/RBP3/KAZALD1/FGF9/MMRN2/LAMA3/TFPI2/MMP11/WNT9B/IMPG2/NPNT/CTGF/NTN1/WNT2B/COL21A1/ADAMTS7/TNR/LAMA2/ADAMTS12/VTN/NAV2	32
GO:0070160	occluding junction	14/905	114/17942	0.00178532	0.0269472	0.0242545	FRMPD2/CLDN18/SIPA1L3/CLDN1/CRB3/CLMP/JAML/AMOTL1/CGNL1/PLXDC1/EPCAM/CLDN19/UBN1/FZD5	14
GO:0060170	ciliary membrane	11/905	80/17942	0.00218953	0.0320468	0.0288445	PROM1/GUCY2D/GRK1/RGS9/CNGA3/SCNN1A/CDHR1/GNGT1/SNAP29/SPTBN5/ABCA4	11
