# Supplementary material for: Disrupted alternative splicing for genes implicated in splicing and ciliogenesis causes PRPF31 retinitis pigmentosa
Source: Nat Commun. 2018 Oct 12;9:4234. doi: 10.1038/s41467-018-06448-y (PMC6185938; doi:10.1038/s41467-018-06448-y)
Supplement: Supplementary file 6 — Supplementary Data 4 [file 41467_2018_6448_MOESM6_ESM.xlsx]

## Sheet: rMATS summary
Number of significantly different splicing events (p < 0.05) between Disease and Control for each cell type determined by rMATS. Splice events are either Skipped Exon (SE), Mutually Exclusive Exons (MXE), Alternate 5’ Splice Site (A5SS), Alternate 3’ Splice Site (A3SS) or Retained Intron (RI).
Number of Significantly Different Splicing Events Detected Between Patients and Controls for Each Cell Type
Splice Event Type	Fibroblast	iPSC	retinal organoids	RPE
SE	1060	1221	1609	304
MXE	90	72	98	41
A5SS	176	104	231	59
A3SS	230	198	260	100
RI	218	237	393	137
Percentage of significantly different splicing events (p < 0.05) determined by rMATS between Disease and Control samples for each cell type. Splice events are either Skipped Exon (SE), Mutually Exclusive Exons (MXE), Alternate 5’ Splice Site (A5SS), Alternate 3’ Splice Site (A3SS) or Retained Intron (RI).
Percentage of Significantly Different Splicing Events Detected Between Patients and Controls for Each Cell Type
Splice Event Type	Fibroblast	iPSC	retinal organoids	RPE
SE	59.8	66.6	62.1	47.4
MXE	5.1	3.9	3.8	6.4
A5SS	9.9	5.7	8.9	9.2
A3SS	13	10.8	10	15.6
RI	12.3	12.9	15.2	21.4

## Sheet: fibroblasts
Table S4: Differential exon usage in fibroblast samples of all RP11 patients versus all WT controls (p< 0.05 and inclusion difference of > than 0.05).
SE = skipped exon; RI = retained intron; MXE = mutually exclusive exon; A5SS = alternative 5' splice site; A3SS = alternative 3' splice site
ID	GeneID	geneSymbol	chr	strand	exonStart_0base	exonEnd	upstreamES	upstreamEE	downstreamES	downstreamEE	PValue	FDR	IncLevel1	IncLevel2	IncLevelDifference	splicing event
4422	ENSG00000125637	PSD4	2	+	113197746	113197913	113197749	113197913	113197563	113197634	2.15494e-13	5.46278e-10	1.0,1.0,1.0,1.0,1.0	0.0,0.395,0.0,0.0	0.901	3ASS
1594	ENSG00000148985	PGAP2	11	+	3817352	3817535	3822908	3822993	3811249	3811424	3.43628e-09	5.096e-06	1.0,1.0,1.0,0.0,1.0	0.0,0.163,0.0,0.0	0.759	MEX
8690	ENSG00000173065	FAM222B	17	-	28834292	28834326	28766585	28766707	28842681	28842790	2.75809e-10	3.80583e-07	1.0,1.0,0.523,1.0,0.593	0.196,0.0,0.196,0.0	0.725	SE
9048	ENSG00000178104	PDE4DIP	1	+	148866413	148866532	148863249	148863305	148868470	148868609	0.00117252	0.0741746	1.0,1.0,0.429,0.2,1.0	0.333,0.0,0.0,0.0	0.643	SE
4248	ENSG00000128573	FOXP2	7	+	114570806	114570881	114534616	114534706	114628539	114628982	8.91939e-08	5.96734e-05	1.0,0.621,0.353,1.0,0.304	0.0,0.0,0.057,0.0	0.641	SE
14485	ENSG00000183137	CEP57L1	6	+	109140420	109140675	109095525	109095575	109146757	109146937	8.39638e-08	5.96734e-05	0.5,1.0,1.0,1.0,1.0	0.647,0.077,0.273,0.333	0.568	SE
27387	ENSG00000179818	PCBP1-AS1	2	-	70053730	70053815	70051202	70051305	70055713	70055910	0.000406027	0.0381058	1.0,1.0,1.0,1.0,0.114	0.0,0.507,0.578,0.0	0.552	SE
6139	ENSG00000162004	CCDC78	16	-	725445	725580	725236	725293	725793	725880	1.44577e-08	1.32999e-05	0.75,1.0,1.0,1.0,1.0	0.273,0.4,1.0,0.0	0.532	SE
36772	ENSG00000105136	ZNF419	19	+	57492112	57492211	57491467	57491597	57492855	57494648	1.38572e-09	1.61021e-06	1.0,0.6,1.0,0.833,1.0	0.024,0.8,0.36,0.286	0.519	SE
6116	ENSG00000125746	EML2	19	-	45641640	45641748	45641640	45641745	45641917	45642041	0.00111114	0.0811017	1.0,0.494,0.494,0.746,0.746	0.449,0.0,0.328,0.0	0.502	3ASS
37029	ENSG00000088727	KIF9	3	-	47243050	47243245	47240800	47241015	47244790	47244924	0.000150454	0.0196552	1.0,1.0,1.0,1.0,1.0	1.0,1.0,0.0,0.0	0.5	SE
28576	ENSG00000167103	PIP5KL1	9	-	127925957	127925979	127925106	127925260	127927152	127927208	0.00101817	0.0673026	1.0,1.0,1.0,1.0,0.618	1.0,0.447,0.288,0.0	0.49	SE
3849	ENSG00000107249	GLIS3	9	-	4125733	4125941	4118744	4118881	4286037	4286523	7.14832e-08	5.26069e-05	1.0,0.6,1.0,1.0,1.0	0.5,0.789,0.333,0.111	0.487	SE
5626	ENSG00000144061	NPHP1	2	-	110163047	110164730	110163047	110163135	110164687	110164730	9.58866e-09	1.27689e-05	1.0,0.333,0.111,0.455,0.5	0.0,0.0,0.0,0.0	0.48	RI
21217	ENSG00000185164	NOMO2	16	-	18528012	18528071	18527536	18527624	18529500	18529637	0.00340199	0.140198	0.476,1.0,1.0,1.0,1.0	0.0,1.0,0.377,0.288	0.479	SE
1487	ENSG00000157657	ZNF618	9	+	114032644	114032728	114032647	114032728	114028732	114028972	4.58616e-06	0.00232518	0.328,0.71,0.379,0.411,1.0	0.0,0.0,0.395,0.0	0.467	3ASS
16365	ENSG00000115363	EVA1A	2	-	75526111	75526199	75522364	75522487	75560679	75560938	4.91369e-06	0.00135606	0.678,0.644,0.752,0.752,1.0	0.329,0.361,0.336,0.202	0.458	SE
10856	ENSG00000221926	TRIM16	17	-	15658801	15658876	15651836	15651946	15677175	15677280	7.3677e-10	9.56847e-07	1.0,1.0,0.353,1.0,0.522	0.0,1.0,0.291,0.0	0.452	SE
2377	ENSG00000161298	ZNF382	19	+	36609901	36610053	36609926	36610053	36607551	36607622	0.000127405	0.0230695	1.0,0.612,0.165,1.0,1.0	0.441,0.165,0.612,0.0	0.451	3ASS
29783	ENSG00000164627	KIF6	6	-	39346475	39346526	39345699	39345789	39357276	39357374	0.0041148	0.157174	0.59,1.0,0.793,0.893,0.39	0.67,0.0,0.461,0.0	0.45	SE
921	ENSG00000140264	SERF2	15	+	43798868	43799107	43798943	43799107	43792974	43793083	0.0335872	0.580621	1.0,0.732,1.0,1.0,1.0	0.45,0.0,0.857,0.686	0.448	3ASS
6140	ENSG00000162004	CCDC78	16	-	725412	725591	724983	725293	725793	725855	6.29326e-07	0.000302736	0.5,1.0,1.0,1.0,1.0	0.273,0.538,1.0,0.0	0.447	SE
49	ENSG00000103248	MTHFSD	16	-	86551972	86552146	86554644	86554748	86548463	86548577	0.00347592	0.125727	1.0,1.0,1.0,1.0,1.0	0.714,0.5,1.0,0.0	0.447	MEX
18254	ENSG00000186868	MAPT	17	+	45989877	45990075	45987039	45987095	45991459	45991586	0.000956968	0.065009	1.0,1.0,0.636,1.0,0.467	0.0,1.0,0.5,0.0	0.446	SE
23391	ENSG00000090097	PCBP4	3	-	51962809	51962892	51961940	51962088	51967325	51967454	0.000593323	0.0476819	1.0,0.676,0.61,0.51,1.0	0.148,0.094,0.294,0.722	0.445	SE
36218	ENSG00000166348	USP54	10	-	73520907	73521027	73516374	73517747	73523582	73523750	6.44325e-06	0.00167358	0.0,1.0,1.0,1.0,1.0	0.429,1.0,0.0,0.0	0.443	SE
6138	ENSG00000162004	CCDC78	16	-	725412	725580	725236	725293	725793	725880	3.74673e-06	0.00113316	0.778,1.0,1.0,1.0,1.0	0.429,0.647,1.0,0.0	0.437	SE
26615	ENSG00000101353	MROH8	20	-	37141161	37141314	37137809	37137970	37143716	37143841	0.00116373	0.073929	0.8,1.0,0.636,1.0,0.556	1.0,0.2,0.25,0.0	0.436	SE
28029	ENSG00000167065	DUSP18	22	-	30663012	30663260	30652050	30652297	30663403	30663506	4.33838e-06	0.00124393	1.0,1.0,1.0,0.333,0.333	0.25,0.0,1.0,0.0	0.421	SE
27137	ENSG00000162994	CLHC1	2	-	55228031	55228204	55222234	55222493	55232235	55232354	0.00193214	0.102995	0.0,1.0,1.0,1.0,0.333	0.0,1.0,0.0,0.0	0.417	SE
23402	ENSG00000171700	RGS19	20	-	64076856	64076954	64076524	64076646	64079293	64079811	0.00731288	0.218772	1.0,0.833,1.0,0.667,0.444	0.556,0.6,0.333,0.0	0.417	SE
944	ENSG00000162004	CCDC78	16	-	725077	725293	725077	725145	725236	725293	0.0115933	0.206765	0.375,0.333,0.75,0.25,1.0	0.333,0.182,0.0,0.0	0.413	RI
27318	ENSG00000179818	PCBP1-AS1	2	-	70053730	70053792	70051202	70051305	70055713	70055910	0.00660262	0.205894	1.0,1.0,1.0,1.0,0.129	0.372,0.748,0.543,0.0	0.41	SE
14117	ENSG00000184271	POU6F1	12	-	51206788	51206883	51204172	51204368	51217641	51217667	0.032308	0.511321	0.867,0.857,0.867,0.826,0.895	0.81,1.0,0.0,0.0	0.41	SE
3118	ENSG00000182983	ZNF662	3	+	42908021	42908909	42908021	42908148	42908795	42908909	1.74616e-07	0.000139518	1.0,1.0,1.0,0.5,0.5	0.059,0.5,0.0,1.0	0.41	RI
24702	ENSG00000089847	ANKRD24	19	+	4199682	4199769	4186273	4186461	4199874	4200005	0.0144966	0.323288	0.337,1.0,0.0,1.0,0.604	0.0,0.337,0.145,0.234	0.409	SE
753	ENSG00000151353	TMEM18	2	-	675757	676238	675557	675630	676573	676642	0.000179319	0.0222417	0.867,1.0,1.0,0.867,0.25	0.3,0.429,0.333,0.5	0.406	SE
5705	ENSG00000121417	ZNF211	19	+	57633785	57633905	57633180	57633436	57634022	57634061	0.00141798	0.0851954	0.5,0.333,0.5,1.0,0.429	0.111,0.143,0.333,0.0	0.406	SE
1777	ENSG00000179818	PCBP1-AS1	2	-	70055713	70055910	70059642	70059680	70051202	70051305	0.0211558	0.418321	1.0,1.0,0.586,1.0,0.414	0.739,0.0,0.0,0.85	0.403	MEX
4732	ENSG00000129484	PARP2	14	+	20344931	20345126	20344931	20345087	20345393	20345464	1.00752e-08	3.20291e-05	0.504,0.481,0.48,0.685,0.584	0.0,0.575,0.0,0.0	0.403	5ASS
17904	ENSG00000139112	GABARAPL1	12	+	10214668	10214779	10213835	10214187	10218062	10218141	0.00719629	0.216753	0.486,1.0,0.68,1.0,1.0	0.0,0.4,0.333,1.0	0.4	SE
3321	ENSG00000114062	UBE3A	15	-	25408619	25408684	25407066	25407262	25409087	25409207	5.42988e-05	0.0093657	0.437,0.368,0.699,0.162,1.0	0.0,0.225,0.088,0.225	0.399	SE
25445	ENSG00000196247	ZNF107	7	+	64679176	64679336	64666197	64666285	64691247	64691374	0.0177896	0.364233	0.714,0.429,1.0,0.25,0.75	0.778,0.143,0.0,0.0	0.398	SE
865	ENSG00000150433	TMEM218	11	-	125102131	125102809	125102131	125102351	125102636	125102809	3.99648e-06	0.00106439	1.0,0.538,1.0,1.0,1.0	0.429,0.5,0.895,0.25	0.389	RI
7480	ENSG00000160352	ZNF714	19	+	21098811	21098910	21098814	21098910	21098184	21098311	0.00514417	0.22049	0.37,0.55,1.0,0.662,0.328	0.281,0.0,0.0,0.494	0.388	3ASS
32027	ENSG00000142303	ADAMTS10	19	-	8608133	8608248	8605622	8605809	8610643	8610735	0.000125473	0.0173137	1.0,0.75,1.0,1.0,0.789	1.0,0.75,0.333,0.0	0.387	SE
3126	ENSG00000184939	ZFP90	16	+	68539290	68539487	68539290	68539469	68539757	68539825	0.00871343	0.235826	0.627,0.528,0.144,0.0,1.0	0.0,0.0,0.0,0.296	0.386	5ASS
1553	ENSG00000139644	TMBIM6	12	+	49741956	49742115	49741573	49741611	49749617	49749856	0.000743825	0.0552935	1.0,0.083,0.333,1.0,0.333	0.333,0.0,0.0,0.333	0.383	SE
1718	ENSG00000179818	PCBP1-AS1	2	-	70018014	70018131	70051202	70051305	69996685	69996888	9.61054e-06	0.00109634	0.0,0.333,0.5,0.5,0.571	0.0,0.0,0.0,0.0	0.381	MEX
28440	ENSG00000125388	GRK4	4	+	3035385	3035523	3029200	3029409	3037373	3037511	3.403e-05	0.00642148	1.0,1.0,1.0,1.0,0.75	0.5,0.143,1.0,0.636	0.38	SE
19018	ENSG00000163617	CCDC191	3	-	114053596	114053635	114046590	114046732	114056376	114056613	0.000398295	0.0380674	1.0,1.0,0.0,0.778,1.0	0.584,0.512,0.0,0.412	0.379	SE
451	ENSG00000099849	RASSF7	11	+	563188	563478	563188	563317	563395	563478	4.27552e-05	0.00517597	1.0,1.0,1.0,1.0,0.349	0.738,0.781,0.446,0.0	0.379	RI
17062	ENSG00000204120	GIGYF2	2	+	232724573	232724691	232697330	232697392	232735154	232735238	0.00411223	0.157174	0.714,0.467,1.0,1.0,0.333	0.2,0.4,0.5,0.2	0.378	SE
263	ENSG00000173083	HPSE	4	-	83310721	83310890	83313113	83313287	83310030	83310078	0.0296221	0.495589	0.0,0.5,1.0,1.0,0.286	0.222,0.0,0.5,0.0	0.377	MEX
27936	ENSG00000180481	GLIPR1L2	12	+	75403016	75403146	75391100	75391350	75410433	75410679	0.00613415	0.196845	0.0,0.5,0.333,0.0,1.0	0.0,0.0,0.0,0.0	0.367	SE
29438	ENSG00000197256	KANK2	19	-	11196049	11196227	11195622	11195881	11197484	11197530	0.00292302	0.130138	0.8,0.385,0.375,0.474,0.28	0.263,0.0,0.125,0.0	0.366	SE
33416	ENSG00000151689	INPP1	2	+	190348887	190349031	190343929	190343961	190359645	190359698	0.000123114	0.0172032	1.0,0.429,1.0,1.0,1.0	0.333,1.0,0.333,0.429	0.362	SE
2428	ENSG00000072195	SPEG	2	+	219443107	219443440	219443107	219443150	219444029	219444059	0.00269664	0.107904	0.6,0.625,0.556,1.0,1.0	0.538,0.318,0.4,0.333	0.359	5ASS
17136	ENSG00000205885	C1RL-AS1	12	+	7115385	7118677	7115129	7115219	7118898	7119026	0.0043208	0.160625	0.813,0.75,0.455,0.619,1.0	0.6,0.5,0.176,0.2	0.358	SE
33325	ENSG00000138380	CARF	2	+	202913033	202913114	202912217	202912324	202917876	202918043	0.000103928	0.0151038	0.513,0.208,1.0,0.174,0.208	0.055,0.0,0.208,0.0	0.355	SE
28063	ENSG00000117155	SSX2IP	1	-	84671176	84671308	84670645	84670815	84690370	84690545	0.006054	0.195696	1.0,1.0,1.0,1.0,1.0	0.84,1.0,0.25,0.5	0.353	SE
35881	ENSG00000263956	NBPF11	1	-	148137710	148137809	148135671	148135813	148143414	148143686	0.0138115	0.31275	1.0,0.2,0.429,1.0,0.714	0.6,0.333,0.333,0.0	0.352	SE
4947	ENSG00000144061	NPHP1	2	-	110164519	110164730	110164687	110164730	110163047	110163135	0.000490543	0.042147	1.0,0.273,0.0,0.143,0.333	0.0,0.0,0.0,0.0	0.35	5ASS
10768	ENSG00000127081	ZNF484	9	-	92875014	92875059	92856191	92856318	92877889	92878008	0.0129919	0.301337	0.527,1.0,1.0,1.0,1.0	1.0,0.401,0.572,0.251	0.349	SE
20794	ENSG00000198089	SFI1	22	+	31528689	31528863	31508254	31508376	31546860	31546971	3.96254e-06	0.00116647	1.0,1.0,0.647,1.0,1.0	0.692,0.579,0.857,0.2	0.347	SE
3886	ENSG00000204138	PHACTR4	1	+	28457831	28457855	28407409	28407463	28459084	28459258	0.00751198	0.221133	0.704,0.443,0.443,0.848,0.761	0.65,0.241,0.0,0.284	0.346	SE
9702	ENSG00000147576	ADHFE1	8	+	66442797	66442844	66432504	66432575	66444366	66444420	0.0160954	0.344812	1.0,1.0,1.0,1.0,0.798	0.569,0.397,0.497,1.0	0.344	SE
21306	ENSG00000162542	TMCO4	1	-	19798070	19798215	19787025	19787117	19799854	19799940	0.000462847	0.0405505	0.4,0.692,0.556,0.286,0.375	0.158,0.333,0.0,0.0	0.339	SE
6543	ENSG00000151532	VTI1A	10	+	112448381	112448489	112446997	112447467	112448881	112450726	0.0374031	0.552366	1.0,0.333,1.0,0.6,0.0	0.667,0.0,0.333,0.0	0.337	SE
26964	ENSG00000135622	SEMA4F	2	+	74657852	74657951	74657564	74657624	74662731	74662825	0.00124408	0.0773716	0.385,0.429,0.619,0.643,0.7	0.2,0.396,0.111,0.176	0.334	SE
1458	ENSG00000008838	MED24	17	-	40033344	40033771	40033344	40033456	40034915	40034972	0.00128649	0.0881422	1.0,0.778,0.714,1.0,0.667	0.25,0.429,0.481,0.833	0.334	3ASS
18402	ENSG00000197119	SLC25A29	14	-	100295625	100295993	100293293	100293377	100298841	100298885	0.00365886	0.145941	0.8,0.533,0.75,0.647,0.333	0.212,0.238,0.389,0.28	0.333	SE
6145	ENSG00000138688	KIAA1109	4	+	122224497	122224677	122224500	122224677	122220332	122220470	2.65118e-05	0.00746749	0.796,1.0,1.0,0.796,0.873	0.662,0.662,0.423,0.494	0.333	3ASS
1886	ENSG00000101966	XIAP	X	+	123885630	123886539	123860026	123860293	123888618	123888718	0.00861834	0.243008	0.625,0.667,0.739,0.429,0.63	0.333,0.487,0.333,0.0	0.33	SE
3884	ENSG00000204138	PHACTR4	1	+	28457831	28457859	28407409	28407463	28459084	28459239	0.0211161	0.399488	0.697,0.338,0.277,0.605,0.697	0.506,0.133,0.133,0.0	0.33	SE
1771	ENSG00000126768	TIMM17B	X	-	48895351	48895972	48895351	48895454	48896758	48896858	1.32132e-05	0.00399088	0.75,1.0,1.0,0.733,1.0	0.375,0.75,1.0,0.143	0.33	3ASS
12834	ENSG00000176732	PFN4	2	-	24122751	24122833	24122506	24122547	24123117	24123464	0.00215791	0.110283	0.511,0.344,1.0,1.0,0.677	0.0,0.0,0.511,1.0	0.329	SE
3323	ENSG00000114062	UBE3A	15	-	25408571	25408684	25407066	25407262	25409087	25409207	0.0068783	0.211503	0.25,0.0,0.6,0.143,1.0	0.0,0.0,0.077,0.2	0.329	SE
1717	ENSG00000242612	DECR2	16	+	406684	406952	406684	406833	406889	406952	0.022755	0.307864	0.622,0.261,0.634,0.514,0.516	0.481,0.0,0.247,0.0	0.327	RI
31088	ENSG00000067225	PKM	15	-	72221167	72221284	72218943	72219110	72230895	72231113	0.00868151	0.243855	0.5,0.5,0.333,0.5,0.667	0.2,0.3,0.2,0.0	0.325	SE
2494	ENSG00000269313	MAGIX	X	+	49166073	49166632	49166088	49166632	49165189	49165361	0.00111209	0.0811017	0.464,1.0,0.08,0.11,0.464	0.393,0.0,0.0,0.0	0.325	3ASS
20319	ENSG00000183474	GTF2H2C	5	+	69562672	69562770	69560208	69560242	69565099	69565188	6.30758e-07	0.000302736	1.0,0.714,1.0,1.0,1.0	0.556,0.727,0.2,1.0	0.322	SE
13182	ENSG00000072609	CHFR	12	-	132862332	132862425	132861466	132861634	132870723	132870783	0.000266239	0.0281077	0.818,0.5,0.333,0.368,0.455	0.2,0.158,0.0,0.333	0.322	SE
33155	ENSG00000157036	EXOG	3	+	38497628	38497684	38496271	38496530	38501354	38501494	0.0336432	0.521893	1.0,1.0,1.0,1.0,1.0	1.0,0.481,0.481,0.756	0.321	SE
27208	ENSG00000181666	HKR1	19	+	37357961	37358039	37347776	37347872	37362105	37362296	0.00418336	0.157672	0.349,0.152,0.517,1.0,0.0	0.0,0.128,0.211,0.0	0.319	SE
3837	ENSG00000099840	IZUMO4	19	+	2098435	2099584	2098435	2098450	2099254	2099584	0.0235739	0.311847	0.818,0.556,0.333,0.333,1.0	0.273,0.0,0.333,0.556	0.317	RI
4070	ENSG00000228315	GUSBP11	22	-	23686830	23686995	23683724	23683867	23690235	23693151	0.0498597	0.63963	1.0,0.259,0.31,1.0,0.143	0.176,0.368,0.123,0.263	0.31	SE
6968	ENSG00000169255	B3GALNT1	3	-	161089943	161090062	161083896	161086788	161103426	161103517	0.0149647	0.327899	0.412,0.385,0.474,0.5,0.667	0.294,0.286,0.0,0.143	0.307	SE
4153	ENSG00000151092	NGLY1	3	-	25736308	25737455	25736308	25736400	25737333	25737455	2.34268e-05	0.00346629	0.667,1.0,1.0,0.667,1.0	1.0,0.412,0.5,0.333	0.306	RI
19054	ENSG00000156787	TBC1D31	8	+	123142261	123142456	123140760	123140901	123144716	123144855	7.11557e-05	0.011467	1.0,1.0,0.5,1.0,0.833	0.615,0.259,1.0,0.375	0.304	SE
8582	ENSG00000122550	KLHL7	7	+	23117833	23117964	23106297	23106794	23123776	23123879	0.00245156	0.118178	0.714,1.0,0.529,1.0,1.0	0.75,0.6,0.333,0.5	0.303	SE
1499	ENSG00000107679	PLEKHA1	10	+	122428275	122428420	122426941	122427031	122429623	122432354	0.0127286	0.297794	0.852,0.76,0.7,0.733,0.647	0.8,0.317,0.5,0.143	0.298	SE
9932	ENSG00000168566	SNRNP48	6	+	7599672	7599680	7595026	7595101	7601335	7601524	0.000190073	0.022684	0.597,0.751,0.394,0.271,0.317	0.0,0.125,0.317,0.236	0.297	SE
19284	ENSG00000239779	WBP1	2	+	74458831	74458919	74458438	74458671	74459437	74459562	0.0277569	0.473241	0.336,0.168,0.168,0.336,1.0	0.178,0.0,0.078,0.168	0.296	SE
12240	ENSG00000182473	EXOC7	17	-	76090328	76090481	76089174	76089320	76091142	76091235	0.0369195	0.549281	0.448,0.81,0.6,0.556,0.059	0.27,0.333,0.0,0.2	0.294	SE
1775	ENSG00000179818	PCBP1-AS1	2	-	70055713	70055910	70059642	70059680	70051202	70051305	0.033616	0.520288	1.0,1.0,1.0,1.0,0.586	0.876,0.739,0.0,0.876	0.294	MEX
18401	ENSG00000197119	SLC25A29	14	-	100295625	100295697	100293293	100293377	100298841	100298885	0.0115573	0.284145	0.86,0.466,0.527,0.65,0.288	0.176,0.218,0.397,0.271	0.293	SE
17989	ENSG00000164048	ZNF589	3	+	48267917	48268160	48260812	48260939	48286245	48286630	0.00918128	0.252564	1.0,0.867,0.667,1.0,0.862	0.6,0.0,0.75,1.0	0.292	SE
21904	ENSG00000141380	SS18	18	-	26080304	26080423	26078075	26078160	26082362	26082528	0.000870019	0.0613683	1.0,0.4,0.429,0.5,1.0	0.5,1.0,0.0,0.0	0.291	SE
27602	ENSG00000152582	SPEF2	5	+	35644354	35644525	35641430	35641683	35646666	35646807	7.88315e-09	7.9111e-06	1.0,1.0,1.0,0.8,1.0	0.556,0.5,1.0,0.625	0.29	SE
34941	ENSG00000183943	PRKX	X	-	3611221	3611334	3608624	3608945	3612176	3612281	0.0081764	0.233291	0.467,0.355,0.636,0.778,0.778	0.364,0.13,0.214,0.556	0.287	SE
3954	ENSG00000175110	MRPS22	3	+	139350178	139351060	139350178	139350322	139351030	139351060	0.0101925	0.192364	0.714,0.8,1.0,0.636,0.778	0.231,0.556,0.778,0.429	0.287	RI
711	ENSG00000197756	RPL37A	2	+	216519331	216519390	216499948	216500031	216520713	216520774	0.00817861	0.233291	0.708,1.0,0.829,0.548,0.625	0.409,0.752,0.288,0.377	0.285	SE
39093	ENSG00000053254	FOXN3	14	-	89486568	89486671	89412312	89412490	89619027	89619137	0.00251959	0.120406	0.818,0.538,0.818,1.0,1.0	0.786,0.5,0.667,0.25	0.284	SE
19481	ENSG00000152683	SLC30A6	2	+	32197317	32197392	32193888	32193983	32197706	32197826	0.0100649	0.263126	0.258,0.823,0.718,0.78,1.0	0.334,0.522,0.476,0.396	0.284	SE
5198	ENSG00000185163	DDX51	12	-	132140830	132141420	132140830	132141020	132141102	132141420	0.0456313	0.438214	0.511,0.44,0.872,1.0,0.84	0.247,0.207,0.344,1.0	0.283	RI
20367	ENSG00000198794	SCAMP5	15	+	75016592	75016749	75012676	75012805	75017869	75017971	0.010083	0.263126	0.375,0.692,0.818,0.8,0.231	0.429,0.241,0.2,0.333	0.282	SE
35679	ENSG00000123146	ADGRE5	19	+	14397076	14397223	14396249	14396473	14397657	14397804	0.00280298	0.128124	0.68,0.304,0.455,0.25,0.333	0.2,0.0,0.182,0.111	0.281	SE
5839	ENSG00000177335	C8orf31	8	+	143042957	143043087	143039260	143039569	143043177	143043262	0.0432108	0.595511	0.684,0.643,0.765,0.52,0.75	0.529,0.444,0.2,0.4	0.279	SE
3509	ENSG00000002016	RAD52	12	-	949601	949665	949605	949665	932974	933076	0.00930891	0.238653	1.0,1.0,1.0,0.744,1.0	0.829,0.195,0.659,1.0	0.278	5ASS
28736	ENSG00000157985	AGAP1	2	+	235930764	235930923	235908737	235908906	235968461	235968623	0.000895342	0.0623576	0.577,0.833,0.525,0.886,0.559	0.333,0.396,0.511,0.355	0.277	SE
29546	ENSG00000090266	NDUFB2	7	+	140700869	140700959	140696991	140697074	140702865	140703010	0.00509093	0.178126	0.615,0.333,0.692,0.806,0.0	0.067,0.0,0.789,0.0	0.275	SE
4189	ENSG00000215440	NPEPL1	20	+	58691723	58691830	58691723	58691780	58693736	58693922	0.0024784	0.105051	1.0,0.659,0.177,1.0,0.563	0.392,1.0,0.0,0.244	0.271	5ASS
48	ENSG00000103248	MTHFSD	16	-	86551972	86552146	86554644	86554751	86548463	86548577	0.011798	0.276514	1.0,1.0,1.0,1.0,1.0	0.6,0.818,1.0,0.5	0.27	MEX
31394	ENSG00000170776	AKAP13	15	+	85662387	85662453	85658536	85658590	85664562	85664755	0.00180015	0.0996082	0.174,0.269,0.675,0.237,0.464	0.0,0.082,0.302,0.0	0.268	SE
15853	ENSG00000175224	ATG13	11	+	46621059	46621157	46618324	46618375	46644278	46644360	0.00339485	0.140198	0.143,0.103,0.5,0.2,1.0	0.333,0.0,0.0,0.167	0.264	SE
7555	ENSG00000073605	GSDMB	17	-	39908175	39908214	39906960	39906987	39908957	39909042	9.83456e-06	0.00245761	0.123,0.778,0.318,0.345,0.219	0.0,0.189,0.0,0.189	0.262	SE
38686	ENSG00000137404	NRM	6	-	30690024	30690243	30688046	30688942	30690841	30690986	0.0101542	0.263126	0.6,0.9,1.0,0.852,0.818	0.765,0.364,0.533,0.625	0.262	SE
34762	ENSG00000196440	ARMCX4	X	+	101488443	101489315	101488007	101488099	101498144	101499366	0.0171799	0.357174	0.571,0.75,0.875,0.538,0.667	0.294,0.714,0.333,0.333	0.262	SE
32449	ENSG00000069493	CLEC2D	12	+	9693033	9693115	9692827	9692931	9694759	9695129	0.000651565	0.0504745	0.511,0.677,0.344,0.272,0.282	0.0,0.511,0.116,0.0	0.26	SE
37521	ENSG00000170873	MTSS1	8	-	124557680	124557875	124556231	124556405	124562781	124562992	2.83801e-05	0.00569614	1.0,0.824,1.0,1.0,0.935	0.455,1.0,0.625,0.692	0.259	SE
20532	ENSG00000214021	TTLL3	3	+	9818554	9818920	9817644	9817759	9820545	9820741	0.00328931	0.138014	1.0,0.897,0.771,0.727,0.786	0.744,0.636,0.574,0.36	0.258	SE
2853	ENSG00000085465	OVGP1	1	-	111421275	111421673	111421275	111421461	111421564	111421673	3.92927e-05	0.0049281	0.5,0.455,0.0,0.333,0.182	0.0,0.0,0.143,0.0	0.258	RI
28124	ENSG00000138028	CGREF1	2	-	27110672	27110968	27104286	27104377	27118845	27119030	0.0133843	0.306316	0.44,0.867,0.818,0.846,0.5	0.4,0.451,0.667,0.231	0.257	SE
23093	ENSG00000140987	ZSCAN32	16	-	3393648	3393814	3384820	3384941	3397191	3397745	0.00409217	0.157174	0.571,1.0,0.667,1.0,1.0	0.571,0.833,0.636,0.333	0.254	SE
28993	ENSG00000128928	IVD	15	+	40424134	40424216	40416289	40416362	40435416	40435947	0.00678369	0.209176	0.611,0.116,0.511,0.0,0.089	0.0,0.0,0.05,0.0	0.253	SE
1008	ENSG00000111596	CNOT2	12	+	70294070	70294294	70301704	70301865	70278131	70278274	0.00704988	0.184784	1.0,0.769,1.0,0.85,0.667	0.333,0.75,0.333,1.0	0.253	MEX
242	ENSG00000163930	BAP1	3	-	52402778	52403298	52402778	52402940	52403137	52403298	0.0444094	0.435111	0.333,0.778,0.714,0.238,0.81	0.25,0.167,0.6,0.273	0.252	RI
13141	ENSG00000138092	CENPO	2	+	24793851	24793965	24793305	24793501	24799674	24799794	0.00914833	0.252564	0.667,0.692,1.0,0.6,0.714	0.462,0.273,0.2,1.0	0.251	SE
31477	ENSG00000213918	DNASE1	16	+	3656963	3657111	3656637	3656753	3657186	3657341	0.0109197	0.273339	0.857,1.0,0.5,1.0,0.6	0.6,0.8,0.333,0.429	0.251	SE
19563	ENSG00000196460	RFX8	2	-	101428955	101429019	101422361	101422472	101450593	101450680	0.0191274	0.378399	0.682,0.539,0.854,0.682,0.745	0.539,0.539,0.494,0.226	0.251	SE
3666	ENSG00000101974	ATP11C	X	-	139731650	139731755	139726348	139728962	139737915	139738069	0.0192177	0.379168	0.667,0.733,0.59,0.947,0.877	0.818,0.684,0.132,0.412	0.251	SE
9872	ENSG00000206560	ANKRD28	3	-	15814239	15814309	15795222	15795306	15859376	15859469	0.000401337	0.0381058	0.36,0.772,0.738,0.628,0.0	0.0,0.0,0.0,1.0	0.25	SE
2741	ENSG00000171097	KYAT1	9	-	128845352	128845517	128845352	128845411	128846679	128846859	0.0149138	0.36528	0.0,0.333,0.4,1.0,0.143	0.0,0.0,0.0,0.5	0.25	3ASS
15854	ENSG00000175224	ATG13	11	+	46621041	46621157	46618324	46618375	46644278	46644360	0.0103655	0.265297	0.143,0.037,0.273,0.0,1.0	0.0,0.0,0.0,0.167	0.249	SE
4612	ENSG00000156042	CFAP70	10	-	73272927	73273017	73269613	73269715	73274432	73274594	1.93633e-08	1.64424e-05	0.714,1.0,1.0,1.0,1.0	1.0,0.571,0.565,0.643	0.248	SE
20008	ENSG00000196914	ARHGEF12	11	+	120409393	120409450	120407737	120407823	120420752	120420851	0.00214358	0.11006	0.575,0.621,0.586,0.38,0.296	0.321,0.294,0.29,0.071	0.248	SE
25650	ENSG00000074657	ZNF532	18	+	58865303	58865385	58863603	58863750	58865469	58865579	0.00710733	0.214759	0.961,0.855,0.797,0.71,0.687	0.777,0.611,0.272,0.56	0.247	SE
671	ENSG00000161955	TNFSF13	17	+	7559623	7559702	7559850	7559893	7559067	7559297	0.0423082	0.591916	0.662,0.758,0.702,0.611,0.541	0.505,0.611,0.31,0.207	0.247	MEX
12869	ENSG00000135241	PNPLA8	7	-	108521475	108521521	108514435	108515574	108526028	108526194	0.00916785	0.252564	0.842,0.608,0.78,0.81,0.571	0.642,0.571,0.249,0.444	0.246	SE
23728	ENSG00000157349	DDX19B	16	+	70314901	70314955	70299177	70299354	70315968	70316104	0.0177367	0.363931	0.57,0.758,0.604,0.671,0.485	0.53,0.426,0.449,0.082	0.246	SE
34840	ENSG00000080823	MOK	14	-	102265822	102265912	102251916	102251995	102283477	102283592	0.00306799	0.133576	0.059,0.818,0.75,1.0,0.333	0.0,0.391,1.0,0.0	0.244	SE
38646	ENSG00000145782	ATG12	5	-	115840496	115840612	115837627	115837764	115840817	115840934	0.00426683	0.159666	0.875,0.917,0.8,0.667,1.0	0.76,0.556,0.368,0.76	0.241	SE
3995	ENSG00000079616	KIF22	16	+	29804575	29805026	29804813	29805026	29803997	29804065	0.0052187	0.22049	0.394,0.684,0.722,0.704,0.688	0.296,0.25,0.571,0.474	0.241	3ASS
14365	ENSG00000175182	FAM131A	3	+	184337310	184337371	184335925	184336123	184341723	184341817	0.00325735	0.13777	0.772,0.923,1.0,0.893,0.878	0.929,0.544,0.599,0.544	0.239	SE
36105	ENSG00000172113	NME6	3	-	48296118	48296158	48295074	48295235	48296726	48296829	0.00518042	0.179002	0.747,0.83,0.88,0.866,0.936	0.6,0.834,0.699,0.317	0.239	SE
3400	ENSG00000213983	AP1G2	14	-	23565815	23566160	23565815	23565892	23566063	23566160	0.0406859	0.414462	0.333,0.867,0.429,0.8,0.619	0.286,0.462,0.345,0.391	0.239	RI
4069	ENSG00000228315	GUSBP11	22	-	23700725	23700845	23694118	23695517	23705428	23705541	0.00584274	0.191958	0.444,0.28,0.375,0.364,0.308	0.0,0.333,0.13,0.0	0.238	SE
38682	ENSG00000137404	NRM	6	-	30690046	30690243	30688046	30688942	30690841	30691308	0.0130442	0.302192	0.657,0.913,1.0,0.862,0.84	0.778,0.391,0.563,0.739	0.237	SE
5700	ENSG00000225746	SNHG23	14	+	100897592	100897732	100894888	100895039	100898956	100899085	0.0233711	0.426789	1.0,0.333,1.0,1.0,0.455	0.75,0.619,0.714,0.0	0.237	SE
1011	ENSG00000111596	CNOT2	12	+	70285399	70285586	70301704	70301865	70278131	70278274	0.0276891	0.489487	1.0,0.7,1.0,0.4,0.5	0.333,0.6,0.0,1.0	0.237	MEX
20529	ENSG00000214021	TTLL3	3	+	9818821	9818920	9817644	9817759	9820545	9820741	0.00272193	0.125242	1.0,0.918,0.795,0.769,0.806	0.783,0.667,0.63,0.407	0.236	SE
821	ENSG00000141837	CACNA1A	19	-	13227430	13227527	13228698	13228795	13224666	13224772	0.0340231	0.520288	0.615,1.0,0.75,0.75,0.7	0.5,0.419,0.857,0.333	0.236	MEX
5029	ENSG00000015479	MATR3	5	+	139293749	139294028	139293749	139293805	139314674	139314736	0.0241981	0.373426	0.459,0.31,0.636,0.8,0.462	0.286,0.333,0.048,0.524	0.236	5ASS
10452	ENSG00000176155	CCDC57	17	-	82179026	82179189	82178473	82178605	82183773	82183932	0.00358043	0.144862	0.619,0.789,0.875,0.905,0.571	0.6,0.321,0.548,0.6	0.235	SE
4906	ENSG00000173402	DAG1	3	+	49487253	49487415	49470353	49470433	49488625	49488745	0.00362323	0.145708	0.81,1.0,1.0,0.857,0.8	0.81,0.846,0.2,0.778	0.235	SE
20625	ENSG00000178773	CPNE7	16	+	89587555	89587582	89587042	89587102	89588674	89588808	0.0458646	0.610326	0.279,0.1,0.289,0.404,0.608	0.1,0.114,0.196,0.0	0.234	SE
37067	ENSG00000182511	FES	15	+	90890981	90891191	90890400	90890484	90891553	90891676	0.000735505	0.0550457	0.628,0.818,0.852,0.714,0.828	0.476,0.667,0.351,0.655	0.231	SE
28798	ENSG00000196793	ZNF239	10	-	43567898	43568021	43556346	43558171	43574539	43574618	0.00367814	0.145941	0.846,1.0,0.75,1.0,1.0	0.625,0.8,1.0,0.333	0.23	SE
22991	ENSG00000248932	RP11-319G6.1	3	+	139419556	139419680	139389839	139389933	139423015	139423114	0.000459028	0.0405505	1.0,1.0,1.0,1.0,0.733	0.714,0.789,0.8,0.571	0.228	SE
34044	ENSG00000183160	TMEM119	12	-	108594336	108594545	108592299	108592397	108597969	108598148	3.59607e-06	0.0011137	0.521,0.477,0.322,0.531,0.439	0.082,0.302,0.096,0.45	0.226	SE
37314	ENSG00000125814	NAPB	20	-	23395138	23395185	23394921	23394999	23397071	23397200	0.0112693	0.27924	0.712,0.902,0.789,0.698,0.397	0.509,0.497,0.497,0.397	0.225	SE
31298	ENSG00000169592	INO80E	16	+	30001464	30001530	30000928	30001040	30005220	30005577	0.00929228	0.254359	0.426,0.606,0.553,0.743,0.536	0.255,0.429,0.512,0.199	0.224	SE
16068	ENSG00000243943	ZNF512	2	+	27583657	27583716	27583029	27583142	27598066	27598254	0.0292844	0.489434	0.476,0.459,0.421,0.858,0.412	0.417,0.32,0.359,0.108	0.224	SE
5078	ENSG00000164051	CCDC51	3	-	48433706	48433976	48433706	48433871	48434816	48435015	0.00371095	0.172912	0.426,0.572,0.635,0.617,0.266	0.5,0.107,0.188,0.323	0.224	3ASS
34207	ENSG00000160323	ADAMTS13	9	+	133457909	133458094	133456542	133456719	133458973	133459402	0.000940041	0.0642546	1.0,1.0,0.455,0.867,0.933	1.0,0.394,0.5,0.619	0.223	SE
36278	ENSG00000111785	RIC8B	12	+	106874480	106874567	106870822	106870942	106885903	106887284	0.0255256	0.450122	0.67,0.203,0.404,0.145,0.337	0.113,0.404,0.0,0.0	0.223	SE
38910	ENSG00000173715	C11orf80	11	+	66788159	66788269	66759042	66759096	66796280	66796364	0.0279203	0.474173	0.857,0.875,0.75,0.889,0.692	0.75,0.677,0.6,0.333	0.223	SE
635	ENSG00000015153	YAF2	12	-	42199135	42199235	42161671	42161765	42210547	42210619	0.00190746	0.102465	0.143,0.667,0.059,0.6,0.0	0.143,0.143,0.0,0.0	0.222	SE
3593	ENSG00000010704	HFE	6	+	26094185	26094218	26093118	26093232	26094403	26095020	0.0199206	0.38921	1.0,0.797,1.0,0.849,0.837	0.678,1.0,0.595,0.424	0.222	SE
35780	ENSG00000111325	OGFOD2	12	+	122977980	122978199	122976870	122976970	122978359	122978569	0.0221756	0.411609	0.091,0.067,0.714,0.238,0.5	0.0,0.2,0.0,0.2	0.222	SE
14708	ENSG00000144468	RHBDD1	2	+	226838072	226838154	226837547	226837770	226839408	226839627	0.030796	0.498836	0.893,0.702,0.466,1.0,0.511	0.511,0.466,0.786,0.207	0.222	SE
3409	ENSG00000163378	EOGT	3	-	69012367	69012799	69012602	69012799	69011935	69011991	0.00687011	0.206038	0.843,1.0,0.969,0.909,1.0	0.724,0.829,0.667,0.667	0.222	5ASS
398	ENSG00000204576	PRR3	6	+	30561327	30561508	30558149	30558212	30561833	30562124	0.0119491	0.287376	1.0,0.765,1.0,0.875,0.765	0.467,0.778,0.579,0.818	0.221	SE
18530	ENSG00000161558	TMEM143	19	-	48360071	48360176	48345268	48345354	48363290	48363531	0.0129936	0.301337	0.778,0.667,0.882,1.0,1.0	0.538,0.556,0.846,0.636	0.221	SE
3676	ENSG00000137942	FNBP1L	1	+	93550946	93554659	93550946	93551105	93552408	93554659	0.00691588	0.152672	0.378,0.527,0.455,0.87,0.529	0.3,0.342,0.171,0.511	0.221	RI
1062	ENSG00000204120	GIGYF2	2	+	232724573	232724691	232734416	232734486	232703423	232703489	0.0068561	0.184784	0.504,0.337,0.425,0.738,0.47	0.348,0.262,0.182,0.307	0.22	MEX
1129	ENSG00000008130	NADK	1	-	1756738	1756882	1756778	1756882	1756502	1756608	0.00905317	0.236411	1.0,1.0,1.0,1.0,1.0	0.709,1.0,0.41,1.0	0.22	5ASS
8744	ENSG00000248429	RP11-597D13.9	4	+	158198787	158198870	158179660	158179735	158199087	158199486	0.0118438	0.287033	0.757,0.661,0.82,0.722,0.313	0.438,0.548,0.413,0.342	0.219	SE
23870	ENSG00000196458	ZNF605	12	-	132948147	132948270	132944797	132945797	132956242	132956262	0.0332739	0.5188	0.379,0.2,0.368,0.6,0.571	0.273,0.12,0.0,0.429	0.218	SE
31919	ENSG00000115677	HDLBP	2	-	241268953	241269105	241268476	241268541	241269200	241269295	0.00157435	0.0912297	0.68,1.0,1.0,0.882,1.0	0.5,0.714,0.941,0.625	0.217	SE
17065	ENSG00000204120	GIGYF2	2	+	232703423	232703489	232697329	232697392	232735154	232735238	0.0136038	0.309953	0.912,0.835,1.0,1.0,0.839	0.752,0.766,0.917,0.366	0.217	SE
4952	ENSG00000151292	CSNK1G3	5	+	123590409	123590558	123590412	123590558	123588426	123588511	0.00434424	0.20023	0.483,0.382,0.376,0.423,0.494	0.308,0.37,0.073,0.109	0.217	3ASS
16649	ENSG00000168591	TMUB2	17	+	44187616	44187743	44187048	44187109	44189021	44189588	0.0117588	0.286713	0.81,0.579,0.846,1.0,1.0	0.474,0.5,0.692,0.857	0.216	SE
14479	ENSG00000183137	CEP57L1	6	+	109145218	109145381	109095152	109095575	109146757	109146937	2.37431e-06	0.000840839	0.793,1.0,1.0,1.0,1.0	0.88,0.692,0.529,0.875	0.215	SE
33308	ENSG00000076555	ACACB	12	+	109247605	109247703	109246178	109246448	109249983	109250104	5.70406e-05	0.0096133	0.733,1.0,1.0,1.0,1.0	0.714,1.0,0.5,0.714	0.215	SE
27017	ENSG00000158483	FAM86C1	11	+	71793379	71793481	71791735	71791819	71796016	71796940	0.0351548	0.534169	0.647,0.5,0.6,0.333,0.429	0.429,0.385,0.0,0.333	0.215	SE
302	ENSG00000160326	SLC2A6	9	-	133473414	133474088	133473979	133474088	133473104	133473250	0.0190616	0.353946	0.623,0.632,0.747,0.67,0.778	0.548,0.52,0.333,0.5	0.215	5ASS
27992	ENSG00000133794	ARNTL	11	+	13326412	13326467	13309986	13310059	13349944	13350070	0.0376583	0.555019	0.533,0.675,0.438,0.49,0.272	0.516,0.318,0.0,0.237	0.214	SE
6181	ENSG00000137959	IFI44L	1	+	78627905	78628393	78620402	78620571	78628950	78628999	3.45734e-05	0.00646873	0.5,0.0,1.0,1.0,1.0	1.0,0.949,0.0,0.0	0.213	SE
16440	ENSG00000106012	IQCE	7	+	2567115	2567163	2559020	2559217	2568953	2568999	5.75825e-05	0.00963111	0.935,1.0,1.0,0.957,0.85	0.806,0.567,1.0,0.567	0.213	SE
457	ENSG00000135250	SRPK2	7	-	105268805	105268869	105203627	105203785	105388647	105388702	0.0100147	0.262906	0.435,0.55,0.594,0.247,0.255	0.345,0.251,0.121,0.096	0.213	SE
21512	ENSG00000167733	HSD11B1L	19	+	5684992	5685119	5684818	5684905	5686899	5686991	0.0268292	0.463487	0.6,0.647,1.0,0.81,0.846	0.714,0.474,0.583,0.5	0.213	SE
14325	ENSG00000148057	IDNK	9	+	83628006	83628211	83623146	83623221	83628872	83628959	0.0483524	0.625381	0.429,0.733,0.4,0.2,0.583	0.429,0.429,0.167,0.0	0.213	SE
7788	ENSG00000196756	SNHG17	20	-	38425934	38426052	38425934	38426048	38426418	38426503	8.32675e-06	0.00301547	0.492,0.279,0.244,0.492,0.0	0.244,0.0,0.0,0.108	0.213	3ASS
33098	ENSG00000107614	TRDMT1	10	-	17161482	17161548	17160304	17160374	17168840	17168917	0.00134023	0.0819657	1.0,1.0,0.722,1.0,1.0	0.565,0.366,1.0,1.0	0.212	SE
5023	ENSG00000080823	MOK	14	-	102232534	102233789	102232534	102232671	102233687	102233789	0.00177394	0.0688048	0.655,0.636,0.786,0.76,0.8	0.625,0.368,0.403,0.667	0.212	RI
1012	ENSG00000111596	CNOT2	12	+	70294236	70294294	70301704	70301865	70278131	70278274	0.0108684	0.268631	1.0,0.74,1.0,0.867,0.83	0.478,0.846,0.379,1.0	0.212	MEX
3578	ENSG00000179818	PCBP1-AS1	2	-	70083506	70083687	70083537	70083687	70051202	70051305	0.0224681	0.370083	0.511,0.473,0.692,0.333,0.143	0.359,0.2,0.243,0.07	0.212	5ASS
38971	ENSG00000167637	ZNF283	19	+	43833504	43833626	43831317	43831381	43835504	43835592	0.0164238	0.34799	0.4,0.2,0.467,0.467,0.714	0.053,0.407,0.0,0.5	0.21	SE
297	ENSG00000101639	CEP192	18	+	13057584	13059312	13057584	13057733	13059081	13059312	1.50073e-05	0.0025009	0.125,0.478,0.143,0.077,0.565	0.037,0.167,0.0,0.067	0.21	RI
1930	ENSG00000131470	PSMC3IP	17	-	42574098	42574210	42574195	42574210	42573477	42573623	1.81003e-06	0.00115082	0.75,1.0,1.0,0.75,1.0	0.66,0.636,0.467,1.0	0.209	5ASS
7170	ENSG00000172765	TMCC1	3	-	129827802	129828508	129827802	129828077	129832773	129832826	0.0411491	0.619465	0.852,0.833,1.0,0.714,0.529	0.833,0.667,0.478,0.333	0.208	3ASS
1283	ENSG00000187609	EXD3	9	-	137352065	137352201	137351317	137351528	137352619	137352786	0.00225668	0.111711	1.0,1.0,0.5,1.0,0.6	0.25,1.0,0.2,1.0	0.207	SE
32797	ENSG00000009780	FAM76A	1	+	27749067	27749154	27744653	27744811	27755194	27755330	0.00421434	0.158239	0.688,0.848,0.851,0.817,0.576	0.499,0.696,0.629,0.372	0.207	SE
5656	ENSG00000143224	PPOX	1	+	161167099	161167486	161167099	161167234	161167370	161167486	0.0358939	0.376481	0.643,0.75,0.846,0.5,0.471	0.273,0.313,0.556,0.6	0.207	RI
128	ENSG00000134802	SLC43A3	11	-	57426587	57426750	57426587	57426652	57426885	57427043	0.0220255	0.451455	1.0,1.0,0.75,0.714,0.8	0.5,0.765,0.818,0.5	0.207	3ASS
15858	ENSG00000175224	ATG13	11	+	46618259	46618375	46617544	46617890	46644278	46644360	0.00261045	0.122624	0.719,0.75,0.7,0.538,0.568	0.442,0.455,0.458,0.444	0.205	SE
30565	ENSG00000133114	GPALPP1	13	+	45029238	45032107	45027784	45028003	45033235	45033602	0.0468583	0.613968	0.667,0.5,0.333,0.833,0.375	0.412,0.222,0.3,0.412	0.205	SE
4900	ENSG00000196642	RABL6	9	+	136831720	136832370	136831720	136831861	136832261	136832370	0.00350994	0.104047	1.0,0.636,0.0,0.333,0.556	0.0,0.0,1.0,0.2	0.205	RI
3861	ENSG00000132781	MUTYH	1	-	45333412	45333594	45333412	45333497	45334390	45334511	0.0363805	0.596923	0.889,0.846,0.909,0.619,0.852	0.52,0.714,0.862,0.385	0.203	3ASS
3672	ENSG00000168958	MFF	2	+	227328677	227328899	227328677	227328789	227329605	227329783	0.00343581	0.125545	0.167,0.13,0.167,0.6,0.294	0.077,0.091,0.053,0.059	0.202	5ASS
619	ENSG00000168811	IL12A	3	+	159993011	159993125	159993450	159993492	159990166	159990312	0.000773728	0.0400204	0.267,1.0,1.0,0.594,0.88	0.889,0.354,0.422,0.523	0.201	MEX
7509	ENSG00000162591	MEGF6	1	-	3496987	3497119	3496654	3496783	3497232	3497361	0.001086	0.0703129	0.413,0.469,0.345,0.467,0.4	0.467,0.176,0.143,0.091	0.2	SE
37346	ENSG00000186001	LRCH3	3	+	197858833	197858905	197854391	197854445	197865422	197865471	0.0374719	0.553011	0.576,0.357,0.72,0.69,0.336	0.547,0.357,0.193,0.245	0.2	SE
10079	ENSG00000135164	DMTF1	7	+	87154227	87154278	87152545	87152555	87154389	87154528	3.38739e-05	0.00642148	0.149,0.243,0.243,0.324,0.176	0.114,0.0,0.0,0.0	0.199	SE
15064	ENSG00000009413	REV3L	6	-	111472012	111472140	111416282	111416472	111482749	111483229	0.00400497	0.155092	0.304,0.545,0.214,0.467,0.6	0.231,0.333,0.167,0.176	0.199	SE
6769	ENSG00000174151	CYB561D1	1	+	109494519	109494623	109494113	109494287	109495142	109495180	0.0489668	0.631109	0.545,0.59,0.692,0.6,0.333	0.462,0.2,0.25,0.5	0.199	SE
34574	ENSG00000103852	TTC23	15	-	99245388	99245510	99241364	99241559	99249416	99249610	0.0361374	0.542748	0.355,0.875,1.0,0.84,0.895	0.6,0.714,0.565,0.5	0.198	SE
16131	ENSG00000157823	AP3S2	15	-	89878264	89878300	89877305	89877424	89888520	89888632	0.000255921	0.0281077	0.223,0.138,0.152,0.0,0.642	0.138,0.0,0.0,0.0	0.197	SE
18926	ENSG00000237125	HAND2-AS1	4	+	173536847	173536970	173530966	173531078	173582704	173582878	4.01117e-08	3.05375e-05	0.931,1.0,1.0,1.0,0.867	0.818,0.75,0.867,0.621	0.196	SE
10742	ENSG00000164951	PDP1	8	+	93917910	93917945	93916933	93917079	93922015	93922289	0.00151431	0.0889176	0.203,0.247,0.339,0.297,0.287	0.131,0.182,0.0,0.0	0.196	SE
12	ENSG00000147130	ZMYM3	X	-	71246594	71246692	71246630	71246692	71246352	71246512	0.000403772	0.0388967	0.888,1.0,0.742,1.0,1.0	1.0,0.463,0.866,0.589	0.196	5ASS
2528	ENSG00000012048	BRCA1	17	-	43076487	43076614	43076487	43076611	43082403	43082575	0.0163716	0.382854	0.595,1.0,1.0,1.0,1.0	0.936,1.0,0.796,0.164	0.195	3ASS
31387	ENSG00000221817	PPP3CB-AS1	10	+	73498732	73498867	73496609	73496906	73499594	73499687	0.00200027	0.105904	0.429,1.0,0.667,1.0,0.0	0.2,1.0,0.5,0.0	0.194	SE
35374	ENSG00000145996	CDKAL1	6	+	20535086	20535199	20534480	20534574	20535350	20535394	0.0455344	0.60753	0.556,0.6,0.333,0.4,0.111	0.091,0.333,0.4,0.0	0.194	SE
1519	ENSG00000123384	LRP1	12	+	57148980	57150059	57149679	57150059	57145226	57145490	0.00276116	0.14432	0.6,1.0,1.0,0.429,0.333	1.0,0.25,0.333,0.333	0.193	3ASS
14645	ENSG00000248161	RP11-499E18.1	4	-	102419696	102419794	102418601	102418988	102431061	102431249	0.000443098	0.0402581	0.077,0.212,0.111,0.368,0.571	0.125,0.125,0.053,0.0	0.192	SE
5679	ENSG00000247081	BAALC-AS1	8	-	103268691	103268843	103268390	103268472	103285837	103285907	0.0439977	0.600359	1.0,0.5,1.0,1.0,1.0	0.5,1.0,0.667,0.667	0.192	SE
2231	ENSG00000239389	PCDHA13	5	+	141009626	141012344	141009626	141009728	141010165	141012344	0.0266644	0.324769	0.875,1.0,0.8,1.0,1.0	1.0,0.882,1.0,0.091	0.192	RI
37742	ENSG00000021574	SPAST	2	+	32098795	32098891	32089521	32089605	32114637	32114825	0.0367613	0.54876	0.68,0.739,0.737,0.6,1.0	0.684,0.636,0.619,0.3	0.191	SE
1532	ENSG00000196141	SPATS2L	2	+	200378140	200378371	200383866	200384017	200329430	200329480	5.04579e-05	0.00467681	0.25,0.444,0.0,0.2,0.167	0.083,0.0,0.0,0.0	0.191	MEX
1260	ENSG00000121067	SPOP	17	-	49636758	49636809	49668026	49668078	49622732	49622876	0.0476952	0.625946	0.808,0.635,0.856,0.686,0.713	0.635,0.427,0.498,0.635	0.191	MEX
20745	ENSG00000244754	N4BP2L2	13	-	32538617	32538684	32536426	32537027	32538777	32538885	0.00193599	0.102995	1.0,0.923,0.873,0.821,0.902	0.817,0.619,0.728,0.697	0.189	SE
38552	ENSG00000172366	MCRIP2	16	+	646471	646608	642119	642249	647416	647544	0.002883	0.129372	0.543,0.373,0.333,0.556,0.349	0.313,0.29,0.114,0.25	0.189	SE
29905	ENSG00000138688	KIAA1109	4	+	122226706	122226835	122224497	122224677	122229120	122229240	0.0368011	0.548982	1.0,0.813,0.905,1.0,1.0	1.0,1.0,0.524,0.5	0.188	SE
37169	ENSG00000272419	RP11-403I13.8	1	-	145214676	145214731	145170941	145171185	145215638	145215814	0.0465095	0.613276	0.438,0.685,0.199,0.0,0.555	0.0,0.094,0.172,0.483	0.188	SE
2362	ENSG00000103275	UBE2I	16	+	1312346	1312667	1312346	1312558	1314019	1314096	0.0165894	0.331684	1.0,1.0,1.0,1.0,1.0	1.0,0.25,1.0,1.0	0.188	5ASS
3399	ENSG00000205758	CRYZL1	21	-	33591161	33591228	33591161	33591211	33595730	33595836	0.000595963	0.053956	0.108,0.459,0.175,0.195,0.0	0.0,0.0,0.0,0.0	0.187	3ASS
2222	ENSG00000198373	WWP2	16	+	69783031	69783152	69776188	69776241	69786995	69787080	0.0171366	0.356927	0.176,0.412,0.6,0.368,0.143	0.217,0.333,0.067,0.0	0.186	SE
1183	ENSG00000160753	RUSC1	1	+	155325101	155325490	155325101	155325178	155325315	155325490	3.39451e-07	0.000226017	0.158,0.213,0.455,0.25,0.125	0.012,0.024,0.092,0.094	0.185	RI
3630	ENSG00000107331	ABCA2	9	-	137022940	137023840	137022940	137023052	137024142	137024236	0.0125865	0.348707	0.838,0.838,0.913,0.923,1.0	0.636,0.778,1.0,0.455	0.185	3ASS
5905	ENSG00000277072	STAG3L2	7	-	74885022	74885146	74884433	74884524	74887682	74887799	0.0118159	0.286713	0.379,0.364,0.44,0.444,0.647	0.2,0.222,0.429,0.231	0.184	SE
1091	ENSG00000154188	ANGPT1	8	-	107321895	107322128	107321898	107322128	107303239	107303367	0.00545102	0.176825	0.659,0.672,0.655,0.595,0.796	0.476,0.567,0.414,0.508	0.184	5ASS
4935	ENSG00000011332	DPF1	19	-	38212279	38212391	38212279	38212361	38213643	38213756	0.040682	0.619465	0.0,0.841,0.0,0.0,0.531	0.361,0.0,0.0,0.0	0.184	3ASS
33676	ENSG00000120334	CENPL	1	-	173802962	173803505	173799549	173800519	173807266	173807518	0.000577062	0.0468436	1.0,1.0,1.0,1.0,1.0	0.707,1.0,0.714,0.846	0.183	SE
16645	ENSG00000168591	TMUB2	17	+	44187675	44187743	44186989	44187109	44189021	44189588	0.00100454	0.0668019	0.863,0.811,0.945,1.0,1.0	0.684,0.611,0.774,0.895	0.183	SE
16337	ENSG00000138592	USP8	15	+	50432337	50432499	50424379	50424514	50439008	50439177	0.0037864	0.148484	0.176,0.382,0.259,0.286,0.417	0.22,0.222,0.04,0.0	0.183	SE
13977	ENSG00000111912	NCOA7	6	+	125796679	125796797	125790939	125791067	125815290	125815404	1.72611e-05	0.00384939	0.212,0.273,0.286,0.263,0.12	0.07,0.021,0.026,0.077	0.182	SE
14465	ENSG00000197603	C5orf42	5	-	37157312	37157420	37153904	37153993	37157669	37157932	0.0105041	0.266583	0.318,0.6,0.444,0.375,0.304	0.771,0.0,0.133,0.0	0.182	SE
210	ENSG00000228315	GUSBP11	22	-	23695172	23695517	23700725	23700845	23683724	23683867	0.000352716	0.0261539	0.286,0.091,0.455,0.3,0.308	0.0,0.333,0.091,0.0	0.182	MEX
1440	ENSG00000166266	CUL5	11	+	108046269	108046369	108049889	108050066	108033801	108033911	0.0486998	0.626534	0.5,0.533,0.417,0.548,0.737	0.524,0.274,0.462,0.2	0.182	MEX
2221	ENSG00000121210	KIAA0922	4	+	153584834	153584931	153584837	153584931	153583563	153583672	0.017738	0.403281	0.662,1.0,0.843,0.746,1.0	0.555,0.37,0.746,1.0	0.182	3ASS
23179	ENSG00000143164	DCAF6	1	+	168015780	168015951	168004532	168004793	168022987	168023047	0.000589057	0.0476381	0.44,0.479,0.373,0.442,0.179	0.188,0.243,0.269,0.105	0.181	SE
23532	ENSG00000235257	ITGA9-AS1	3	-	37851423	37851492	37834678	37834767	37861700	37861732	0.0309766	0.499564	0.46,0.415,0.46,0.486,0.569	0.201,0.486,0.145,0.362	0.179	SE
1869	ENSG00000105643	ARRDC2	19	+	18008167	18008777	18008167	18008584	18008710	18008777	0.000188526	0.0142106	0.2,0.6,0.083,0.25,0.263	0.0,0.0,0.2,0.2	0.179	RI
3572	ENSG00000157450	RNF111	15	+	59084101	59084254	59084128	59084254	59080935	59081284	0.000964525	0.0764085	0.236,0.167,0.13,0.46,0.292	0.056,0.181,0.079,0.0	0.178	3ASS
36828	ENSG00000102098	SCML2	X	-	18242438	18242590	18241012	18241379	18246576	18246755	0.0326385	0.513702	0.733,1.0,1.0,0.5,1.0	1.0,0.429,0.25,1.0	0.177	SE
4422	ENSG00000181038	METTL23	17	+	76726829	76727213	76726829	76726879	76729689	76729794	0.0256409	0.384493	0.818,0.838,0.8,0.767,0.657	0.813,0.585,0.5,0.5	0.177	5ASS
31044	ENSG00000144741	SLC25A26	3	+	66236543	66236700	66220741	66221127	66243202	66243312	0.0133387	0.306147	0.69,0.701,0.655,0.786,0.536	0.68,0.415,0.509,0.385	0.176	SE
3598	ENSG00000182109	RP11-69E11.4	1	-	39529015	39529164	39529054	39529164	39522279	39522505	0.000610601	0.0497003	0.286,0.149,0.384,0.427,0.169	0.0,0.259,0.172,0.0	0.175	5ASS
6404	ENSG00000105705	SUGP1	19	-	19303723	19304043	19303723	19303912	19305848	19306076	0.00162967	0.101109	1.0,1.0,1.0,1.0,0.846	0.6,0.8,0.778,1.0	0.175	3ASS
19132	ENSG00000189042	ZNF567	19	+	36718947	36720561	36712780	36712867	36723188	36723346	0.0370368	0.550164	0.667,0.789,0.909,0.789,0.882	0.789,0.789,0.429,0.524	0.174	SE
26055	ENSG00000095485	CWF19L1	10	-	100256261	100256476	100253420	100253539	100267570	100267623	0.0370547	0.550164	1.0,0.857,1.0,0.76,1.0	0.647,0.818,0.818,0.714	0.174	SE
203	ENSG00000105655	ISYNA1	19	-	18437859	18438162	18437859	18437988	18438092	18438162	7.2543e-06	0.00144905	0.167,0.2,0.231,0.5,0.0	0.143,0.04,0.0,0.0	0.174	RI
6114	ENSG00000072952	MRVI1	11	-	10633967	10634074	10633967	10634071	10652024	10652182	0.00161283	0.101109	0.173,0.0,0.723,0.14,0.595	0.328,0.281,0.0,0.0	0.174	3ASS
14560	ENSG00000113360	DROSHA	5	-	31515453	31515564	31514987	31515219	31521122	31521215	0.0207584	0.396458	0.463,0.471,0.511,0.533,0.576	0.324,0.44,0.214,0.375	0.173	SE
31342	ENSG00000034677	RNF19A	8	-	100300527	100300651	100288130	100288267	100303159	100303401	0.034006	0.525392	0.2,0.333,0.5,0.294,0.167	0.25,0.111,0.0,0.143	0.173	SE
2004	ENSG00000160326	SLC2A6	9	-	133473414	133473600	133473104	133473250	133473979	133474088	0.0439035	0.599829	0.766,0.803,0.855,0.813,0.882	0.737,0.743,0.524,0.6	0.173	SE
3075	ENSG00000103064	SLC7A6	16	+	68297233	68301819	68297233	68297476	68298490	68301819	0.00545376	0.137897	0.898,0.857,0.77,0.93,1.0	0.778,0.724,0.744,0.625	0.173	RI
4358	ENSG00000032444	PNPLA6	19	+	7535788	7536020	7535932	7536020	7535508	7535577	0.0474345	0.661686	0.833,0.485,0.514,0.659,0.364	0.415,0.46,0.333,0.385	0.173	3ASS
28836	ENSG00000164305	CASP3	4	-	184648502	184648631	184638400	184638468	184649394	184649447	0.0047961	0.17134	0.4,0.29,0.409,0.333,0.313	0.304,0.13,0.222,0.053	0.172	SE
5197	ENSG00000185163	DDX51	12	-	132140830	132141420	132140830	132141020	132141274	132141420	0.0204011	0.293174	0.412,0.049,0.349,0.524,0.538	0.091,0.0,0.081,0.636	0.172	RI
5850	ENSG00000148737	TCF7L2	10	+	113089396	113089540	113089399	113089540	113040024	113040126	0.00240596	0.132589	0.218,0.0,0.746,0.328,0.595	0.328,0.0,0.494,0.0	0.172	3ASS
1500	ENSG00000107679	PLEKHA1	10	+	122428275	122428316	122426941	122427031	122429623	122432345	0.00265231	0.124063	0.957,0.921,0.908,0.844,0.88	0.927,0.509,0.769,0.717	0.171	SE
6898	ENSG00000107643	MAPK8	10	+	48325896	48325965	48308094	48308288	48401611	48401782	0.0467546	0.613276	0.389,0.362,0.288,0.332,0.46	0.286,0.274,0.221,0.0	0.171	SE
4874	ENSG00000156650	KAT6B	10	+	74975398	74976330	74975398	74975454	74977315	74977437	0.00325528	0.121748	0.273,0.304,0.167,0.364,0.217	0.03,0.111,0.235,0.0	0.171	5ASS
13616	ENSG00000056998	GYG2	X	+	2842997	2843090	2830060	2830195	2843212	2843354	0.000454969	0.0405505	0.0,0.158,0.333,0.455,0.333	0.0,0.143,0.0,0.2	0.17	SE
36362	ENSG00000134138	MEIS2	15	-	37099454	37099599	37097966	37098199	37100891	37101205	0.0184242	0.371141	1.0,0.905,0.733,1.0,0.913	0.93,0.429,1.0,0.6	0.17	SE
19894	ENSG00000275066	SYNRG	17	-	37579131	37579434	37577379	37577613	37584647	37584759	0.0404995	0.575755	0.889,0.714,0.773,0.689,0.579	0.667,0.619,0.474,0.474	0.17	SE
24108	ENSG00000140995	DEF8	16	+	89949416	89949638	89948774	89948814	89954242	89954376	9.83733e-05	0.0145764	0.472,0.36,0.245,0.21,0.191	0.229,0.088,0.048,0.143	0.169	SE
34045	ENSG00000183160	TMEM119	12	-	108594163	108594545	108592251	108592397	108597969	108598008	1.24797e-10	2.11944e-07	0.35,0.323,0.199,0.37,0.321	0.043,0.185,0.065,0.286	0.168	SE
33094	ENSG00000107614	TRDMT1	10	-	17162165	17162237	17160304	17160374	17168840	17168917	0.0148602	0.326967	1.0,1.0,0.455,1.0,1.0	0.736,0.156,1.0,1.0	0.168	SE
23614	ENSG00000143776	CDC42BPA	1	-	227112670	227112913	227112311	227112422	227119803	227119937	0.0331592	0.518595	0.902,0.789,0.889,0.899,0.935	0.867,0.797,0.68,0.517	0.168	SE
3990	ENSG00000197062	ZSCAN26	6	+	28271853	28272339	28271853	28272336	28272669	28272787	0.0235189	0.370852	0.88,0.873,0.774,0.675,0.806	0.631,0.631,0.695,0.578	0.168	5ASS
5472	ENSG00000161265	U2AF1L4	19	-	35743154	35743208	35743154	35743205	35743295	35743345	0.0412977	0.619465	0.328,0.395,0.196,0.328,0.494	0.196,0.328,0.0,0.196	0.168	3ASS
15158	ENSG00000104164	BLOC1S6	15	+	45592134	45592276	45587354	45587525	45605427	45605514	0.00246382	0.11851	0.915,0.866,0.811,0.86,0.863	0.789,0.714,0.48,0.8	0.167	SE
31900	ENSG00000177663	IL17RA	22	+	17105852	17105954	17105590	17105602	17107726	17107768	0.00307348	0.133576	0.848,0.591,0.97,0.839,1.0	0.561,0.694,0.754,0.722	0.167	SE
20356	ENSG00000074582	BCS1L	2	+	218660306	218660421	218659759	218659800	218660938	218661307	0.0210506	0.399201	1.0,1.0,1.0,0.429,0.5	0.333,1.0,0.143,1.0	0.167	SE
1769	ENSG00000126768	TIMM17B	X	-	48895351	48895501	48895351	48895454	48896758	48896858	0.000396678	0.0436705	0.908,1.0,1.0,0.874,1.0	0.649,0.938,1.0,0.569	0.167	3ASS
2504	ENSG00000089041	P2RX7	12	+	121162270	121162520	121162423	121162520	121160901	121160974	0.00122672	0.0851981	0.083,0.111,0.6,0.04,0.0	0.0,0.0,0.0,0.0	0.167	3ASS
6823	ENSG00000228288	PCAT6	1	+	202811574	202811913	202811688	202811913	202810961	202811370	0.0354778	0.589631	0.882,0.692,0.786,0.594,0.778	0.429,0.64,0.556,0.692	0.167	3ASS
37264	ENSG00000135953	MFSD9	2	-	102732023	102732138	102731024	102731068	102732321	102732409	0.0206381	0.395184	0.048,0.333,0.25,0.259,0.429	0.143,0.158,0.0,0.091	0.166	SE
27320	ENSG00000179818	PCBP1-AS1	2	-	70053730	70053792	70051202	70051305	70083537	70083687	0.0337243	0.522136	0.322,0.372,0.372,0.372,0.062	0.0,0.283,0.253,0.0	0.166	SE
20219	ENSG00000139428	MMAB	12	-	109561242	109561329	109561039	109561104	109561419	109561517	0.0463612	0.612912	0.518,0.115,0.074,0.536,0.575	0.11,0.495,0.052,0.134	0.166	SE
515	ENSG00000161914	ZNF653	19	-	11486986	11487903	11486986	11487158	11487291	11487903	0.00194823	0.0740819	0.333,0.333,0.067,0.0,0.333	0.029,0.048,0.111,0.0	0.166	RI
33010	ENSG00000100461	RBM23	14	-	22905605	22905659	22905335	22905453	22906194	22906368	1.03601e-09	1.27072e-06	1.0,0.914,1.0,1.0,0.891	0.666,0.777,0.792,0.95	0.165	SE
5969	ENSG00000148950	IMMP1L	11	-	31456259	31456386	31433459	31433570	31509518	31509563	0.0149855	0.327899	0.462,0.083,0.238,0.436,0.355	0.127,0.212,0.229,0.032	0.165	SE
24232	ENSG00000130803	ZNF317	19	+	9157833	9158075	9157267	9157394	9158825	9158908	0.009014	0.250328	0.905,0.867,1.0,1.0,1.0	0.75,0.857,0.889,0.667	0.164	SE
31393	ENSG00000170776	AKAP13	15	+	85662387	85662453	85655416	85655787	85664562	85664755	0.0326677	0.513702	0.224,0.248,0.669,0.224,0.243	0.0,0.199,0.435,0.0	0.163	SE
34315	ENSG00000219626	FAM228B	2	+	24161505	24161613	24146929	24147086	24164197	24164335	0.00104157	0.068644	0.826,0.895,0.846,0.92,0.932	0.667,0.913,0.709,0.6	0.162	SE
29096	ENSG00000164074	ABHD18	4	+	127989720	127989821	127984338	127984423	128008919	128008957	0.0182664	0.369987	1.0,0.81,0.905,0.9,0.714	0.684,0.8,1.0,0.333	0.162	SE
3007	ENSG00000163138	PACRGL	4	+	20724807	20724888	20713431	20713539	20727284	20727502	0.018635	0.371731	0.48,0.467,0.357,0.315,0.076	0.229,0.235,0.149,0.095	0.162	SE
7017	ENSG00000063176	SPHK2	19	+	48628680	48629726	48628161	48628277	48630433	48630717	0.026071	0.454658	0.789,0.935,0.857,0.864,0.692	0.793,0.727,0.462,0.68	0.162	SE
28837	ENSG00000164305	CASP3	4	-	184648464	184648631	184638400	184638468	184649394	184649475	0.0428709	0.592243	0.579,0.546,0.618,0.556,0.488	0.584,0.388,0.391,0.217	0.162	SE
3189	ENSG00000160298	C21orf58	21	-	46301129	46302154	46301129	46301713	46301996	46302154	0.0453396	0.438214	0.5,0.636,0.833,0.889,0.7	0.474,0.684,0.667,0.375	0.162	RI
2506	ENSG00000159147	DONSON	21	-	33583487	33583666	33584589	33584768	33582164	33582246	0.00187236	0.0711977	0.619,0.681,0.696,0.563,0.681	0.494,0.449,0.471,0.529	0.162	MEX
2256	ENSG00000139190	VAMP1	12	-	6462236	6464941	6462236	6462842	6464889	6464941	0.0213317	0.300124	0.939,1.0,0.818,0.714,0.849	0.8,0.81,0.797,0.405	0.161	RI
166	ENSG00000119686	FLVCR2	14	+	75624611	75624752	75633628	75633696	75622057	75622220	0.00476916	0.161025	0.305,0.305,0.0,1.0,0.724	0.0,0.226,0.0,1.0	0.16	MEX
26250	ENSG00000133110	POSTN	13	-	37569299	37569383	37564518	37564560	37569743	37569790	8.11747e-06	0.00208392	0.374,0.406,0.403,0.411,0.25	0.392,0.165,0.143,0.14	0.159	SE
25717	ENSG00000165802	NSMF	9	-	137455238	137455307	137454390	137454443	137456410	137456486	0.000153222	0.0197827	0.861,0.698,0.823,0.784,0.658	0.721,0.56,0.593,0.55	0.159	SE
17272	ENSG00000135740	SLC9A5	16	+	67257530	67257601	67257344	67257434	67258317	67258447	0.00184413	0.10053	0.662,1.0,1.0,1.0,1.0	1.0,0.583,0.848,0.662	0.159	SE
32425	ENSG00000167264	DUS2	16	+	68025380	68025494	68023264	68023351	68038005	68038149	0.00658087	0.205797	0.8,0.778,0.5,0.9,1.0	0.579,0.842,0.412,0.714	0.159	SE
27219	ENSG00000181666	HKR1	19	+	37322184	37322232	37317910	37318186	37323532	37323570	0.0099064	0.262663	1.0,0.878,1.0,1.0,0.84	0.84,0.887,0.747,0.663	0.159	SE
36048	ENSG00000138744	NAAA	4	-	75914867	75914985	75913656	75914338	75919908	75919975	0.0142043	0.318481	0.9,1.0,1.0,0.786,1.0	1.0,0.667,0.778,0.667	0.159	SE
30267	ENSG00000141504	SAT2	17	-	7626942	7627044	7626752	7626793	7627142	7627226	0.0258566	0.453426	0.797,0.778,0.774,0.784,0.59	0.788,0.693,0.557,0.305	0.159	SE
31479	ENSG00000213918	DNASE1	16	+	3656998	3657111	3656637	3656753	3657186	3657341	0.0199945	0.389619	0.9,1.0,0.556,1.0,0.667	0.714,0.857,0.6,0.5	0.157	SE
3382	ENSG00000185761	ADAMTSL5	19	-	1511624	1511772	1511624	1511727	1512962	1513019	0.00269815	0.144302	0.455,0.286,0.501,0.1,0.0	0.046,0.0,0.401,0.0	0.157	3ASS
6293	ENSG00000140859	KIFC3	16	-	57790929	57791066	57772222	57772288	57794998	57795141	0.0102023	0.263423	0.225,0.347,0.222,0.167,0.294	0.154,0.188,0.04,0.0	0.156	SE
33998	ENSG00000118965	WDR35	2	-	19960553	19960614	19953833	19953978	19966723	19966909	0.0222937	0.41292	0.862,0.791,0.782,1.0,1.0	0.807,0.518,1.0,0.599	0.156	SE
25595	ENSG00000101654	RNMT	18	+	13730626	13730755	13726703	13726729	13731475	13731821	0.0294743	0.489642	0.897,1.0,0.926,0.762,0.875	0.842,0.882,0.583,0.636	0.156	SE
3547	ENSG00000171763	SPATA5L1	15	+	45415586	45415809	45415586	45415779	45417268	45417399	0.0239293	0.371079	0.106,0.232,0.62,0.251,0.148	0.0,0.112,0.289,0.059	0.156	5ASS
13698	ENSG00000142252	GEMIN7	19	+	45079906	45080029	45079257	45079279	45090106	45091524	0.000262656	0.0281077	0.77,0.9,0.962,0.966,0.947	0.69,0.753,0.821,0.75	0.155	SE
20353	ENSG00000074582	BCS1L	2	+	218660036	218660166	218659713	218659743	218660938	218661307	0.00709034	0.214759	0.333,0.111,0.429,0.111,0.286	0.25,0.0,0.086,0.059	0.155	SE
23969	ENSG00000137501	SYTL2	11	-	85717482	85717726	85714412	85714507	85718789	85718843	0.0272327	0.468257	0.939,0.922,0.882,0.952,1.0	0.73,0.765,0.84,0.8	0.155	SE
1829	ENSG00000143248	RGS5	1	-	163248529	163248598	163168257	163168368	163306232	163306329	0.0339931	0.525392	0.531,1.0,0.362,0.0,0.586	0.0,0.0,0.362,1.0	0.155	SE
2753	ENSG00000180822	PSMG4	6	+	3264208	3264325	3263683	3263759	3267590	3267781	5.78461e-07	0.000297006	0.245,0.307,0.237,0.429,0.24	0.262,0.0,0.111,0.179	0.154	SE
27538	ENSG00000239213	NCK1-AS1	3	-	136858517	136858603	136846527	136846586	136861746	136862049	0.000740673	0.0552452	0.0,0.46,0.254,0.06,0.434	0.204,0.0,0.146,0.0	0.154	SE
11997	ENSG00000132000	PODNL1	19	-	13934253	13934385	13933877	13933993	13935979	13936029	0.0301726	0.495959	0.539,0.353,0.352,0.564,0.476	0.349,0.286,0.417,0.158	0.154	SE
3898	ENSG00000167543	TP53I13	17	+	29568277	29568548	29568277	29568508	29569017	29569086	0.0036896	0.133287	1.0,0.625,1.0,1.0,1.0	0.862,1.0,0.848,0.373	0.154	5ASS
36945	ENSG00000233593	RP4-665J23.1	1	-	90837549	90837765	90831868	90832196	90851482	90851650	0.00998709	0.26282	0.143,0.25,0.091,0.333,0.263	0.0,0.0,0.111,0.143	0.153	SE
6033	ENSG00000168517	HEXIM2	17	+	45162487	45162635	45161895	45161939	45162749	45162859	0.035485	0.537056	1.0,1.0,1.0,1.0,0.273	0.727,0.8,0.778,0.5	0.153	SE
7807	ENSG00000215910	C1orf167	1	+	11788148	11788378	11788242	11788378	11787872	11788047	0.00273345	0.14432	0.5,0.667,1.0,1.0,1.0	0.429,1.0,0.294,1.0	0.153	3ASS
36410	ENSG00000163935	SFMBT1	3	-	53043135	53043254	52969100	52969258	53045815	53046057	0.0380204	0.558121	1.0,0.429,0.25,0.2,0.5	0.294,1.0,0.0,0.0	0.152	SE
31299	ENSG00000169592	INO80E	16	+	30001211	30004657	30000928	30001040	30005220	30005774	0.0422299	0.588606	0.509,0.579,0.611,0.762,0.524	0.21,0.556,0.532,0.481	0.152	SE
16849	ENSG00000204599	TRIM39	6	+	30327646	30327696	30326956	30326995	30328888	30329041	0.0170761	0.356393	0.156,0.0,0.563,0.563,0.139	0.392,0.139,0.0,0.0	0.151	SE
2610	ENSG00000100744	GSKIP	14	+	96379687	96379788	96379687	96379755	96382246	96382505	0.00389512	0.13913	1.0,1.0,0.96,1.0,1.0	1.0,1.0,0.397,0.965	0.151	5ASS
20628	ENSG00000178773	CPNE7	16	+	89583443	89583528	89577538	89577721	89583696	89583771	0.00675883	0.208994	0.34,0.049,0.093,0.292,0.093	0.0,0.064,0.029,0.0	0.15	SE
36337	ENSG00000240225	ZNF542P	19	+	56374685	56374825	56373530	56373623	56376866	56379553	0.0292473	0.489434	0.321,0.364,0.254,0.438,0.189	0.31,0.156,0.091,0.1	0.149	SE
1732	ENSG00000150527	CTAGE5	14	+	39276933	39277065	39276933	39276955	39279336	39279358	0.0444272	0.519243	0.943,1.0,0.774,0.949,1.0	0.744,0.964,0.857,0.571	0.149	5ASS
1617	ENSG00000263753	LINC00667	18	+	5241698	5241889	5241698	5241812	5243593	5246508	0.0189001	0.353946	0.708,0.944,1.0,0.753,0.73	0.543,0.73,0.66,0.782	0.148	5ASS
3859	ENSG00000132781	MUTYH	1	-	45333412	45333561	45333412	45333497	45334390	45334511	0.0375001	0.602484	0.921,0.925,0.928,0.785,0.898	0.661,0.804,0.913,0.594	0.148	3ASS
29035	ENSG00000101040	ZMYND8	20	-	47355449	47355520	47347855	47347926	47356656	47356823	0.00312511	0.133973	0.0,0.101,0.583,0.193,0.074	0.0,0.173,0.0,0.0	0.147	SE
26328	ENSG00000113108	APBB3	5	-	140561843	140561995	140561586	140561701	140562099	140562227	0.00801009	0.231172	0.238,0.067,0.059,0.667,0.0	0.158,0.077,0.0,0.0	0.147	SE
4677	ENSG00000100105	PATZ1	22	-	31328786	31328924	31328786	31328859	31335691	31335863	0.0265164	0.507314	0.259,0.636,0.162,0.368,0.294	0.259,0.368,0.0,0.162	0.147	3ASS
1764	ENSG00000138834	MAPK8IP3	16	+	1761223	1761305	1761223	1761278	1762350	1762481	0.000591891	0.0495164	0.882,0.836,0.886,0.927,0.929	0.699,0.832,0.844,0.608	0.146	5ASS
1835	ENSG00000174996	KLC2	11	+	66258546	66258822	66258583	66258822	66257619	66257730	0.0267875	0.509231	1.0,0.797,1.0,0.877,0.81	0.681,1.0,0.781,0.543	0.146	3ASS
4490	ENSG00000135541	AHI1	6	-	135290422	135290525	135283985	135285647	135300499	135300558	0.0411639	0.580714	0.774,0.875,0.83,0.922,0.836	0.71,0.797,0.848,0.455	0.145	SE
4624	ENSG00000169660	HEXDC	17	+	82439630	82440334	82439630	82439713	82440996	82441075	0.00212812	0.0997186	0.333,0.267,0.176,0.143,0.448	0.154,0.091,0.067,0.2	0.145	5ASS
3411	ENSG00000163378	EOGT	3	-	69012514	69012799	69012602	69012799	69011935	69011991	0.0128048	0.28466	0.884,1.0,0.976,0.929,1.0	0.76,0.879,0.859,0.752	0.145	5ASS
18386	ENSG00000107331	ABCA2	9	-	137023837	137023840	137022940	137023052	137024142	137024236	0.00601409	0.194977	0.901,0.904,0.943,0.946,1.0	0.723,0.837,1.0,0.62	0.144	SE
34553	ENSG00000100099	HPS4	22	-	26482745	26482873	26481834	26482240	26483764	26483828	0.0157159	0.339771	0.125,0.238,0.158,0.0,0.5	0.091,0.059,0.0,0.091	0.144	SE
3012	ENSG00000133466	C1QTNF6	22	-	37180166	37182735	37180166	37180867	37182151	37182735	6.39712e-05	0.00672539	0.884,0.865,0.906,0.905,0.754	0.813,0.701,0.716,0.645	0.144	RI
5411	ENSG00000100201	DDX17	22	-	38487878	38492115	38487878	38488115	38492055	38492115	0.00196563	0.0740819	0.671,0.674,0.674,0.677,0.533	0.557,0.614,0.476,0.361	0.144	RI
2951	ENSG00000164002	EXO5	1	+	40509732	40509790	40508797	40508908	40514514	40515286	0.00167741	0.0953783	0.709,1.0,1.0,1.0,1.0	0.765,0.619,0.81,1.0	0.143	SE
1849	ENSG00000010626	LRRC23	12	+	6912729	6913027	6909889	6910026	6913890	6914229	0.0179083	0.365521	0.615,0.854,0.81,0.838,0.83	0.622,0.7,0.628,0.636	0.143	SE
16332	ENSG00000138592	USP8	15	+	50484274	50484361	50481480	50482065	50489800	50489881	0.0252403	0.447552	0.508,0.624,0.518,0.584,0.481	0.62,0.308,0.324,0.347	0.143	SE
15865	ENSG00000182359	KBTBD3	11	-	106076506	106076707	106058864	106059109	106077311	106077765	0.00172563	0.0969425	1.0,1.0,0.818,0.81,0.813	0.862,0.875,0.571,0.677	0.142	SE
1144	ENSG00000132716	DCAF8	1	-	160261284	160261325	160243959	160244034	160262275	160262436	0.0142377	0.318481	0.805,0.868,0.929,0.895,0.801	0.749,0.7,0.746,0.674	0.142	SE
17990	ENSG00000164048	ZNF589	3	+	48267914	48270969	48260812	48260939	48286245	48287627	0.0267255	0.462419	1.0,0.938,0.833,1.0,0.932	0.86,0.5,0.833,1.0	0.142	SE
4829	ENSG00000185917	SETD4	21	-	36034540	36036251	36034540	36035960	36036084	36036251	0.0486303	0.451345	0.6,0.487,0.484,0.707,0.709	0.529,0.333,0.531,0.429	0.142	RI
4136	ENSG00000115677	HDLBP	2	-	241268957	241269295	241269200	241269295	241268476	241268541	0.0214228	0.364614	0.758,1.0,1.0,0.895,1.0	0.714,0.875,0.941,0.625	0.142	5ASS
13025	ENSG00000137776	SLTM	15	-	58912562	58912610	58901259	58901287	58916934	58916999	0.0219845	0.408909	0.963,0.952,0.858,1.0,0.663	0.922,0.747,0.673,0.643	0.141	SE
36912	ENSG00000107263	RAPGEF1	9	-	131650128	131650242	131643238	131643417	131650809	131650949	0.00327088	0.137814	0.768,0.692,0.755,0.791,0.592	0.629,0.658,0.521,0.511	0.14	SE
1929	ENSG00000131470	PSMC3IP	17	-	42573818	42574210	42574098	42574210	42573477	42573623	0.0219112	0.36469	0.0,0.6,0.0,0.167,0.182	0.0,0.0,0.2,0.0	0.14	5ASS
4209	ENSG00000167549	CORO6	17	-	29614755	29615857	29614755	29615854	29615944	29616175	5.41246e-05	0.0130672	0.3,0.078,0.359,0.052,0.19	0.082,0.0,0.0,0.14	0.14	3ASS
1152	ENSG00000176472	ZNF575	19	+	43534336	43534501	43534405	43534501	43533794	43533902	0.00684849	0.254126	0.799,1.0,1.0,1.0,0.602	0.531,0.856,0.739,0.836	0.14	3ASS
3118	ENSG00000223482	NUTM2A-AS1	10	-	87238666	87238872	87238666	87238849	87246114	87246212	0.0278066	0.522146	0.186,0.266,0.174,0.236,0.334	0.097,0.304,0.0,0.0	0.139	3ASS
23204	ENSG00000134490	TMEM241	18	-	23370215	23370261	23368714	23368750	23371421	23371470	0.000217521	0.0246279	1.0,0.896,1.0,1.0,0.624	0.666,0.399,1.0,1.0	0.138	SE
32421	ENSG00000167264	DUS2	16	+	68025414	68025494	68022955	68023351	68038005	68038149	0.00049816	0.0426432	0.932,0.91,0.788,0.949,1.0	0.804,0.884,0.56,0.864	0.138	SE
24551	ENSG00000157224	CLDN12	7	+	90466409	90466513	90405518	90405608	90479227	90479274	0.00432156	0.160625	1.0,1.0,0.5,1.0,1.0	0.333,0.714,1.0,1.0	0.138	SE
19484	ENSG00000152683	SLC30A6	2	+	32197343	32197392	32193888	32193983	32197706	32197784	0.0225002	0.41535	0.565,0.932,0.883,0.927,1.0	0.679,0.811,0.776,0.628	0.138	SE
6879	ENSG00000162458	FBLIM1	1	+	15764492	15764685	15764495	15764685	15758173	15758329	0.00205879	0.118614	1.0,1.0,1.0,1.0,1.0	1.0,0.955,0.662,0.83	0.138	3ASS
15127	ENSG00000049618	ARID1B	6	+	157036834	157036876	156935470	156935576	157084661	157084905	0.0239298	0.43401	0.492,0.406,0.237,0.485,0.339	0.222,0.331,0.176,0.291	0.137	SE
2209	ENSG00000223705	NSUN5P1	7	+	75415591	75415770	75415119	75415234	75415980	75416191	0.0163519	0.347751	0.939,0.905,1.0,0.818,0.837	0.667,0.813,0.708,0.867	0.136	SE
35471	ENSG00000163071	SPATA18	4	+	52069820	52069916	52062219	52062332	52071916	52072156	0.0342543	0.527069	0.472,0.622,0.5,0.511,0.47	0.52,0.462,0.298,0.238	0.136	SE
27894	ENSG00000165406	2008-03-01	10	-	45553111	45553204	45533109	45533289	45594234	45594491	0.0351882	0.53431	0.327,0.487,0.341,0.434,0.725	0.213,0.306,0.407,0.381	0.136	SE
2157	ENSG00000125459	MSTO1	1	+	155613656	155613766	155613656	155613733	155614058	155614935	0.00138379	0.077171	0.344,0.197,0.227,0.197,0.24	0.109,0.269,0.041,0.0	0.136	5ASS
24099	ENSG00000140995	DEF8	16	+	89949564	89949638	89948774	89948814	89954242	89954376	2.20623e-10	3.24728e-07	0.303,0.215,0.182,0.064,0.055	0.015,0.009,0.035,0.058	0.135	SE
20360	ENSG00000074582	BCS1L	2	+	218660036	218660218	218659708	218659743	218660938	218661307	0.0044471	0.163095	0.286,0.111,0.333,0.111,0.259	0.25,0.0,0.03,0.059	0.135	SE
20361	ENSG00000074582	BCS1L	2	+	218660036	218660245	218659734	218659743	218660938	218661307	0.0044471	0.163095	0.286,0.111,0.333,0.111,0.259	0.25,0.0,0.03,0.059	0.135	SE
16288	ENSG00000119782	FKBP1B	2	+	24054472	24054540	24054103	24054192	24060813	24060926	0.000991316	0.0663048	0.0,0.363,0.328,0.0,0.255	0.0,0.0,0.0,0.222	0.134	SE
36234	ENSG00000177200	CHD9	16	+	53223449	53223507	53222643	53222755	53226365	53226403	0.00137836	0.0836051	0.169,0.234,0.207,0.186,0.0	0.0,0.1,0.0,0.0	0.134	SE
19513	ENSG00000132256	TRIM5	11	-	5665168	5665395	5664057	5664173	5665655	5665682	0.0133886	0.306316	0.865,0.875,1.0,0.966,0.935	0.855,0.956,0.893,0.474	0.134	SE
23356	ENSG00000198836	OPA1	3	+	193626091	193626202	193618868	193618936	193631611	193631665	0.0163968	0.347751	0.237,0.407,0.456,0.283,0.296	0.368,0.235,0.15,0.055	0.134	SE
3347	ENSG00000119760	SUPT7L	2	-	27660983	27662281	27660983	27661601	27662178	27662281	0.00124311	0.0565889	0.841,0.855,0.915,0.972,0.931	0.771,0.773,0.72,0.81	0.134	RI
3241	ENSG00000156345	CDK20	9	-	87969193	87970897	87969193	87969349	87970775	87970897	0.0085327	0.172162	0.529,0.882,1.0,0.833,1.0	0.625,1.0,0.733,0.5	0.134	RI
4057	ENSG00000139428	MMAB	12	-	109561039	109561329	109561039	109561104	109561419	109561517	0.0201256	0.434199	0.381,0.07,0.044,0.394,0.448	0.079,0.367,0.03,0.059	0.134	3ASS
17808	ENSG00000176715	ACSF3	16	+	89114338	89114487	89112091	89112246	89120800	89120913	0.000264125	0.0281077	1.0,0.951,0.796,0.902,1.0	0.7,0.778,0.922,0.789	0.133	SE
25073	ENSG00000126106	TMEM53	1	-	44660173	44660295	44653246	44655209	44674330	44674443	0.000288901	0.0296667	0.92,0.931,0.939,0.962,0.944	0.813,0.844,0.721,0.846	0.133	SE
22398	ENSG00000168385	2002-09-01	2	+	241317498	241317599	241316421	241316555	241324215	241324241	0.002697	0.124994	1.0,0.867,0.8,1.0,1.0	0.909,0.6,0.692,1.0	0.133	SE
31297	ENSG00000169592	INO80E	16	+	30001211	30001530	30000928	30001040	30005220	30005323	0.0292773	0.489434	0.65,0.745,0.736,0.87,0.697	0.429,0.692,0.718,0.588	0.133	SE
4002	ENSG00000127980	PEX1	7	-	92501506	92502079	92501506	92501673	92501889	92502079	0.00330498	0.102074	0.161,0.333,0.294,0.043,0.05	0.0,0.0,0.071,0.1	0.133	RI
3729	ENSG00000076382	SPAG5	17	-	28579140	28579485	28579140	28579252	28579364	28579485	0.00723567	0.156251	0.182,0.0,0.333,0.455,0.077	0.03,0.077,0.2,0.0	0.133	RI
7118	ENSG00000080823	MOK	14	-	102232534	102232708	102232534	102232671	102233687	102233789	0.00540879	0.222948	0.787,0.769,0.873,0.877,0.928	0.755,0.604,0.582,0.914	0.133	3ASS
10747	ENSG00000165675	ENOX2	X	-	130709242	130709331	130703119	130703254	130783546	130783690	1.46064e-06	0.000586329	0.201,0.201,0.107,0.177,0.044	0.0,0.0,0.0,0.059	0.131	SE
16727	ENSG00000178031	ADAMTSL1	9	+	18675856	18675907	18661934	18662073	18680311	18680516	0.00781903	0.227742	0.746,0.845,0.758,0.822,0.813	0.758,0.495,0.735,0.675	0.131	SE
27840	ENSG00000100207	TCF20	22	-	42168608	42168703	42161097	42161358	42169846	42169896	0.0102309	0.263569	0.366,0.357,0.158,0.277,0.366	0.185,0.231,0.217,0.063	0.131	SE
1656	ENSG00000177042	TMEM80	11	+	698868	700235	698868	698888	700141	700235	0.000185966	0.0142106	0.167,0.208,0.179,0.224,0.208	0.053,0.093,0.083,0.037	0.131	RI
3857	ENSG00000091127	PUS7	7	-	105470687	105470848	105470760	105470848	105468336	105468463	0.0115968	0.270972	0.847,1.0,1.0,0.892,0.825	0.941,0.776,0.721,0.689	0.131	5ASS
3814	ENSG00000147687	TATDN1	8	-	124504270	124504347	124504274	124504347	124503839	124503951	0.0141207	0.30589	0.0,0.392,0.162,0.326,0.392	0.0,0.492,0.0,0.0	0.131	5ASS
10423	ENSG00000138802	SEC24B	4	+	109449416	109449509	109433771	109434002	109462900	109463644	0.0073616	0.219468	0.282,0.167,0.263,0.161,0.6	0.077,0.0,0.25,0.333	0.13	SE
1067	ENSG00000132600	PRMT7	16	+	68311055	68311111	68311055	68311099	68315896	68316074	0.00908387	0.236411	0.0,0.69,0.372,0.0,0.129	0.0,0.229,0.203,0.0	0.13	5ASS
21974	ENSG00000204152	TIMM23B	10	+	49970041	49970458	49958369	49958480	49973011	49973181	5.7034e-09	5.99617e-06	0.061,0.148,0.111,0.24,0.135	0.021,0.019,0.0,0.0	0.129	SE
2199	ENSG00000087448	KLHL42	12	+	27797246	27797349	27791707	27791901	27797714	27798156	1.79228e-07	0.000109916	0.101,0.2,0.12,0.308,0.0	0.0,0.067,0.0,0.0	0.129	SE
17610	ENSG00000119685	TTLL5	14	+	75737565	75737607	75735194	75735289	75745094	75745208	0.0487321	0.629186	0.263,0.368,0.295,0.384,0.302	0.089,0.16,0.447,0.079	0.129	SE
14467	ENSG00000197603	C5orf42	5	-	37157312	37157462	37153739	37153993	37157669	37157868	0.00113766	0.0728036	0.143,0.515,0.167,0.2,0.2	0.467,0.0,0.0,0.0	0.128	SE
27839	ENSG00000100207	TCF20	22	-	42168608	42168736	42160012	42161358	42169846	42169896	0.0294531	0.489642	0.278,0.345,0.319,0.346,0.49	0.228,0.375,0.217,0.091	0.128	SE
1301	ENSG00000163517	HDAC11	3	+	13498512	13498555	13500712	13500789	13496735	13496852	0.0350443	0.530313	0.386,0.377,0.286,0.43,0.317	0.274,0.174,0.239,0.239	0.128	MEX
4182	ENSG00000033867	SLC4A7	3	-	27484066	27484347	27484078	27484347	27452416	27452498	2.38499e-05	0.00583222	0.324,0.229,0.276,0.182,0.0	0.0,0.069,0.229,0.0	0.128	5ASS
21498	ENSG00000075826	SEC31B	10	-	100507424	100507567	100506320	100506420	100507907	100508051	0.000768689	0.0564846	1.0,0.846,0.692,0.909,1.0	0.625,1.0,0.66,0.765	0.127	SE
463	ENSG00000117410	ATP6V0B	1	+	43975664	43975848	43974959	43975107	43976089	43976173	0.00386556	0.151305	0.753,0.716,0.728,0.753,0.839	0.573,0.664,0.753,0.535	0.127	SE
3838	ENSG00000099840	IZUMO4	19	+	2098051	2098334	2098051	2098127	2098286	2098334	0.0013529	0.0600539	0.231,0.125,0.333,0.2,0.172	0.067,0.0,0.273,0.0	0.127	RI
2656	ENSG00000214021	TTLL3	3	+	9817644	9818920	9817644	9817759	9820545	9820741	0.00139045	0.077171	1.0,0.947,0.879,0.889,0.901	0.865,0.826,0.802,0.692	0.127	5ASS
8787	ENSG00000171204	TMEM126B	11	+	85631144	85631316	85628604	85628688	85631686	85631791	0.0093605	0.255084	0.522,0.499,0.49,0.527,0.335	0.493,0.364,0.201,0.337	0.126	SE
19314	ENSG00000259343	TMC3-AS1	15	+	81332344	81332541	81324376	81324561	81341561	81341708	0.015635	0.338754	1.0,1.0,0.913,1.0,0.889	1.0,0.771,0.931,0.636	0.126	SE
30071	ENSG00000109332	UBE2D3	4	-	102827591	102827741	102826484	102826636	102827943	102828029	0.0236922	0.431937	0.438,0.562,0.565,0.519,0.375	0.522,0.406,0.25,0.284	0.126	SE
2671	ENSG00000214548	MEG3	14	+	100829033	100831534	100829033	100829749	100831420	100831534	9.34916e-05	0.00889284	0.793,0.699,0.797,0.79,0.759	0.634,0.629,0.757,0.545	0.126	RI
2429	ENSG00000165525	NEMF	14	-	49840717	49840866	49846139	49846265	49838138	49838206	0.0206738	0.414314	0.529,0.627,0.433,0.45,0.447	0.398,0.429,0.349,0.31	0.126	MEX
1650	ENSG00000177058	SLC38A9	5	-	55702738	55702894	55704321	55704434	55697845	55697992	0.0294682	0.495589	1.0,0.889,0.737,0.923,0.933	0.867,0.714,0.7,0.8	0.126	MEX
382	ENSG00000187097	ENTPD5	14	-	74015823	74015930	74015847	74015930	74011090	74011150	0.0400037	0.479894	1.0,0.788,0.799,1.0,0.897	0.781,0.761,0.744,0.799	0.126	5ASS
4878	ENSG00000164330	EBF1	5	-	158823175	158823317	158823199	158823317	158796344	158796475	0.0473842	0.532268	1.0,0.741,0.923,1.0,0.851	0.66,0.686,0.864,0.897	0.126	5ASS
19278	ENSG00000124596	OARD1	6	-	41070075	41070134	41066787	41067437	41071131	41071276	0.000106037	0.0151038	0.946,0.891,1.0,1.0,0.92	0.894,0.803,0.832,0.777	0.125	SE
14400	ENSG00000148660	CAMK2G	10	-	73819531	73819645	73817478	73817554	73821681	73821730	0.00100762	0.0668058	0.34,0.352,0.281,0.419,0.306	0.248,0.113,0.214,0.282	0.125	SE
27968	ENSG00000011465	DCN	12	-	91179361	91179686	91178341	91178585	91182654	91182824	0.00105371	0.0690323	0.389,0.34,0.446,0.371,0.37	0.471,0.06,0.248,0.253	0.125	SE
19009	ENSG00000152256	PDK1	2	+	172562740	172562800	172562219	172562291	172564502	172564687	0.00218126	0.110963	0.167,0.175,0.138,0.048,0.311	0.141,0.032,0.0,0.0	0.125	SE
590	ENSG00000160285	LSS	21	-	46228433	46228824	46228433	46228599	46228731	46228824	0.0190743	0.281187	0.424,0.457,0.574,0.417,0.257	0.349,0.373,0.124,0.358	0.125	RI
12480	ENSG00000138078	PREPL	2	-	44359496	44360038	44346267	44346390	44361379	44361494	0.000403517	0.0381058	0.301,0.124,0.277,0.188,0.224	0.186,0.126,0.048,0.036	0.124	SE
16066	ENSG00000084112	SSH1	12	-	108823257	108823361	108818248	108818313	108852637	108852678	0.0107169	0.269791	1.0,0.967,1.0,0.862,1.0	0.931,0.937,0.667,0.833	0.124	SE
18125	ENSG00000165813	CCDC186	10	-	114173140	114173265	114161607	114163329	114174014	114174202	0.0221856	0.411609	0.5,0.286,0.28,0.294,0.4	0.158,0.143,0.5,0.111	0.124	SE
788	ENSG00000173276	ZBTB21	21	-	41986830	41994108	41986830	41991889	41992492	41994108	0.000598325	0.0356763	0.882,0.882,0.882,1.0,1.0	0.818,0.688,0.714,1.0	0.124	RI
359	ENSG00000204257	HLA-DMA	6	-	32949610	32950803	32949610	32949889	32950518	32950803	0.00119235	0.0560329	0.116,0.189,0.083,0.134,0.483	0.136,0.12,0.034,0.018	0.124	RI
1159	ENSG00000261884	CTC-479C5.12	16	-	67934796	67935478	67934796	67934948	67935295	67935478	0.0145941	0.238948	0.778,0.75,1.0,0.5,1.0	0.455,0.6,0.826,0.846	0.124	RI
3969	ENSG00000139613	SMARCC2	12	-	56164302	56164731	56164647	56164731	56163344	56163765	0.0228977	0.370852	0.287,0.25,0.46,0.425,0.109	0.213,0.258,0.179,0.079	0.124	5ASS
11720	ENSG00000131115	ZNF227	19	+	44229732	44229816	44228445	44228572	44234701	44237267	0.000194592	0.0228521	1.0,0.791,0.892,1.0,1.0	0.746,0.935,1.0,0.574	0.123	SE
18762	ENSG00000166140	ZFYVE19	15	+	40812698	40812902	40810648	40810757	40813337	40813417	0.00230567	0.113312	0.897,0.82,0.857,0.867,0.979	0.652,0.879,0.829,0.683	0.123	SE
30676	ENSG00000139613	SMARCC2	12	-	56164302	56164368	56162982	56163765	56164647	56164731	0.00998556	0.26282	0.234,0.142,0.428,0.366,0.079	0.179,0.184,0.093,0.053	0.123	SE
20277	ENSG00000126858	RHOT1	17	+	32211115	32211238	32208106	32208309	32253084	32253374	0.0125321	0.29687	0.789,1.0,0.946,0.947,1.0	0.902,1.0,0.667,0.684	0.123	SE
5963	ENSG00000148950	IMMP1L	11	-	31463171	31463305	31433459	31433570	31509518	31509574	0.0244454	0.440216	0.263,0.333,0.238,0.463,0.231	0.215,0.297,0.1,0.118	0.123	SE
4744	ENSG00000103266	STUB1	16	+	681792	682076	681792	681880	682058	682076	0.0397086	0.407804	0.778,0.952,0.84,0.714,0.778	0.619,0.607,0.836,0.697	0.123	RI
4758	ENSG00000168404	MLKL	16	-	74675323	74675404	74675354	74675404	74674959	74675100	0.00107929	0.0714807	0.147,0.111,0.164,0.0,0.31	0.034,0.061,0.0,0.0	0.123	5ASS
6385	ENSG00000148288	GBGT1	9	-	133156014	133156102	133156014	133156065	133161466	133161532	0.000534406	0.0501748	0.363,0.192,0.0,0.087,0.203	0.0,0.137,0.045,0.0	0.123	3ASS
32105	ENSG00000215114	UBXN2B	8	+	58434857	58434948	58434394	58434504	58439632	58439770	0.00541464	0.182511	0.319,0.261,0.333,0.227,0.111	0.102,0.158,0.053,0.2	0.122	SE
24572	ENSG00000143401	ANP32E	1	-	150223185	150223294	150220377	150220761	150226607	150226730	0.0180639	0.367514	0.871,0.92,1.0,0.933,0.882	0.923,0.915,0.579,0.778	0.122	SE
2081	ENSG00000188283	ZNF383	19	+	37235548	37236074	37235548	37235675	37235978	37236074	0.0114571	0.206176	0.4,0.304,0.182,0.2,0.083	0.056,0.077,0.273,0.043	0.122	RI
5439	ENSG00000145833	DDX46	5	+	134816429	134817714	134816429	134816603	134817495	134817714	0.0131988	0.227282	0.105,0.273,0.158,0.238,0.0	0.077,0.053,0.0,0.0	0.122	RI
1856	ENSG00000162241	SLC25A45	11	-	65381874	65381969	65381914	65381969	65380131	65380175	0.00018574	0.0218692	0.112,0.051,0.159,0.23,0.188	0.104,0.0,0.0,0.0	0.122	5ASS
1825	ENSG00000126214	KLC1	14	+	103679383	103679545	103679383	103679518	103700654	103700727	0.00857218	0.235826	0.73,0.772,0.741,0.728,0.672	0.71,0.657,0.588,0.474	0.121	5ASS
16233	ENSG00000143514	TP53BP2	1	-	223818205	223818337	223814239	223814353	223821219	223821367	0.000188328	0.022684	0.154,0.224,0.217,0.3,0.167	0.1,0.071,0.0,0.2	0.12	SE
24173	ENSG00000114107	CEP70	3	-	138572858	138572914	138571265	138571356	138591853	138591956	0.0139782	0.315346	0.736,0.788,1.0,1.0,1.0	0.736,0.591,0.812,1.0	0.12	SE
30169	ENSG00000198925	ATG9A	2	-	219228433	219228482	219227921	219228053	219229009	219229325	0.0140144	0.315403	0.953,0.833,1.0,0.809,1.0	0.849,0.834,0.872,0.641	0.12	SE
865	ENSG00000215883	CYB5RL	1	-	54190737	54190896	54190747	54190896	54187651	54187739	0.00985536	0.249958	0.476,0.131,0.206,0.115,0.266	0.0,0.476,0.0,0.0	0.12	5ASS
5535	ENSG00000090006	LTBP4	19	+	40611151	40611394	40610531	40610657	40611858	40611984	0.000631368	0.0494303	0.951,0.969,1.0,0.938,1.0	0.984,1.0,0.986,0.442	0.119	SE
3002	ENSG00000163138	PACRGL	4	+	20702140	20702221	20700457	20700787	20704465	20704533	0.00141568	0.0851954	0.243,0.193,0.345,0.196,0.19	0.048,0.158,0.042,0.208	0.119	SE
16711	ENSG00000042317	SPATA7	14	+	88393392	88393488	88391380	88391455	88396155	88396203	0.00178043	0.0990132	1.0,0.951,0.917,0.917,0.931	0.655,1.0,0.765,0.875	0.119	SE
24361	ENSG00000134982	APC	5	+	112823306	112823360	112821948	112821991	112827107	112827247	0.00616964	0.197697	0.61,0.385,0.411,0.687,0.295	0.194,0.0,1.0,0.239	0.119	SE
4603	ENSG00000245958	RP11-33B1.1	4	+	119457970	119458077	119454895	119455133	119460182	119460242	0.0170474	0.356393	0.143,0.25,0.333,0.086,0.0	0.03,0.143,0.0,0.0	0.119	SE
4883	ENSG00000154134	ROBO3	11	+	124877518	124877752	124877518	124877658	124877936	124878131	0.0197157	0.353946	0.818,0.846,0.818,0.867,0.862	0.632,0.875,0.563,0.826	0.118	5ASS
131	ENSG00000134802	SLC43A3	11	-	57425988	57426389	57425988	57426316	57426587	57426652	0.000487776	0.0475582	1.0,0.743,1.0,1.0,1.0	0.618,0.703,1.0,1.0	0.118	3ASS
4806	ENSG00000101247	NDUFAF5	20	+	13793159	13793227	13793179	13793227	13788588	13788652	0.00470149	0.207274	0.206,0.317,0.215,0.081,0.116	0.086,0.088,0.04,0.06	0.118	3ASS
8584	ENSG00000110075	PPP6R3	11	+	68515027	68515166	68460747	68460827	68519500	68519651	4.90879e-06	0.00135606	0.241,0.214,0.0,0.03,0.1	0.0,0.0,0.0,0.0	0.117	SE
26069	ENSG00000167110	GOLGA2	9	-	128267193	128267274	128266286	128266325	128267457	128267517	0.000208294	0.0238276	0.353,0.351,0.339,0.371,0.155	0.25,0.166,0.188,0.183	0.117	SE
30535	ENSG00000089060	SLC8B1	12	-	113320330	113320498	113318963	113319071	113320580	113320686	0.00440886	0.163045	0.939,0.943,0.927,0.898,0.959	0.714,0.762,0.903,0.887	0.117	SE
15171	ENSG00000104164	BLOC1S6	15	+	45603103	45603187	45587351	45587525	45605427	45605514	0.0057148	0.189162	0.922,0.856,0.831,0.838,0.859	0.739,0.737,0.608,0.892	0.117	SE
16400	ENSG00000183495	EP400	12	+	131963531	131963642	131960584	131961954	131979696	131979793	0.00754842	0.22132	0.333,0.048,0.13,0.167,0.25	0.273,0.0,0.0,0.0	0.117	SE
34325	ENSG00000119522	DENND1A	9	-	123387729	123387858	123383654	123383913	123403401	123403490	0.012621	0.29722	0.135,0.026,0.4,0.2,0.04	0.087,0.059,0.0,0.027	0.117	SE
13760	ENSG00000185485	SDHAP1	3	-	195968218	195968385	195967878	195967990	195971322	195971444	0.0151077	0.329594	0.273,0.083,0.429,0.097,0.053	0.231,0.0,0.048,0.0	0.117	SE
21970	ENSG00000074964	ARHGEF10L	1	+	17634547	17634562	17632320	17632466	17634834	17635016	0.0300674	0.495406	0.739,0.948,0.824,0.863,0.938	0.547,0.684,0.855,0.896	0.117	SE
35346	ENSG00000111450	STX2	12	-	130795994	130796120	130790833	130791977	130798524	130798635	0.00996096	0.26282	0.3,0.36,0.146,0.211,0.2	0.171,0.156,0.091,0.091	0.116	SE
9866	ENSG00000163629	PTPN13	4	+	86753008	86753065	86751026	86751124	86758259	86758349	0.0389969	0.566057	0.455,0.293,0.342,0.434,0.361	0.367,0.391,0.114,0.17	0.116	SE
889	ENSG00000162231	NXF1	11	-	62798538	62800486	62798538	62798575	62800376	62800486	0.0182075	0.277215	0.622,0.49,0.63,0.503,0.55	0.474,0.39,0.516,0.393	0.116	RI
301	ENSG00000137343	ATAT1	6	+	30642767	30644679	30642767	30643011	30643528	30644679	0.0203983	0.293174	1.0,1.0,1.0,1.0,0.938	0.946,0.733,0.96,0.846	0.116	RI
2208	ENSG00000144504	ANKMY1	2	-	240507559	240507691	240511860	240512001	240500451	240500565	0.0263274	0.478285	0.0,0.333,0.25,0.2,0.571	0.0,0.286,0.333,0.0	0.116	MEX
4551	ENSG00000196295	AC005154.6	7	-	30563730	30563998	30563730	30563893	30568832	30568989	0.0219207	0.451455	0.889,0.848,0.8,0.76,0.958	0.727,0.76,0.738,0.714	0.116	3ASS
2908	ENSG00000197603	C5orf42	5	-	37157669	37157868	37157669	37157814	37158223	37158345	0.000434318	0.0455277	0.95,0.919,0.967,1.0,0.814	0.708,0.819,0.883,0.849	0.115	3ASS
12598	ENSG00000177548	RABEP2	16	-	28924402	28924615	28919785	28919943	28925102	28925684	0.000323382	0.032306	1.0,0.967,0.97,1.0,0.879	0.811,0.875,0.925,0.786	0.114	SE
13360	ENSG00000078070	MCCC1	3	-	183092408	183092545	183086692	183086788	183094558	183094605	0.0012687	0.0785004	0.908,0.908,0.967,0.911,1.0	0.826,0.886,0.786,0.8	0.114	SE
27736	ENSG00000134186	PRPF38B	1	+	108693589	108693642	108692326	108692867	108695701	108695770	0.00164479	0.0945669	0.219,0.328,0.217,0.156,0.083	0.142,0.169,0.035,0.0	0.114	SE
10235	ENSG00000136840	ST6GALNAC4	9	-	127916407	127916494	127914655	127914841	127916825	127917018	0.0259103	0.454007	0.862,0.757,0.842,0.772,0.862	0.748,0.822,0.667,0.583	0.114	SE
781	ENSG00000197045	GMFB	14	-	54480873	54480959	54480873	54480956	54481408	54481458	0.0137392	0.355397	0.206,0.173,0.211,0.175,0.31	0.118,0.171,0.113,0.0	0.114	3ASS
28567	ENSG00000106462	EZH2	7	-	148836821	148837000	148832633	148832750	148846469	148846598	0.0119453	0.287376	0.333,0.273,0.5,0.2,0.385	0.091,0.333,0.143,0.333	0.113	SE
23671	ENSG00000177485	ZBTB33	X	+	120252668	120252770	120250754	120250977	120253413	120255434	0.0186388	0.371731	0.2,0.2,0.0,0.25,0.167	0.0,0.0,0.0,0.2	0.113	SE
30315	ENSG00000064666	CNN2	19	+	1036066	1036246	1032558	1032696	1036415	1036562	0.0388656	0.56564	0.722,0.844,0.939,0.846,0.9	0.914,0.835,0.521,0.678	0.113	SE
25048	ENSG00000132694	ARHGEF11	1	-	156971696	156971816	156969997	156970043	156976982	156977054	0.0439264	0.599829	0.541,0.491,0.57,0.573,0.5	0.449,0.424,0.333,0.481	0.113	SE
3652	ENSG00000157212	PAXIP1	7	-	154947831	154948003	154947902	154948003	154946678	154946813	0.000783927	0.0566387	0.164,0.179,0.193,0.08,0.173	0.085,0.026,0.067,0.0	0.113	5ASS
15167	ENSG00000104164	BLOC1S6	15	+	45603099	45603187	45587235	45587525	45605427	45605514	0.00270052	0.124994	0.938,0.881,0.861,0.87,0.884	0.778,0.778,0.636,0.906	0.112	SE
27526	ENSG00000105223	PLD3	19	+	40365717	40365930	40348689	40348768	40366383	40366510	0.017907	0.365521	0.932,0.857,0.951,0.952,0.761	0.7,0.922,0.778,0.714	0.112	SE
16914	ENSG00000111371	SLC38A1	12	-	46254813	46254936	46243199	46243314	46268525	46268997	0.0293929	0.489642	0.234,0.104,0.12,0.077,0.2	0.091,0.049,0.0,0.0	0.112	SE
2295	ENSG00000136718	IMP4	2	+	130342893	130343194	130342893	130342935	130343085	130343194	0.00219145	0.0803196	0.091,0.351,0.243,0.219,0.079	0.14,0.087,0.054,0.056	0.112	RI
4052	ENSG00000100429	HDAC10	22	-	50245674	50246092	50245674	50245827	50245909	50246092	0.00307321	0.100336	0.173,0.267,0.207,0.304,0.379	0.092,0.156,0.162,0.207	0.112	RI
2007	ENSG00000129347	KRI1	19	-	10557551	10557895	10557551	10557682	10557768	10557895	0.00657702	0.15188	0.303,0.361,0.239,0.187,0.284	0.208,0.18,0.151,0.113	0.112	RI
774	ENSG00000277072	STAG3L2	7	-	74890270	74890566	74890387	74890566	74888311	74888397	0.0104596	0.257759	0.273,0.053,0.5,0.294,0.0	0.25,0.2,0.0,0.0	0.112	5ASS
6869	ENSG00000114388	NPRL2	3	-	50349385	50349828	50349385	50349494	50349930	50350022	6.2451e-05	0.0143921	1.0,0.571,1.0,1.0,1.0	0.63,0.818,0.76,1.0	0.112	3ASS
2214	ENSG00000160917	CPSF4	7	+	99454040	99454136	99454043	99454136	99452367	99452440	0.0100958	0.310217	0.877,0.854,0.83,0.817,0.936	0.705,0.755,0.746,0.796	0.112	3ASS
2754	ENSG00000180822	PSMG4	6	+	3264173	3264325	3263683	3263759	3267590	3267920	1.05231e-06	0.000446789	0.15,0.216,0.165,0.35,0.169	0.172,0.0,0.067,0.158	0.111	SE
1330	ENSG00000011243	AKAP8L	19	-	15398629	15398766	15397713	15397855	15399301	15399410	0.00105161	0.0690323	0.286,0.303,0.205,0.309,0.108	0.246,0.096,0.094,0.09	0.111	SE
9900	ENSG00000186020	ZNF529	19	-	36551876	36551977	36543615	36548322	36554669	36554796	0.00255298	0.121214	0.176,0.2,0.241,0.3,0.059	0.063,0.0,0.273,0.0	0.111	SE
81	ENSG00000035115	SH3YL1	2	-	224863	224920	218152	219001	229965	230044	0.0238425	0.43401	0.461,0.39,0.29,0.336,0.364	0.453,0.227,0.243,0.105	0.111	SE
1990	ENSG00000076513	ANKRD13A	12	+	110027704	110027766	110027707	110027766	110025741	110025823	0.0202775	0.435303	0.799,0.843,0.882,0.846,0.802	0.796,0.692,0.786,0.62	0.111	3ASS
6141	ENSG00000155636	RBM45	2	+	178121173	178121359	178121179	178121359	178120286	178120409	0.0464366	0.661686	0.289,0.155,0.387,0.228,0.083	0.159,0.092,0.05,0.169	0.111	3ASS
22732	ENSG00000182628	SKA2	17	-	59131280	59131367	59112046	59112345	59154955	59155177	0.0127734	0.297794	0.973,0.869,0.908,0.969,1.0	0.917,0.865,0.884,0.67	0.11	SE
2504	ENSG00000162836	ACP6	1	-	147647367	147648411	147647367	147647566	147648245	147648411	0.0499931	0.458757	0.0,0.4,1.0,0.0,0.071	0.0,0.209,0.143,0.385	0.11	RI
4488	ENSG00000158552	ZFAND2B	2	+	219206966	219207042	219206969	219207042	219206783	219206845	0.000268862	0.0340783	0.164,0.049,0.0,0.131,0.411	0.164,0.0,0.0,0.0	0.11	3ASS
24170	ENSG00000114107	CEP70	3	-	138572858	138572984	138571265	138571356	138591853	138591956	0.0200708	0.389808	0.75,0.818,1.0,1.0,1.0	0.8,0.6,0.818,1.0	0.109	SE
5283	ENSG00000151376	ME3	11	-	86457365	86457759	86450300	86450398	86465090	86465200	0.0261775	0.455666	0.226,0.294,0.302,0.375,0.292	0.138,0.154,0.241,0.222	0.109	SE
2361	ENSG00000103275	UBE2I	16	+	1312346	1312603	1312346	1312558	1314019	1314096	0.000880535	0.0595579	1.0,1.0,1.0,1.0,1.0	1.0,0.562,1.0,1.0	0.109	5ASS
4312	ENSG00000114388	NPRL2	3	-	50349664	50350022	50349930	50350022	50349385	50349494	0.00140796	0.077171	1.0,0.857,1.0,1.0,1.0	0.615,0.947,0.889,1.0	0.109	5ASS
1974	ENSG00000160256	FAM207A	21	+	44943683	44943837	44943683	44943792	44960099	44960168	0.0250424	0.381586	0.516,0.488,0.554,0.629,0.501	0.487,0.383,0.459,0.384	0.109	5ASS
38194	ENSG00000141425	RPRD1A	18	-	36040806	36040865	36033751	36033837	36067253	36067530	0.0138033	0.31275	0.13,0.157,0.156,0.099,0.353	0.128,0.108,0.0,0.048	0.108	SE
390	ENSG00000182872	RBM10	X	+	47171027	47171258	47169314	47169498	47173127	47173197	0.0182517	0.369987	1.0,0.882,0.879,0.865,0.906	0.836,0.829,0.835,0.692	0.108	SE
11967	ENSG00000122912	SLC25A16	10	-	68517083	68517265	68516750	68516843	68527245	68527416	0.0269732	0.465246	0.153,0.282,0.255,0.333,0.217	0.165,0.143,0.143,0.111	0.108	SE
24317	ENSG00000177045	SIX5	19	-	45766349	45767155	45764784	45766111	45768041	45769226	0.0395687	0.570809	0.783,0.915,0.805,0.722,0.717	0.688,0.815,0.581,0.639	0.108	SE
3043	ENSG00000134644	PUM1	1	-	30950126	30950261	30950132	30950261	30945345	30945483	0.0384982	0.474363	0.446,0.617,0.596,0.486,0.473	0.502,0.361,0.399,0.399	0.108	5ASS
5245	ENSG00000105483	CARD8	19	-	48230437	48230700	48230437	48230697	48230776	48231006	0.00639699	0.243855	0.921,0.903,0.898,1.0,1.0	0.903,0.774,0.796,0.873	0.108	3ASS
27789	ENSG00000127603	MACF1	1	+	39480919	39481030	39479797	39480009	39484600	39486217	4.85e-06	0.00135606	0.267,0.244,0.304,0.213,0.079	0.171,0.123,0.092,0.07	0.107	SE
21978	ENSG00000005100	DHX33	17	-	5463528	5463689	5462318	5462546	5468570	5469060	0.0013784	0.0836051	0.818,1.0,1.0,0.926,1.0	0.75,1.0,0.619,1.0	0.107	SE
11692	ENSG00000196922	ZNF252P	8	-	145000351	145000538	144999602	144999769	145002816	145002881	0.0189388	0.376126	0.0,0.143,0.176,0.231,0.111	0.1,0.0,0.0,0.0	0.107	SE
3743	ENSG00000164080	RAD54L2	3	+	51638143	51639670	51638143	51638321	51639418	51639670	0.0186983	0.280826	0.25,0.2,0.111,0.143,0.053	0.176,0.0,0.0,0.0	0.107	RI
28393	ENSG00000165948	IFI27L1	14	+	94097494	94097678	94096855	94096965	94100738	94100771	8.22665e-07	0.000370669	0.059,0.01,0.111,0.037,0.389	0.0,0.022,0.0,0.037	0.106	SE
12478	ENSG00000138078	PREPL	2	-	44359496	44359750	44346267	44346390	44361379	44361806	0.00142005	0.0851954	0.289,0.165,0.265,0.204,0.175	0.214,0.114,0.077,0.048	0.106	SE
21152	ENSG00000071626	DAZAP1	19	+	1425877	1425960	1422347	1422396	1428841	1428995	0.00643939	0.203098	0.959,0.949,0.95,0.938,0.77	0.99,0.884,0.695,0.658	0.106	SE
20471	ENSG00000126453	BCL2L12	19	+	49667021	49667161	49666684	49666799	49668850	49668937	0.00736597	0.219468	0.854,0.909,0.852,0.923,1.0	0.828,0.774,0.793,0.81	0.106	SE
63	ENSG00000110844	PRPF40B	12	+	49633013	49633547	49633013	49633124	49633426	49633547	0.011774	0.209053	0.185,0.029,0.379,0.106,0.265	0.083,0.263,0.0,0.0	0.106	RI
970	ENSG00000164733	CTSB	8	-	11861360	11861479	11861405	11861479	11853328	11853479	0.00133488	0.077171	0.19,0.084,0.221,0.182,0.049	0.0,0.09,0.066,0.0	0.106	5ASS
1923	ENSG00000162910	MRPL55	1	-	228108234	228108321	228108234	228108318	228108436	228108474	0.0128411	0.353829	0.182,0.188,0.268,0.056,0.189	0.065,0.143,0.073,0.0	0.106	3ASS
754	ENSG00000151353	TMEM18	2	-	675757	676238	675557	675630	677288	677406	4.75564e-12	1.41578e-08	0.198,0.203,0.123,0.11,0.035	0.036,0.04,0.012,0.027	0.105	SE
11592	ENSG00000242612	DECR2	16	+	406684	406952	406345	406397	407424	407560	0.000263934	0.0281077	0.333,0.129,0.033,0.125,0.148	0.029,0.118,0.016,0.032	0.105	SE
18491	ENSG00000010803	SCMH1	1	-	41151613	41151684	41142877	41143112	41160874	41160898	0.00864235	0.243065	0.916,0.876,0.963,0.834,0.782	0.711,0.783,0.811,0.771	0.105	SE
33000	ENSG00000100461	RBM23	14	-	22908332	22908380	22906194	22906368	22909482	22909595	0.0205908	0.394622	0.197,0.326,0.366,0.281,0.281	0.297,0.165,0.23,0.049	0.105	SE
5470	ENSG00000149636	DSN1	20	-	36770872	36770977	36767968	36768042	36771424	36771473	0.0231917	0.425271	1.0,1.0,0.833,1.0,0.905	0.826,0.75,1.0,0.793	0.105	SE
32691	ENSG00000160194	NDUFV3	21	+	42903181	42904276	42896926	42897047	42908863	42909105	0.0407706	0.578492	0.414,0.479,0.468,0.455,0.616	0.271,0.47,0.461,0.324	0.105	SE
4006	ENSG00000142920	AZIN2	1	+	33093244	33093416	33093281	33093416	33092049	33092222	0.0390404	0.61091	0.0,0.299,0.082,0.143,0.0	0.0,0.0,0.0,0.0	0.105	3ASS
7025	ENSG00000156531	PHF6	X	+	134413487	134413657	134413490	134413657	134393908	134393952	0.0498758	0.668969	0.164,0.26,0.196,0.388,0.295	0.229,0.109,0.187,0.098	0.105	3ASS
25316	ENSG00000082515	MRPL22	5	+	154950802	154950938	154941216	154941265	154956370	154956436	2.8797e-06	0.000948926	0.946,0.976,0.968,0.929,0.937	0.851,0.854,0.908,0.778	0.103	SE
38606	ENSG00000149187	CELF1	11	-	47500860	47500932	47488836	47489024	47552991	47553117	0.00188115	0.101298	0.218,0.1,0.241,0.132,0.218	0.044,0.271,0.0,0.0	0.103	SE
11965	ENSG00000122912	SLC25A16	10	-	68517083	68517185	68516750	68516843	68527245	68527438	0.0201159	0.38992	0.153,0.282,0.255,0.333,0.217	0.143,0.143,0.182,0.111	0.103	SE
37179	ENSG00000168952	STXBP6	14	-	25010524	25010640	24974664	24974850	25049877	25050064	0.0370933	0.550366	0.333,0.111,0.333,0.5,0.167	0.6,0.143,0.0,0.0	0.103	SE
7680	ENSG00000095906	NUBP2	16	+	1786756	1786955	1786536	1786655	1787676	1787831	0.0423455	0.589135	0.712,0.738,0.705,0.811,0.732	0.564,0.622,0.779,0.581	0.103	SE
1206	ENSG00000110583	NAA40	11	+	63945839	63947003	63945839	63945935	63946950	63947003	0.0230326	0.309358	0.255,0.349,0.347,0.333,0.5	0.107,0.257,0.4,0.25	0.103	RI
1828	ENSG00000126214	KLC1	14	+	103679383	103679545	103679383	103679518	103684985	103685036	0.0372932	0.468536	0.806,0.802,0.809,0.886,0.964	0.856,0.806,0.679,0.662	0.103	5ASS
5653	ENSG00000116514	RNF19B	1	-	32948221	32948366	32948221	32948363	32949568	32949774	0.0189976	0.420159	0.257,0.235,0.215,0.246,0.253	0.043,0.236,0.164,0.109	0.103	3ASS
3370	ENSG00000125648	SLC25A23	19	-	6453980	6454088	6444150	6444301	6454322	6454405	0.0121647	0.29161	0.82,0.898,0.827,0.823,0.855	0.737,0.8,0.709,0.725	0.102	SE
35823	ENSG00000185158	LRRC37B	17	+	32017971	32018054	32007987	32008132	32020696	32020803	0.0191173	0.378399	0.167,0.148,0.129,0.258,0.342	0.281,0.148,0.0,0.0	0.102	SE
31384	ENSG00000221817	PPP3CB-AS1	10	+	73498649	73498867	73496514	73496906	73499594	73499687	0.0239906	0.43401	0.2,1.0,0.6,1.0,0.0	0.333,1.0,0.5,0.0	0.102	SE
306	ENSG00000162923	WDR26	1	-	224431476	224431581	224431524	224431581	224424517	224424654	0.00235904	0.104029	0.33,0.274,0.294,0.352,0.32	0.254,0.226,0.219,0.149	0.102	5ASS
509	ENSG00000124120	TTPAL	20	+	44484336	44484530	44484336	44484428	44486595	44486706	0.0302581	0.423747	1.0,0.857,0.9,0.946,0.929	0.909,0.941,0.762,0.684	0.102	5ASS
17192	ENSG00000112081	SRSF3	6	+	36599820	36600276	36598848	36598983	36601151	36601190	0.000105751	0.0151038	0.342,0.401,0.249,0.288,0.319	0.13,0.177,0.238,0.33	0.101	SE
35930	ENSG00000131844	MCCC2	5	+	71626639	71626753	71604355	71604468	71632120	71632185	0.00637007	0.202649	1.0,0.851,0.917,0.967,0.922	0.87,0.643,0.951,0.857	0.101	SE
9518	ENSG00000023191	RNH1	11	-	504823	504888	502061	502249	506608	506759	0.0101887	0.263404	0.883,0.909,0.94,0.911,0.876	0.936,0.596,0.877,0.804	0.101	SE
33367	ENSG00000171307	ZDHHC16	10	+	97450356	97450536	97446190	97446353	97451670	97451918	0.0277567	0.473241	0.211,0.128,0.3,0.217,0.086	0.2,0.095,0.0,0.056	0.101	SE
4137	ENSG00000115677	HDLBP	2	-	241268953	241269295	241269200	241269295	241268476	241268541	0.0312466	0.429479	0.795,1.0,1.0,0.933,1.0	0.765,0.9,0.962,0.75	0.101	5ASS
34255	ENSG00000167522	ANKRD11	16	-	89431255	89431326	89418283	89418368	89490244	89490318	0.000574196	0.0468436	0.094,0.034,0.081,0.071,0.272	0.043,0.0,0.0,0.0	0.1	SE
3900	ENSG00000182979	MTA1	14	+	105449358	105449409	105445417	105445511	105450057	105450184	0.0041015	0.157174	0.895,0.792,0.899,0.86,0.94	0.69,0.778,0.808,0.832	0.1	SE
10148	ENSG00000166839	ANKDD1A	15	+	64944651	64944747	64943483	64943582	64947403	64947593	0.0378739	0.556711	1.0,0.8,1.0,0.895,1.0	1.0,1.0,0.474,0.882	0.1	SE
2594	ENSG00000130244	FAM98C	19	+	38405518	38407077	38405518	38405635	38406909	38407077	0.00558782	0.138747	0.167,0.195,0.179,0.14,0.373	0.099,0.05,0.172,0.121	0.1	RI
1019	ENSG00000168000	BSCL2	11	-	62706202	62706344	62706258	62706344	62705300	62705617	0.0482206	0.532268	0.739,0.911,0.761,0.717,0.726	0.717,0.518,0.598,0.85	0.1	5ASS
7157	ENSG00000113851	CRBN	3	-	3175162	3175269	3175162	3175266	3179620	3179710	0.000404835	0.0436705	1.0,0.957,0.907,1.0,0.956	0.811,0.837,0.907,0.901	0.1	3ASS
6986	ENSG00000103196	CRISPLD2	16	+	84866896	84867040	84866899	84867040	84854728	84854829	0.0357035	0.589631	1.0,0.962,0.965,0.96,1.0	0.867,0.83,0.907,0.904	0.1	3ASS
7860	ENSG00000067445	TRO	X	+	54930740	54931031	54928669	54928710	54931203	54931429	5.55738e-06	0.00147826	0.943,1.0,0.818,0.81,1.0	0.813,0.714,0.857,0.878	0.099	SE
10096	ENSG00000186166	CCDC84	11	+	119001612	119001825	118999010	118999109	119010763	119010830	0.000757979	0.0559688	0.03,0.259,0.143,0.1,0.167	0.0,0.053,0.111,0.0	0.099	SE
38343	ENSG00000114948	ADAM23	2	+	206609909	206610000	206596050	206596162	206617578	206621130	0.0212796	0.401549	0.898,0.833,0.857,0.86,0.938	0.803,0.808,0.75,0.75	0.099	SE
3138	ENSG00000140995	DEF8	16	+	89949416	89949638	89949416	89949513	89954242	89954376	4.12214e-07	0.000327607	0.281,0.184,0.164,0.065,0.033	0.02,0.023,0.02,0.123	0.099	5ASS
2329	ENSG00000085872	CHERP	19	-	16530768	16530913	16530768	16530880	16532597	16532749	0.0487335	0.664866	0.329,0.124,0.174,0.17,0.138	0.123,0.056,0.174,0.0	0.099	3ASS
30333	ENSG00000138674	SEC31A	4	-	82842139	82842481	82828999	82829058	82844385	82844509	0.000129348	0.0177375	0.279,0.29,0.32,0.352,0.167	0.271,0.235,0.12,0.107	0.098	SE
10694	ENSG00000140299	BNIP2	15	-	59668102	59668138	59663378	59664120	59668891	59668949	0.000187374	0.022684	0.198,0.228,0.288,0.258,0.206	0.219,0.091,0.082,0.16	0.098	SE
33635	ENSG00000112290	WASF1	6	-	110177146	110177186	110160634	110160732	110178597	110178742	0.00157199	0.0912297	0.134,0.148,0.343,0.367,0.188	0.104,0.188,0.0,0.258	0.098	SE
5148	ENSG00000168067	MAP4K2	11	-	64791908	64792422	64791908	64792086	64792171	64792422	0.00299321	0.099649	0.205,0.093,0.278,0.0,0.227	0.068,0.181,0.0,0.0	0.098	RI
723	ENSG00000149636	DSN1	20	-	36770872	36771473	36771424	36771473	36767968	36768042	0.0193201	0.353946	1.0,1.0,0.846,1.0,0.917	0.826,0.8,1.0,0.793	0.098	5ASS
22686	ENSG00000115459	ELMOD3	2	+	85387097	85387225	85377343	85377474	85389750	85389827	0.00187906	0.101298	0.176,0.206,0.195,0.227,0.252	0.194,0.034,0.162,0.068	0.097	SE
8654	ENSG00000114982	KANSL3	2	-	96602115	96602338	96601642	96601776	96602752	96602862	0.0036368	0.145821	0.905,0.934,0.97,0.973,0.931	0.944,0.848,0.774,0.815	0.097	SE
35912	ENSG00000177628	GBA	1	-	155244094	155244230	155241085	155241180	155244505	155244622	0.00462668	0.167959	0.355,0.382,0.316,0.419,0.333	0.232,0.252,0.333,0.238	0.097	SE
33324	ENSG00000138380	CARF	2	+	202924356	202924415	202917876	202918043	202941859	202941980	0.00877739	0.245784	0.0,0.0,0.257,0.099,0.708	0.232,0.0,0.232,0.0	0.097	SE
17077	ENSG00000185800	DMWD	19	-	45784640	45784715	45783008	45784290	45785593	45786871	0.0292083	0.489364	0.811,0.774,0.785,0.784,0.771	0.714,0.724,0.735,0.577	0.097	SE
15859	ENSG00000175224	ATG13	11	+	46618259	46618375	46617544	46617890	46630044	46630100	0.0320812	0.510346	0.489,0.516,0.429,0.396,0.34	0.326,0.333,0.386,0.302	0.097	SE
9824	ENSG00000140416	TPM1	15	+	63061197	63061273	63060868	63060939	63061712	63061788	0.0347276	0.531783	0.399,0.428,0.528,0.486,0.304	0.291,0.44,0.428,0.169	0.097	SE
4538	ENSG00000091592	NLRP1	17	-	5533291	5533384	5533303	5533384	5532821	5532984	0.0305547	0.426023	0.169,0.229,0.203,0.132,0.182	0.129,0.129,0.084,0.0	0.097	5ASS
155	ENSG00000163702	IL17RC	3	+	9929848	9929897	9929851	9929897	9928579	9928630	0.00801339	0.273528	0.091,0.147,0.295,0.222,0.061	0.061,0.028,0.05,0.126	0.097	3ASS
7805	ENSG00000215910	C1orf167	1	+	11788163	11788378	11788242	11788378	11787872	11788047	0.0191994	0.420159	0.0,0.348,1.0,1.0,1.0	0.21,1.0,0.082,1.0	0.097	3ASS
18294	ENSG00000186635	ARAP1	11	-	72704151	72704334	72702904	72703079	72705804	72705890	6.49574e-05	0.0106232	0.947,0.939,0.956,0.975,0.903	0.85,0.976,0.71,0.855	0.096	SE
34081	ENSG00000168802	CHTF8	16	-	69121052	69121170	69119810	69120649	69121435	69121493	0.00399354	0.154955	0.855,0.868,0.95,0.799,0.875	0.809,0.776,0.669,0.84	0.096	SE
6295	ENSG00000140859	KIFC3	16	-	57785463	57785666	57772222	57772288	57794998	57795141	0.0157435	0.339771	0.195,0.333,0.213,0.222,0.333	0.096,0.138,0.2,0.217	0.096	SE
3923	ENSG00000083223	ZCCHC6	9	-	86326370	86326491	86325333	86325514	86328339	86328492	0.0171127	0.356766	0.313,0.36,0.102,0.184,0.059	0.081,0.167,0.0,0.182	0.096	SE
33112	ENSG00000170345	FOS	14	+	75280559	75280667	75279642	75280128	75280782	75281684	0.0210829	0.399201	0.926,0.944,0.978,0.942,1.0	0.975,0.974,1.0,0.5	0.096	SE
6294	ENSG00000140859	KIFC3	16	-	57788574	57788713	57772222	57772288	57794998	57795141	0.0396623	0.570827	0.088,0.2,0.125,0.136,0.294	0.015,0.164,0.111,0.0	0.096	SE
20174	ENSG00000110171	TRIM3	11	-	6473083	6473248	6465564	6465732	6473790	6473923	0.000456772	0.0405505	0.077,0.0,0.333,0.12,0.0	0.02,0.024,0.0,0.0	0.095	SE
6134	ENSG00000136861	CDK5RAP2	9	-	120460571	120460747	120458449	120458622	120467859	120467997	0.00843152	0.239577	1.0,1.0,1.0,1.0,0.821	0.956,0.923,0.778,0.818	0.095	SE
11134	ENSG00000163913	IFT122	3	+	129492140	129492194	129488256	129488397	129495445	129495607	0.0302226	0.495959	0.825,0.913,0.928,0.839,0.79	0.704,0.806,0.77,0.777	0.095	SE
2612	ENSG00000127527	EPS15L1	19	-	16440861	16440909	16440884	16440909	16437769	16437865	0.00682594	0.206038	0.937,0.937,0.9,0.96,1.0	0.922,0.773,0.783,0.93	0.095	5ASS
5709	ENSG00000100429	HDAC10	22	-	50248830	50248890	50248830	50248859	50249102	50249168	0.0104506	0.317273	0.923,0.96,1.0,1.0,0.915	0.945,0.907,0.84,0.767	0.095	3ASS
4418	ENSG00000074410	CA12	15	-	63328097	63328130	63327148	63327233	63338818	63338945	3.48852e-11	7.00178e-08	0.114,0.158,0.145,0.203,0.048	0.0,0.083,0.02,0.056	0.094	SE
4773	ENSG00000148180	GSN	9	+	121300055	121300126	121281469	121281562	121301962	121302167	1.84497e-10	2.90952e-07	0.238,0.222,0.253,0.268,0.193	0.19,0.119,0.133,0.121	0.094	SE
30336	ENSG00000138674	SEC31A	4	-	82842184	82842481	82828999	82829058	82844385	82844509	3.08824e-06	0.000988146	0.252,0.246,0.252,0.294,0.128	0.222,0.186,0.086,0.067	0.094	SE
35441	ENSG00000162869	PPP1R21	2	+	48505563	48505596	48498492	48498735	48507268	48507385	0.00515096	0.17881	0.898,0.948,0.957,0.958,0.923	0.81,0.819,0.924,0.819	0.094	SE
9797	ENSG00000104067	TJP1	15	-	29719776	29720016	29718265	29719138	29720357	29720708	0.0110484	0.276247	0.3,0.248,0.273,0.254,0.143	0.214,0.19,0.132,0.061	0.094	SE
8779	ENSG00000172731	LRRC20	10	-	70376451	70376596	70340552	70340702	70382548	70382626	0.0330921	0.518595	1.0,1.0,1.0,0.714,1.0	0.667,0.833,1.0,0.895	0.094	SE
32682	ENSG00000140153	WDR20	14	+	102193462	102193514	102139892	102140172	102194937	102195120	0.0402582	0.574173	0.113,0.188,0.298,0.113,0.0	0.08,0.113,0.0,0.0	0.094	SE
21511	ENSG00000167733	HSD11B1L	19	+	5684988	5685119	5684780	5684905	5686899	5686991	0.0428644	0.592243	0.76,0.786,1.0,0.892,0.929	0.84,0.778,0.73,0.771	0.094	SE
5675	ENSG00000198198	SZT2	1	+	43427529	43428118	43427529	43427734	43428002	43428118	0.00536127	0.137026	0.182,0.182,0.034,0.0,0.257	0.04,0.037,0.071,0.0	0.094	RI
4381	ENSG00000196262	PPIA	7	+	44798747	44798904	44798747	44798814	44799246	44799277	0.0157049	0.324195	0.559,0.539,0.707,0.629,0.484	0.51,0.51,0.445,0.492	0.094	5ASS
19928	ENSG00000076242	MLH1	3	+	37017505	37017599	37014431	37014544	37025636	37026007	0.0046558	0.167959	1.0,1.0,1.0,0.944,1.0	1.0,0.951,0.833,0.8	0.093	SE
21881	ENSG00000152601	MBNL1	3	+	152456266	152456361	152447619	152447773	152459270	152459345	0.0162863	0.34741	0.726,0.89,0.852,0.97,0.789	0.709,0.677,0.927,0.696	0.093	SE
1851	ENSG00000169231	THBS3	1	-	155203085	155203137	155203092	155203137	155202811	155202960	6.06805e-05	0.0107169	0.989,0.954,1.0,0.935,0.935	0.87,0.894,0.902,0.812	0.093	5ASS
28298	ENSG00000168958	MFF	2	+	227347225	227347384	227340291	227340380	227352513	227352573	0.000937838	0.0642546	0.871,0.914,0.854,0.887,0.713	0.776,0.829,0.712,0.706	0.092	SE
33567	ENSG00000114388	NPRL2	3	-	50349664	50349828	50349385	50349494	50349930	50350022	0.00205289	0.107148	1.0,0.872,1.0,1.0,1.0	0.677,0.956,0.897,1.0	0.092	SE
12775	ENSG00000150455	TIRAP	11	+	126291424	126291569	126290802	126290961	126292476	126292687	0.00775049	0.226343	0.167,0.375,0.333,0.067,0.0	0.273,0.111,0.0,0.0	0.092	SE
15561	ENSG00000223482	NUTM2A-AS1	10	-	87307956	87308060	87288441	87288495	87326629	87326672	0.0230936	0.423825	0.265,0.357,0.306,0.294,0.394	0.236,0.186,0.312,0.191	0.092	SE
35913	ENSG00000177628	GBA	1	-	155244094	155244233	155241085	155241180	155244505	155244636	0.0342471	0.527069	0.405,0.438,0.311,0.514,0.457	0.284,0.316,0.444,0.289	0.092	SE
29	ENSG00000114859	CLCN2	3	-	184354903	184355529	184354903	184354973	184355373	184355529	0.0154299	0.247376	0.0,0.143,0.143,0.04,0.133	0.0,0.0,0.0,0.0	0.092	RI
4570	ENSG00000167535	CACNB3	12	+	48826244	48826518	48826366	48826518	48825659	48825769	0.00794977	0.273528	0.156,0.083,0.2,0.153,0.108	0.067,0.0,0.123,0.0	0.092	3ASS
10451	ENSG00000176155	CCDC57	17	-	82108767	82108954	82101751	82101866	82127691	82127818	0.000828889	0.0594162	0.188,0.037,0.0,0.294,0.137	0.0,0.0,0.063,0.097	0.091	SE
14402	ENSG00000148660	CAMK2G	10	-	73819531	73819617	73817478	73817554	73821681	73821730	0.000900326	0.0625075	0.204,0.194,0.177,0.285,0.22	0.122,0.061,0.135,0.18	0.091	SE
624	ENSG00000140264	SERF2	15	+	43792367	43792611	43792367	43792578	43792974	43793083	0.00590977	0.187237	0.734,0.839,0.855,0.819,0.815	0.693,0.746,0.775,0.673	0.091	5ASS
101	ENSG00000182325	FBXL6	8	-	144357438	144357502	144357456	144357502	144356989	144357121	0.00743394	0.216812	1.0,0.771,1.0,1.0,1.0	0.755,0.926,0.771,1.0	0.091	5ASS
310	ENSG00000049167	ERCC8	5	-	60904787	60904873	60904791	60904873	60903647	60903716	0.00866228	0.235826	0.0,0.169,0.075,0.04,0.225	0.044,0.0,0.0,0.0	0.091	5ASS
5707	ENSG00000100429	HDAC10	22	-	50248224	50248472	50248224	50248292	50248661	50248751	0.0303163	0.548942	1.0,1.0,1.0,1.0,1.0	0.875,0.943,0.818,1.0	0.091	3ASS
2539	ENSG00000164941	INTS8	8	+	94838462	94838618	94838493	94838618	94836523	94836631	0.0428283	0.625762	0.889,0.96,0.961,0.885,0.967	0.865,0.78,0.957,0.764	0.091	3ASS
8585	ENSG00000110075	PPP6R3	11	+	68515027	68515166	68505144	68505271	68519500	68519651	0.00183746	0.100414	0.238,0.214,0.0,0.0,0.0	0.0,0.0,0.0,0.0	0.09	SE
15466	ENSG00000143393	PI4KB	1	-	151326171	151326373	151324744	151324917	151327270	151327419	0.00352928	0.144318	1.0,0.926,0.846,0.926,0.913	0.696,0.708,0.926,1.0	0.09	SE
23201	ENSG00000134490	TMEM241	18	-	23371421	23371470	23370215	23370261	23373711	23373763	0.0265761	0.461138	1.0,0.854,0.722,0.877,0.82	0.82,0.745,1.0,0.494	0.09	SE
1814	ENSG00000104613	INTS10	8	+	19819572	19819676	19820378	19820518	19818274	19818342	0.0139037	0.307749	0.458,0.429,0.464,0.434,0.485	0.356,0.397,0.41,0.293	0.09	MEX
37720	ENSG00000180900	SCRIB	8	-	143791875	143791913	143791388	143791440	143791990	143792133	5.07355e-06	0.00138289	0.971,1.0,1.0,1.0,0.941	0.867,0.898,0.922,0.886	0.089	SE
7802	ENSG00000115170	ACVR1	2	-	157819402	157819489	157818384	157818559	157875795	157875862	0.000177109	0.0220916	0.185,0.14,0.076,0.113,0.203	0.029,0.105,0.06,0.025	0.089	SE
1327	ENSG00000011243	AKAP8L	19	-	15398629	15398703	15397713	15397855	15399301	15399410	0.00106699	0.0696955	0.211,0.258,0.159,0.203,0.062	0.178,0.067,0.069,0.043	0.089	SE
26599	ENSG00000198130	HIBCH	2	-	190208879	190208913	190204633	190205232	190212955	190213075	0.00311828	0.13394	0.9,0.937,0.945,0.891,0.809	0.776,0.807,0.753,0.893	0.089	SE
38710	ENSG00000109107	ALDOC	17	-	28575964	28576020	28575420	28575544	28576800	28576948	0.0072528	0.217319	0.124,0.084,0.152,0.222,0.176	0.09,0.162,0.0,0.0	0.089	SE
16664	ENSG00000151743	AMN1	12	-	31714881	31714951	31709292	31709425	31728970	31729019	0.0255734	0.4503	0.311,0.458,0.158,0.319,0.0	0.123,0.0,0.158,0.36	0.089	SE
2490	ENSG00000102125	TAZ	X	+	154411555	154412006	154411555	154411952	154412085	154412214	0.00149017	0.0802926	0.212,0.071,0.262,0.0,0.095	0.088,0.037,0.0,0.03	0.089	5ASS
16106	ENSG00000156170	NDUFAF6	8	+	95044476	95044595	95041569	95041626	95045544	95045647	8.63299e-05	0.0131448	0.111,0.195,0.276,0.014,0.04	0.013,0.065,0.038,0.04	0.088	SE
2958	ENSG00000168679	SLC16A4	1	-	110382833	110382966	110381651	110381795	110389236	110389355	0.000994062	0.0663048	0.667,1.0,1.0,0.667,1.0	0.52,1.0,0.929,0.667	0.088	SE
28513	ENSG00000205726	ITSN1	21	+	33823486	33823653	33819240	33819323	33826817	33826863	0.00235205	0.11438	0.914,1.0,1.0,0.918,1.0	0.977,0.849,0.774,0.913	0.088	SE
8967	ENSG00000075234	TTC38	22	+	46292202	46292328	46289825	46289899	46292790	46292933	0.0193422	0.380603	0.208,0.224,0.269,0.173,0.161	0.151,0.156,0.122,0.048	0.088	SE
1147	ENSG00000132716	DCAF8	1	-	160261284	160261358	160243959	160244034	160262275	160262476	0.0310177	0.499761	0.858,0.918,0.96,0.927,0.86	0.862,0.812,0.819,0.774	0.088	SE
23264	ENSG00000108669	CYTH1	17	-	78696006	78696009	78692416	78692493	78698268	78698380	0.0311526	0.500828	0.0,0.273,0.246,0.155,0.328	0.207,0.196,0.047,0.0	0.088	SE
6714	ENSG00000061273	HDAC7	12	-	47795905	47796016	47795586	47795767	47796206	47796298	0.0361017	0.542582	0.646,0.622,0.546,0.786,0.714	0.533,0.574,0.527,0.667	0.088	SE
3398	ENSG00000213983	AP1G2	14	-	23563379	23563638	23563379	23563502	23563583	23563638	0.000385314	0.0256555	0.0,0.248,0.0,0.081,0.162	0.0,0.0,0.042,0.0	0.088	RI
215	ENSG00000011243	AKAP8L	19	-	15398629	15399410	15399301	15399410	15397713	15397855	0.0342283	0.448305	0.327,0.387,0.263,0.291,0.154	0.348,0.147,0.168,0.122	0.088	5ASS
5783	ENSG00000198563	DDX39B	6	-	31540321	31540664	31540321	31540534	31541949	31542448	0.0287711	0.532371	0.618,0.636,0.75,0.675,0.654	0.7,0.49,0.531,0.595	0.088	3ASS
6438	ENSG00000213918	DNASE1	16	+	3656998	3657341	3657186	3657341	3656637	3656753	0.0355885	0.589631	0.889,1.0,0.5,1.0,0.733	0.714,0.882,0.714,0.636	0.088	3ASS
34534	ENSG00000129295	LRRC6	8	-	132578407	132578516	132572200	132572480	132583693	132583779	0.00012402	0.0172209	0.0,0.172,0.091,0.088,0.083	0.0,0.0,0.0,0.0	0.087	SE
7360	ENSG00000072110	ACTN1	14	-	68878988	68879069	68878457	68878523	68879961	68880108	0.00376626	0.14822	0.801,0.789,0.854,0.868,0.703	0.61,0.666,0.857,0.732	0.087	SE
35018	ENSG00000007341	ST7L	1	-	112616812	112616844	112610840	112611003	112618908	112619189	0.00529501	0.180685	0.947,1.0,1.0,1.0,0.65	0.856,0.876,1.0,0.597	0.087	SE
32161	ENSG00000134324	LPIN1	2	+	11763022	11763286	11746637	11746671	11765532	11765733	0.0060412	0.195568	0.155,0.127,0.171,0.25,0.07	0.07,0.2,0.0,0.0	0.087	SE
19932	ENSG00000076242	MLH1	3	+	37020309	37020463	37014431	37014544	37025636	37025919	0.00611835	0.196845	1.0,1.0,1.0,0.941,1.0	1.0,0.95,0.875,0.778	0.087	SE
29770	ENSG00000163697	APBB2	4	-	41033235	41033304	41013582	41014398	41065575	41065673	0.0421549	0.588261	1.0,1.0,1.0,1.0,0.85	0.815,0.978,0.85,0.888	0.087	SE
2138	ENSG00000085224	ATRX	X	-	77681519	77684593	77681519	77683451	77683538	77684593	0.00388396	0.109621	0.891,0.955,0.969,0.928,1.0	0.882,0.869,0.852,0.842	0.087	RI
2793	ENSG00000117226	GBP3	1	-	89014404	89014656	89014546	89014656	89014082	89014279	0.0216292	0.364614	0.077,0.145,0.138,0.333,0.143	0.061,0.095,0.089,0.077	0.087	5ASS
35284	ENSG00000091592	NLRP1	17	-	5536850	5536940	5533896	5533988	5539414	5539585	0.00500489	0.176797	0.984,0.977,0.951,0.944,0.944	0.979,0.684,0.832,1.0	0.086	SE
21011	ENSG00000160783	PMF1	1	+	156225556	156225668	156213025	156213176	156233627	156233728	0.0114164	0.281815	1.0,1.0,1.0,0.5,0.778	0.692,0.385,1.0,1.0	0.086	SE
19442	ENSG00000111300	NAA25	12	-	112093050	112093136	112090725	112090864	112108715	112109022	0.0251238	0.446964	1.0,1.0,0.915,1.0,1.0	0.849,0.738,1.0,1.0	0.086	SE
30175	ENSG00000198925	ATG9A	2	-	219228433	219228485	219227921	219228053	219229009	219229340	0.0270526	0.466223	0.97,0.884,1.0,0.864,1.0	0.914,0.901,0.899,0.718	0.086	SE
31301	ENSG00000169592	INO80E	16	+	30001413	30001530	30000928	30001040	30005220	30005793	0.0360189	0.542335	0.791,0.827,0.829,0.903,0.813	0.582,0.81,0.82,0.774	0.086	SE
1695	ENSG00000114982	KANSL3	2	-	96604778	96604863	96604778	96604857	96605319	96605511	0.0383882	0.606319	0.968,0.862,0.93,0.909,0.927	0.839,0.919,0.728,0.846	0.086	3ASS
23771	ENSG00000074219	TEAD2	19	-	49359843	49360081	49359434	49359499	49362372	49362457	0.000202898	0.0234533	0.957,1.0,1.0,0.971,0.938	0.966,0.9,0.781,0.907	0.085	SE
30430	ENSG00000091732	ZC3HC1	7	-	130048973	130049144	130039463	130039547	130051220	130051369	0.0342578	0.527069	1.0,0.944,1.0,0.857,1.0	0.966,1.0,0.822,0.714	0.085	SE
30617	ENSG00000204054	LINC00963	9	+	129493477	129493595	129489106	129489299	129503322	129503425	0.0357612	0.540175	0.918,1.0,0.871,0.937,0.938	0.808,0.895,0.8,0.889	0.085	SE
23996	ENSG00000112787	FBRSL1	12	+	132574089	132574158	132572526	132572622	132574318	132574348	0.0433155	0.595838	1.0,1.0,1.0,1.0,1.0	0.929,0.825,0.908,1.0	0.085	SE
23177	ENSG00000143164	DCAF6	1	+	168022987	168023047	168004532	168004793	168038370	168038488	0.000886943	0.0619682	0.264,0.264,0.315,0.273,0.352	0.276,0.189,0.182,0.19	0.084	SE
26534	ENSG00000178234	GALNT11	7	+	152027596	152027718	152025713	152025884	152094189	152094522	0.00415425	0.157672	0.261,0.161,0.176,0.188,0.135	0.102,0.16,0.122,0.016	0.084	SE
34303	ENSG00000131748	STARD3	17	+	39658708	39658820	39658404	39658522	39659050	39659106	0.0269077	0.464478	0.832,0.807,0.863,0.849,0.778	0.736,0.783,0.626,0.821	0.084	SE
3297	ENSG00000089053	ANAPC5	12	-	121345838	121347005	121345838	121346031	121346895	121347005	0.000559746	0.0338816	0.279,0.214,0.188,0.246,0.25	0.2,0.148,0.2,0.056	0.084	RI
5543	ENSG00000154134	ROBO3	11	+	124877518	124878131	124877518	124877658	124877936	124878131	0.0115425	0.206765	0.889,0.92,0.857,0.905,0.911	0.745,0.926,0.696,0.882	0.084	RI
1550	ENSG00000116754	SRSF11	1	+	70231094	70231203	70231858	70231975	70228421	70228555	0.0397194	0.571882	0.161,0.2,0.229,0.197,0.273	0.161,0.2,0.119,0.034	0.084	MEX
23297	ENSG00000213983	AP1G2	14	-	23561961	23562066	23561511	23561635	23562287	23562415	0.0203407	0.392554	1.0,1.0,1.0,0.905,1.0	1.0,0.73,0.962,0.9	0.083	SE
19082	ENSG00000138399	FASTKD1	2	-	169569183	169569252	169563224	169563350	169571652	169572171	0.0315193	0.504529	1.0,1.0,0.884,0.865,0.895	0.886,0.804,0.906,0.787	0.083	SE
9624	ENSG00000177311	ZBTB38	3	+	141438242	141438365	141403926	141404031	141442388	141442670	0.0343242	0.527355	0.294,0.244,0.267,0.39,0.238	0.248,0.146,0.184,0.237	0.083	SE
20154	ENSG00000072518	MARK2	11	+	63906087	63906114	63904785	63905043	63908259	63908304	0.0428006	0.592243	0.34,0.062,0.029,0.181,0.114	0.061,0.095,0.094,0.0	0.083	SE
3528	ENSG00000160813	PPP1R35	7	-	100435630	100436064	100435630	100435767	100435847	100436064	0.0328846	0.362072	0.197,0.146,0.268,0.361,0.272	0.125,0.172,0.124,0.241	0.083	RI
2990	ENSG00000120549	KIAA1217	10	+	24531829	24531993	24531832	24531993	24527935	24528119	0.000234752	0.0313209	0.83,1.0,0.864,1.0,1.0	0.688,0.841,0.893,1.0	0.083	3ASS
18867	ENSG00000011376	LARS2	3	+	45391582	45391648	45388505	45388680	45394432	45394687	0.00711064	0.214759	1.0,1.0,1.0,0.761,0.878	0.927,0.839,0.618,1.0	0.082	SE
9560	ENSG00000119778	ATAD2B	2	-	23827797	23827860	23823257	23823569	23828848	23828939	0.0180008	0.366625	0.228,0.371,0.307,0.164,0.269	0.0,0.371,0.371,0.0	0.082	SE
1191	ENSG00000146918	NCAPG2	7	-	158655117	158655455	158655117	158655258	158655338	158655455	0.000638642	0.036447	0.05,0.09,0.096,0.131,0.09	0.0,0.0,0.036,0.0	0.082	RI
2481	ENSG00000136754	ABI1	10	-	26755654	26755741	26759061	26759238	26751597	26751783	0.00735387	0.188031	0.478,0.429,0.519,0.455,0.373	0.425,0.34,0.354,0.357	0.082	MEX
2503	ENSG00000172888	ZNF621	3	+	40529318	40529445	40529494	40529575	40525778	40525864	0.0442901	0.608168	1.0,0.888,1.0,0.9,1.0	0.804,0.905,1.0,0.792	0.082	MEX
4088	ENSG00000099991	CABIN1	22	+	24098013	24098192	24098013	24098105	24113565	24113748	0.0256141	0.384493	0.942,0.972,0.881,0.914,0.934	0.955,0.757,0.886,0.787	0.082	5ASS
4462	ENSG00000177225	PDDC1	11	-	770992	771212	770992	771104	771332	771426	0.000921975	0.0741971	0.194,0.138,0.153,0.253,0.161	0.054,0.109,0.101,0.129	0.082	3ASS
7741	ENSG00000163040	CCDC74A	2	+	131530578	131530827	131530776	131530827	131529646	131529691	0.0262595	0.507314	0.182,0.333,0.304,0.316,0.241	0.288,0.2,0.146,0.139	0.082	3ASS
3523	ENSG00000154102	C16orf74	16	-	85710163	85710285	85707516	85708066	85735189	85735235	0.000195699	0.0228606	0.9,0.714,0.92,1.0,1.0	0.838,0.756,0.944,0.765	0.081	SE
10992	ENSG00000189367	KIAA0408	6	-	127451281	127451317	127449989	127450352	127453846	127454101	0.000450911	0.0405505	0.285,0.264,0.0,0.389,0.0	0.264,0.038,0.0,0.126	0.081	SE
20475	ENSG00000126453	BCL2L12	19	+	49670215	49670488	49669023	49669115	49673697	49673916	0.00204922	0.107148	0.956,0.964,1.0,0.93,0.929	0.913,0.893,0.853,0.842	0.081	SE
25067	ENSG00000275832	ARHGAP23	17	+	38498413	38498510	38497792	38497826	38500596	38501124	0.00299076	0.131797	0.891,0.838,0.896,0.809,0.878	0.821,0.817,0.66,0.828	0.081	SE
36147	ENSG00000158062	UBXN11	1	-	26302812	26302918	26301693	26301722	26306591	26306632	0.0260172	0.454436	0.892,0.892,0.76,1.0,0.929	0.814,0.81,0.63,1.0	0.081	SE
11174	ENSG00000054282	SDCCAG8	1	+	243293090	243293219	243286353	243286397	243304712	243304777	0.0324467	0.51205	0.789,0.717,0.837,0.872,0.973	0.626,0.815,0.729,0.857	0.081	SE
28711	ENSG00000130158	DOCK6	19	-	11229297	11229390	11229000	11229035	11232184	11232289	0.0392506	0.567501	0.231,0.091,0.091,0.0,0.333	0.0,0.273,0.0,0.0	0.081	SE
36200	ENSG00000072864	NDE1	16	+	15651930	15652050	15650246	15650294	15664735	15664861	0.0421785	0.588261	0.234,0.211,0.333,0.255,0.355	0.089,0.273,0.091,0.333	0.081	SE
3974	ENSG00000149091	DGKZ	11	+	46378456	46379111	46378456	46378500	46378990	46379111	0.00319643	0.102074	0.148,0.16,0.19,0.257,0.197	0.119,0.054,0.156,0.107	0.081	RI
1825	ENSG00000142733	MAP3K6	1	-	27356589	27357114	27356589	27356749	27357008	27357114	0.00681533	0.152672	0.13,0.183,0.278,0.155,0.137	0.102,0.057,0.142,0.081	0.081	RI
899	ENSG00000164808	SPIDR	8	+	47293866	47294030	47396375	47396626	47291032	47291137	0.00111956	0.0503123	0.934,0.984,0.973,0.961,0.979	0.938,0.865,0.868,0.87	0.081	MEX
7481	ENSG00000152223	EPG5	18	-	45882273	45882487	45882273	45882431	45884616	45884811	0.000840943	0.0687674	0.903,1.0,1.0,1.0,1.0	0.861,0.848,1.0,0.889	0.081	3ASS
13776	ENSG00000214063	TSPAN4	11	+	862549	862741	850287	850367	864436	864511	1.64926e-08	1.45649e-05	0.934,0.94,0.938,0.971,0.871	0.947,0.864,0.792,0.799	0.08	SE
20129	ENSG00000102897	LYRM1	16	+	20915555	20915714	20902485	20902717	20920121	20920214	1.56817e-06	0.000618249	1.0,0.975,1.0,0.978,0.979	0.826,0.901,0.975,0.925	0.08	SE
5878	ENSG00000065057	NTHL1	16	-	2044629	2044800	2043483	2043726	2046127	2046214	0.000115349	0.0163249	1.0,1.0,1.0,1.0,0.981	0.974,0.877,0.955,0.857	0.08	SE
10739	ENSG00000149761	NUDT22	11	+	64227567	64227666	64226634	64227132	64229246	64229344	0.0016387	0.094463	0.939,0.887,0.891,0.951,0.881	0.803,0.786,0.84,0.892	0.08	SE
23286	ENSG00000140474	ULK3	15	-	74842534	74842674	74842279	74842420	74843003	74843124	0.0149805	0.327899	0.07,0.156,0.122,0.143,0.143	0.1,0.029,0.059,0.0	0.08	SE
7505	ENSG00000183955	KMT5A	12	+	123389432	123389554	123383772	123384208	123390629	123390786	0.016767	0.35289	1.0,1.0,1.0,0.929,1.0	0.867,0.938,0.818,1.0	0.08	SE
24966	ENSG00000186111	PIP5K1C	19	-	3633436	3633520	3630182	3633169	3638883	3639016	0.0215219	0.403704	0.296,0.263,0.307,0.294,0.33	0.245,0.147,0.235,0.246	0.08	SE
14251	ENSG00000205133	TRIQK	8	-	92921502	92921660	92916928	92917010	92954405	92954564	0.0292138	0.489364	0.217,0.302,0.222,0.123,0.22	0.117,0.127,0.111,0.191	0.08	SE
2427	ENSG00000149090	PAMR1	11	-	35451887	35451938	35441480	35441693	35468000	35468108	0.0364886	0.545427	0.421,0.404,0.276,0.277,0.138	0.375,0.215,0.149,0.152	0.08	SE
13108	ENSG00000138757	G3BP2	4	-	75694797	75694929	75661930	75662049	75724275	75724445	0.0486651	0.628689	0.135,0.077,0.273,0.148,0.037	0.125,0.091,0.0,0.0	0.08	SE
5016	ENSG00000124067	SLC12A4	16	-	67962243	67963559	67963436	67963559	67961574	67961706	0.00116374	0.0726088	0.714,1.0,0.5,1.0,0.0	0.333,1.0,0.25,0.667	0.08	5ASS
2819	ENSG00000100991	TRPC4AP	20	-	35021189	35021356	35021189	35021332	35035122	35035308	0.0228986	0.461759	0.691,0.756,0.703,0.73,0.655	0.726,0.602,0.577,0.604	0.08	3ASS
3524	ENSG00000154102	C16orf74	16	-	85710163	85710307	85707516	85708066	85735189	85735235	0.000269413	0.0281901	0.857,0.778,0.9,1.0,1.0	0.854,0.744,0.949,0.765	0.079	SE
16298	ENSG00000185324	CDK10	16	+	89687588	89687815	89686683	89686797	89690552	89690624	0.0072543	0.217319	0.217,0.118,0.091,0.063,0.125	0.0,0.043,0.07,0.061	0.079	SE
26245	ENSG00000137817	PARP6	15	-	72250844	72250954	72250019	72250092	72251206	72251255	0.0467618	0.613276	0.771,0.832,0.848,0.843,0.741	0.701,0.684,0.652,0.875	0.079	SE
1537	ENSG00000168306	ACOX2	3	-	58531250	58531392	58531250	58531366	58531692	58531812	0.000108024	0.0210646	0.083,0.107,0.08,0.184,0.108	0.04,0.034,0.027,0.033	0.079	3ASS
35	ENSG00000099875	MKNK2	19	-	2037464	2039856	2037464	2037829	2040133	2040177	0.00810248	0.273864	0.456,0.443,0.424,0.465,0.32	0.391,0.39,0.263,0.325	0.079	3ASS
7724	ENSG00000150776	C11orf57	11	+	112082464	112085150	112082467	112085150	112081981	112082035	0.0192262	0.420159	0.858,0.944,0.817,0.94,0.917	0.726,0.867,0.851,0.82	0.079	3ASS
8072	ENSG00000143416	SELENBP1	1	-	151368999	151369189	151368198	151368319	151369441	151369554	0.00355045	0.144625	1.0,0.972,0.956,1.0,0.989	0.943,0.778,0.94,0.959	0.078	SE
26337	ENSG00000104907	TRMT1	19	-	13109914	13110001	13109768	13109838	13110157	13110306	0.00766109	0.224326	1.0,0.857,0.952,1.0,0.982	0.94,0.644,0.983,0.952	0.078	SE
17060	ENSG00000204120	GIGYF2	2	+	232724573	232724691	232703423	232703489	232735154	232735238	0.0459168	0.610326	0.235,0.214,0.278,0.463,0.2	0.2,0.143,0.125,0.333	0.078	SE
4311	ENSG00000161999	JMJD8	16	-	683860	684155	683860	683909	684065	684155	0.0133988	0.228841	0.266,0.218,0.182,0.284,0.098	0.173,0.128,0.103,0.122	0.078	RI
7567	ENSG00000079102	RUNX1T1	8	-	92017225	92017431	92017225	92017363	92062545	92062709	0.00361478	0.17128	0.146,0.432,0.222,0.363,0.067	0.042,0.0,0.631,0.0	0.078	3ASS
1408	ENSG00000153827	TRIP12	2	-	229805729	229805883	229805729	229805802	229807707	229807864	0.0410735	0.619465	0.886,0.831,0.888,0.812,0.757	0.781,0.78,0.787,0.678	0.078	3ASS
20497	ENSG00000116688	MFN2	1	+	11981969	11982114	11980311	11980484	11989164	11989343	3.79134e-07	0.000204159	0.967,0.984,0.942,0.988,0.977	0.865,0.81,0.955,0.949	0.077	SE
26611	ENSG00000115657	ABCB6	2	-	219215996	219216180	219215028	219215082	219216363	219216465	0.00304385	0.133074	1.0,0.952,0.964,1.0,0.885	0.964,0.968,0.667,0.933	0.077	SE
16209	ENSG00000111596	CNOT2	12	+	70297758	70297879	70294236	70294294	70310894	70311017	0.00358426	0.144862	0.048,0.2,0.048,0.172,0.0	0.0,0.067,0.0,0.0	0.077	SE
34964	ENSG00000126391	FRMD8	11	+	65393572	65393674	65389360	65389528	65394040	65394099	0.0325252	0.512923	0.971,0.958,0.948,0.919,1.0	0.848,0.967,0.789,0.926	0.077	SE
1455	ENSG00000225484	NUTM2B-AS1	10	-	79806038	79806122	79808758	79808832	79804484	79804527	0.0475722	0.625946	0.461,0.419,0.336,0.468,0.428	0.325,0.312,0.304,0.44	0.077	MEX
3941	ENSG00000089060	SLC8B1	12	-	113332722	113332960	113332748	113332960	113321195	113321348	0.00169849	0.0870886	0.944,1.0,0.942,0.982,0.932	0.921,0.91,0.796,0.904	0.077	5ASS
7650	ENSG00000182196	ARL6IP4	12	+	122981570	122981879	122981594	122981879	122981128	122981266	0.0160487	0.380219	0.43,0.412,0.428,0.398,0.387	0.337,0.422,0.334,0.243	0.077	3ASS
32723	ENSG00000123136	DDX39A	19	-	14410420	14410605	14409741	14410334	14410988	14411172	0.000152455	0.0197827	0.241,0.236,0.183,0.206,0.25	0.079,0.171,0.137,0.2	0.076	SE
4930	ENSG00000187742	SECISBP2	9	+	89334024	89334155	89332916	89332986	89334521	89334730	0.000219134	0.0246838	0.091,0.048,0.212,0.081,0.097	0.0,0.0,0.0,0.12	0.076	SE
8410	ENSG00000198046	ZNF667	19	-	56449556	56449657	56439329	56442741	56458154	56458247	0.00512402	0.178653	0.067,0.111,0.125,0.053,0.059	0.0,0.026,0.0,0.0	0.076	SE
15212	ENSG00000115325	DOK1	2	+	74555893	74556078	74555574	74555668	74556307	74556776	0.0266226	0.461362	0.912,0.881,0.89,0.9,0.949	0.745,0.884,0.861,0.831	0.076	SE
2046	ENSG00000159640	ACE	17	+	63496797	63498380	63496797	63496985	63497136	63498380	6.55758e-06	0.00144905	0.135,0.07,0.123,0.115,0.05	0.077,0.0,0.015,0.0	0.076	RI
1025	ENSG00000067445	TRO	X	+	54928602	54931031	54928602	54928710	54931203	54931431	1.0209e-05	0.00270455	0.943,1.0,0.846,0.852,1.0	0.85,0.804,0.864,0.891	0.076	5ASS
1293	ENSG00000147862	NFIB	9	-	14306988	14307520	14307213	14307520	14179726	14179780	0.0226574	0.370633	1.0,1.0,1.0,1.0,1.0	0.929,0.767,1.0,1.0	0.076	5ASS
1765	ENSG00000178104	PDE4DIP	1	+	148929196	148931923	148931799	148931923	148889783	148889894	0.00553744	0.224598	1.0,1.0,1.0,1.0,0.854	0.983,0.784,0.814,1.0	0.076	3ASS
8649	ENSG00000114982	KANSL3	2	-	96615491	96615544	96613487	96613619	96619358	96619544	1.17504e-05	0.00285082	0.116,0.155,0.0,0.105,0.043	0.034,0.0,0.0,0.0	0.075	SE
23711	ENSG00000135596	MICAL1	6	-	109450299	109450557	109449969	109450085	109451599	109451700	0.000136738	0.0182964	0.949,0.976,0.929,0.945,0.95	0.9,0.894,0.864,0.841	0.075	SE
23377	ENSG00000158234	FAIM	3	+	138610603	138611037	138608605	138608937	138621406	138621539	0.000294436	0.0300952	0.259,0.081,0.029,0.059,0.037	0.071,0.0,0.0,0.0	0.075	SE
10831	ENSG00000088387	DOCK9	13	-	98825871	98825975	98824397	98824504	98826829	98826887	0.00317938	0.135249	0.143,0.125,0.128,0.213,0.072	0.05,0.032,0.091,0.071	0.075	SE
24206	ENSG00000168214	RBPJ	4	+	26362445	26362628	26320786	26320815	26386352	26386391	0.0103357	0.265257	1.0,0.86,1.0,0.854,0.922	0.767,0.736,1.0,0.905	0.075	SE
10848	ENSG00000221926	TRIM16	17	-	15651090	15651946	15642720	15642816	15677175	15677280	0.0137757	0.312579	0.862,1.0,0.984,0.98,0.922	0.927,0.931,0.922,0.72	0.075	SE
35550	ENSG00000204611	ZNF616	19	-	52122407	52122457	52116912	52117024	52123922	52124049	0.0147306	0.326205	0.279,0.105,0.064,0.205,0.0	0.084,0.0,0.0,0.139	0.075	SE
23961	ENSG00000137501	SYTL2	11	-	85717482	85717530	85714412	85714507	85718789	85719150	0.039225	0.567501	0.977,0.97,0.951,0.981,1.0	0.887,0.913,0.936,0.867	0.075	SE
315	ENSG00000167716	WDR81	17	+	1735571	1736218	1735571	1735717	1736038	1736218	0.0351215	0.376167	0.209,0.265,0.211,0.121,0.16	0.138,0.069,0.176,0.091	0.075	RI
4032	ENSG00000145348	TBCK	4	-	106254946	106255047	106251866	106252007	106260436	106260510	1.2549e-05	0.00298878	0.1,0.089,0.136,0.125,0.0	0.065,0.0,0.0,0.0	0.074	SE
25690	ENSG00000105483	CARD8	19	-	48242539	48242644	48240961	48241063	48249522	48249633	0.0036894	0.145941	0.214,0.091,0.0,0.091,0.043	0.019,0.037,0.0,0.0	0.074	SE
33886	ENSG00000116353	MECR	1	-	29220837	29220921	29216587	29216685	29230730	29230915	0.021335	0.401788	0.174,0.183,0.225,0.27,0.107	0.248,0.054,0.0,0.171	0.074	SE
35024	ENSG00000007341	ST7L	1	-	112616812	112616895	112610840	112611003	112618908	112619418	0.0273706	0.470264	0.975,1.0,1.0,1.0,0.91	0.926,0.944,1.0,0.741	0.074	SE
30620	ENSG00000204054	LINC00963	9	+	129493415	129493595	129488544	129489299	129503322	129504274	0.0396221	0.570809	0.922,1.0,0.882,0.94,0.944	0.811,0.897,0.838,0.907	0.074	SE
31243	ENSG00000157020	SEC13	3	-	10319138	10319172	10318067	10318094	10320508	10321060	0.0462525	0.612208	0.207,0.202,0.115,0.15,0.127	0.196,0.089,0.029,0.032	0.074	SE
2746	ENSG00000144591	GMPPA	2	+	219505457	219505761	219505457	219505555	219505714	219505761	7.57544e-07	0.000432341	0.15,0.122,0.122,0.136,0.141	0.028,0.077,0.055,0.079	0.074	RI
10382	ENSG00000111801	BTN3A3	6	+	26443569	26443659	26443381	26443442	26443956	26444304	0.0153163	0.333813	0.843,0.805,0.972,0.92,0.902	0.875,0.767,0.739,0.881	0.073	SE
11835	ENSG00000115318	LOXL3	2	-	74535587	74535755	74535291	74535454	74535995	74536150	0.0344404	0.528406	0.973,0.986,0.949,0.929,0.931	0.941,0.913,1.0,0.667	0.073	SE
27861	ENSG00000112972	HMGCS1	5	-	43307765	43307824	43298517	43298975	43313355	43313493	0.0404958	0.575755	0.681,0.7,0.669,0.698,0.724	0.648,0.638,0.548,0.653	0.073	SE
835	ENSG00000213672	NCKIPSD	3	-	48678876	48679183	48678876	48678969	48679054	48679183	0.0263469	0.323865	0.164,0.121,0.031,0.058,0.308	0.118,0.017,0.119,0.0	0.073	RI
1685	ENSG00000126709	IFI6	1	-	27669232	27669346	27669244	27669346	27668457	27668535	5.85341e-05	0.0107169	0.2,0.184,0.286,0.175,0.176	0.133,0.148,0.119,0.124	0.073	5ASS
3607	ENSG00000124588	NQO2	6	+	3015529	3015643	3012543	3012674	3016883	3016985	2.0194e-05	0.00432858	0.992,0.933,0.984,0.956,0.959	0.734,1.0,0.939,0.899	0.072	SE
28291	ENSG00000069974	RAB27A	15	-	55238402	55238491	55234781	55234956	55270164	55270284	0.000442491	0.0402581	0.101,0.134,0.02,0.016,0.144	0.015,0.028,0.0,0.0	0.072	SE
36686	ENSG00000099290	FAM21A	10	+	50127159	50127222	50126056	50126179	50127582	50127795	0.00117719	0.0742572	0.894,1.0,0.974,0.974,1.0	0.79,0.909,0.888,1.0	0.072	SE
15856	ENSG00000175224	ATG13	11	+	46621041	46621157	46617556	46617890	46644278	46644360	0.00531843	0.180925	0.143,0.067,0.2,0.0,0.158	0.0,0.0,0.0,0.167	0.072	SE
9515	ENSG00000023191	RNH1	11	-	504823	504996	502213	502249	506608	506800	0.00700657	0.213367	0.905,0.926,0.952,0.928,0.899	0.948,0.703,0.903,0.848	0.072	SE
38356	ENSG00000020256	ZFP64	20	-	52165863	52166025	52164694	52164757	52186831	52187071	0.00714178	0.215405	0.957,1.0,1.0,0.946,1.0	0.825,1.0,0.895,0.913	0.072	SE
22910	ENSG00000161249	DMKN	19	-	35509910	35509961	35505717	35505765	35510183	35510252	0.0183355	0.370368	0.96,0.941,0.943,0.943,0.837	0.747,0.762,0.902,1.0	0.072	SE
25629	ENSG00000167703	SLC43A2	17	-	1616561	1616769	1614978	1615034	1627714	1627920	0.0239588	0.43401	1.0,1.0,0.95,1.0,1.0	0.917,0.881,0.875,1.0	0.072	SE
24171	ENSG00000114107	CEP70	3	-	138572858	138572932	138571265	138571356	138591853	138591956	0.0399422	0.572255	0.846,0.908,1.0,1.0,1.0	0.846,0.786,0.885,1.0	0.072	SE
27494	ENSG00000129197	RPAIN	17	+	5428070	5428211	5425970	5426082	5432541	5432876	0.0450713	0.605651	1.0,0.929,0.905,0.842,0.867	0.938,0.753,0.915,0.742	0.072	SE
1859	ENSG00000046647	GEMIN8	X	-	14026051	14026221	14026139	14026221	14021463	14021511	0.000840503	0.0580861	0.141,0.062,0.158,0.081,0.107	0.063,0.05,0.037,0.0	0.072	5ASS
4042	ENSG00000196517	SLC6A9	1	-	44010725	44010882	44010808	44010882	44009964	44010096	0.00268184	0.107904	1.0,1.0,0.938,0.868,1.0	0.73,0.927,0.898,1.0	0.072	5ASS
2213	ENSG00000160917	CPSF4	7	+	99453965	99454136	99454043	99454136	99452367	99452440	0.0421937	0.625762	0.887,0.845,0.828,0.85,0.948	0.802,0.802,0.745,0.851	0.072	3ASS
464	ENSG00000117410	ATP6V0B	1	+	43975799	43975848	43974978	43975107	43976089	43976173	0.000250017	0.027738	0.907,0.889,0.895,0.904,0.946	0.802,0.863,0.917,0.765	0.071	SE
22917	ENSG00000161249	DMKN	19	-	35505938	35506049	35505717	35505765	35510183	35510231	0.00984812	0.26196	0.962,0.948,0.956,0.951,0.833	0.821,0.714,0.899,1.0	0.071	SE
848	ENSG00000204628	RACK1	5	-	181242169	181242345	181242173	181242345	181241491	181241563	0.00828528	0.232076	0.931,0.956,1.0,1.0,0.952	0.838,0.871,0.942,0.936	0.071	5ASS
5941	ENSG00000184584	TMEM173	5	-	139481158	139481704	139481158	139481342	139482209	139482302	0.00239201	0.132589	0.986,0.881,1.0,1.0,0.943	0.937,0.917,0.775,0.935	0.071	3ASS
22629	ENSG00000136932	TRMO	9	-	97912872	97912975	97910282	97910616	97913400	97913558	0.00725301	0.217319	0.12,0.116,0.073,0.16,0.111	0.094,0.091,0.0,0.0	0.07	SE
10444	ENSG00000137965	IFI44	1	+	78662703	78662878	78659311	78659483	78663764	78664078	0.00819897	0.23357	1.0,0.951,0.931,0.86,0.916	0.718,0.918,0.81,1.0	0.07	SE
18924	ENSG00000237125	HAND2-AS1	4	+	173533912	173534122	173530966	173531078	173536847	173536970	0.0170787	0.356393	0.184,0.238,0.086,0.224,0.419	0.054,0.2,0.308,0.079	0.07	SE
14293	ENSG00000131374	TBC1D5	3	-	17518901	17518995	17508473	17508605	17623848	17623913	0.0201745	0.390673	0.041,0.053,0.143,0.143,0.262	0.095,0.0,0.1,0.04	0.07	SE
24155	ENSG00000046651	OFD1	X	+	13763744	13763855	13762343	13762444	13767126	13767284	0.0302187	0.495959	0.972,0.935,1.0,0.88,0.848	0.774,0.938,0.803,0.911	0.07	SE
6396	ENSG00000169592	INO80E	16	+	30001211	30001530	30001413	30001530	30000928	30001040	0.0345654	0.585384	0.225,0.286,0.269,0.329,0.315	0.264,0.22,0.234,0.14	0.07	3ASS
27566	ENSG00000143761	ARF1	1	+	228096450	228096504	228082790	228082850	228097077	228097262	0.000205557	0.0236369	0.095,0.044,0.135,0.115,0.059	0.019,0.0,0.0,0.065	0.069	SE
9133	ENSG00000100211	CBY1	22	+	38665545	38665685	38656675	38656750	38668016	38668132	0.000265171	0.0281077	0.084,0.135,0.159,0.158,0.069	0.051,0.06,0.053,0.043	0.069	SE
9822	ENSG00000140416	TPM1	15	+	63044026	63044152	63043705	63043831	63056984	63057118	0.00340366	0.140198	0.846,0.847,0.9,0.93,1.0	0.807,0.799,0.952,0.785	0.069	SE
18989	ENSG00000107521	HPS1	10	-	98429790	98429889	98429572	98429642	98430570	98430670	0.00448357	0.163617	0.862,0.829,0.786,0.761,0.846	0.749,0.728,0.758,0.756	0.069	SE
20753	ENSG00000243147	MRPL33	2	+	27774423	27774530	27772673	27772692	27779432	27779697	0.00661988	0.20607	0.382,0.409,0.426,0.409,0.315	0.378,0.362,0.263,0.272	0.069	SE
25739	ENSG00000166225	FRS2	12	+	69491537	69491651	69470419	69470530	69530864	69530960	0.0185405	0.371731	0.091,0.063,0.125,0.067,0.0	0.0,0.0,0.0,0.0	0.069	SE
24233	ENSG00000130803	ZNF317	19	+	9157979	9158075	9156611	9157394	9158825	9158908	0.0308768	0.499047	0.957,0.938,1.0,1.0,1.0	0.867,0.956,0.951,0.867	0.069	SE
33501	ENSG00000109171	SLAIN2	4	+	48394575	48394653	48383677	48383784	48420124	48420489	0.0323411	0.511321	0.703,0.745,0.75,0.708,0.796	0.633,0.663,0.696,0.695	0.069	SE
27486	ENSG00000129197	RPAIN	17	+	5426235	5426299	5425970	5426082	5432541	5432876	0.0331668	0.518595	1.0,0.958,0.918,0.916,0.909	0.961,0.806,0.94,0.778	0.069	SE
27870	ENSG00000221838	AP4M1	7	+	100102245	100102393	100101879	100101968	100102674	100102781	0.0476826	0.619468	0.2,0.146,0.055,0.31,0.018	0.15,0.073,0.0,0.083	0.069	SE
1388	ENSG00000140854	KATNB1	16	+	57755840	57756066	57755840	57755917	57755991	57756066	0.0102376	0.192364	0.121,0.128,0.075,0.133,0.199	0.06,0.073,0.114,0.0	0.069	RI
1181	ENSG00000160753	RUSC1	1	+	155325863	155327132	155325863	155325910	155326897	155327132	0.0486933	0.451345	0.85,1.0,0.805,0.892,0.898	0.765,0.71,0.804,1.0	0.069	RI
1261	ENSG00000140416	TPM1	15	+	63043705	63044152	63043705	63043831	63056984	63057118	0.00339029	0.125322	0.85,0.849,0.902,0.933,1.0	0.809,0.802,0.956,0.783	0.069	5ASS
25317	ENSG00000082515	MRPL22	5	+	154950820	154950938	154941216	154941265	154956370	154956436	4.22325e-06	0.00122685	0.967,0.985,0.981,0.955,0.958	0.915,0.91,0.945,0.835	0.068	SE
10486	ENSG00000147804	SLC39A4	8	-	144413236	144413389	144412758	144412946	144413512	144413567	0.0168191	0.353649	0.934,0.887,0.873,0.829,1.0	0.743,0.747,0.94,0.918	0.068	SE
5580	ENSG00000241878	PISD	22	-	31628002	31628210	31625821	31626016	31630803	31630824	0.0204105	0.393556	0.0,0.125,0.12,0.188,0.077	0.026,0.111,0.0,0.0	0.068	SE
28145	ENSG00000140400	MAN2C1	15	-	75363209	75363290	75362641	75362748	75363998	75364188	2.71465e-05	0.00549855	0.049,0.066,0.149,0.098,0.068	0.0,0.032,0.044,0.0	0.067	SE
28233	ENSG00000141736	ERBB2	17	+	39719786	39719834	39717319	39717480	39723318	39723457	0.00156998	0.0912297	0.934,0.969,0.972,1.0,0.952	0.964,0.835,0.921,0.874	0.067	SE
20598	ENSG00000178209	PLEC	8	-	143922503	143925884	143916176	143922395	143926783	143926882	0.0018351	0.100414	0.904,0.953,0.882,0.91,0.954	0.864,0.804,0.886,0.86	0.067	SE
7082	ENSG00000162148	PPP1R32	11	+	61489781	61489946	61487145	61487240	61490500	61490584	0.00662693	0.20607	0.667,1.0,1.0,0.5,1.0	0.778,0.5,0.789,1.0	0.067	SE
22490	ENSG00000183605	SFXN4	10	-	119161054	119161081	119160914	119160969	119162339	119162414	0.026656	0.461578	1.0,1.0,1.0,1.0,1.0	0.818,0.914,1.0,1.0	0.067	SE
31667	ENSG00000163625	WDFY3	4	-	84844455	84844509	84841191	84841263	84849901	84850015	0.0448374	0.605536	0.0,0.19,0.158,0.088,0.173	0.107,0.111,0.0,0.0	0.067	SE
904	ENSG00000161202	DVL3	3	+	184164795	184165206	184164795	184164931	184165112	184165206	0.00771781	0.162793	0.216,0.234,0.213,0.236,0.181	0.12,0.209,0.157,0.111	0.067	RI
627	ENSG00000198431	TXNRD1	12	+	104286681	104287431	104286681	104287109	104288930	104289040	0.00164381	0.085667	0.145,0.183,0.193,0.163,0.234	0.097,0.165,0.045,0.16	0.067	5ASS
1731	ENSG00000150527	CTAGE5	14	+	39291018	39291111	39291018	39291096	39293270	39293381	0.00734314	0.216147	0.024,0.027,0.038,0.156,0.147	0.03,0.015,0.0,0.0	0.067	5ASS
4318	ENSG00000162458	FBLIM1	1	+	15764495	15764685	15764495	15764547	15764963	15765233	0.00832234	0.232076	0.944,0.874,0.78,0.949,0.939	0.772,0.724,0.824,1.0	0.067	5ASS
1425	ENSG00000109846	CRYAB	11	-	111913104	111913213	111913138	111913213	111911523	111911922	0.0287758	0.419625	0.805,0.804,0.753,0.725,0.843	0.739,0.764,0.684,0.689	0.067	5ASS
28389	ENSG00000165948	IFI27L1	14	+	94097491	94097678	94096886	94096965	94100738	94100771	5.51841e-06	0.00147826	0.048,0.01,0.064,0.037,0.233	0.0,0.014,0.0,0.037	0.066	SE
37127	ENSG00000075391	RASAL2	1	+	178470692	178470723	178467333	178467421	178473074	178473522	0.00222294	0.111541	0.042,0.117,0.125,0.158,0.0	0.0,0.089,0.0,0.0	0.066	SE
38391	ENSG00000160218	TRAPPC10	21	+	44096604	44096713	44094062	44094233	44098356	44098534	0.00600635	0.194977	0.183,0.099,0.05,0.099,0.097	0.088,0.0,0.07,0.0	0.066	SE
14600	ENSG00000100379	KCTD17	22	+	37061103	37061175	37060822	37060922	37061538	37061629	0.0145183	0.323447	0.105,0.15,0.188,0.0,0.074	0.069,0.0,0.079,0.0	0.066	SE
17359	ENSG00000110455	ACCS	11	+	44082064	44082192	44081178	44081320	44083168	44083208	0.0253481	0.447708	0.139,0.12,0.2,0.167,0.097	0.194,0.031,0.074,0.015	0.066	SE
128	ENSG00000099875	MKNK2	19	-	2039630	2039856	2037464	2037829	2040133	2040177	0.0306813	0.497984	0.356,0.36,0.371,0.373,0.202	0.356,0.263,0.201,0.244	0.066	SE
5227	ENSG00000269713	NBPF9	1	-	149092754	149092785	149090752	149090894	149098437	149098706	0.0364002	0.544843	0.239,0.106,0.123,0.2,0.0	0.13,0.081,0.059,0.0	0.066	SE
534	ENSG00000125835	SNRPB	20	-	2461633	2461939	2461633	2461793	2462635	2462761	0.0019037	0.11223	0.723,0.822,0.76,0.833,0.877	0.74,0.691,0.762,0.755	0.066	3ASS
22878	ENSG00000133393	FOPNL	16	-	15873490	15873627	15867219	15867516	15879803	15879888	0.0067374	0.208623	0.971,0.855,0.935,0.989,0.988	0.72,0.935,0.916,0.959	0.065	SE
5199	ENSG00000008294	SPAG9	17	-	51031680	51031722	51021251	51021365	51041500	51041651	0.0251742	0.447146	0.302,0.28,0.299,0.283,0.208	0.24,0.222,0.176,0.198	0.065	SE
30240	ENSG00000047634	SCML1	X	+	17745455	17745539	17737550	17737680	17746017	17746098	0.0286956	0.484358	0.158,0.099,0.15,0.027,0.0	0.086,0.0,0.0,0.0	0.065	SE
35222	ENSG00000138777	PPA2	4	-	105456695	105456745	105453597	105453642	105473893	105474059	0.0453074	0.606424	1.0,0.969,1.0,1.0,1.0	0.933,0.931,1.0,0.853	0.065	SE
36937	ENSG00000172775	FAM192A	16	-	57174168	57174286	57173727	57173869	57185820	57186055	0.0480443	0.622529	0.17,0.212,0.257,0.165,0.146	0.093,0.1,0.263,0.045	0.065	SE
341	ENSG00000064545	TMEM161A	19	-	19121307	19121668	19121307	19121421	19121524	19121668	0.0144907	0.238948	0.175,0.204,0.209,0.152,0.24	0.169,0.041,0.226,0.087	0.065	RI
107	ENSG00000182325	FBXL6	8	-	144356989	144357502	144356989	144357121	144357456	144357502	0.0344626	0.372355	1.0,0.854,1.0,1.0,1.0	0.854,0.957,0.813,1.0	0.065	RI
1686	ENSG00000126709	IFI6	1	-	27669220	27669346	27669244	27669346	27668457	27668535	2.90427e-05	0.00615511	0.194,0.168,0.255,0.188,0.159	0.133,0.13,0.121,0.129	0.065	5ASS
6752	ENSG00000118292	C1orf54	1	+	150279642	150279741	150276521	150276632	150280834	150280916	0.00537828	0.181914	1.0,0.882,0.733,1.0,0.945	0.667,0.853,0.874,1.0	0.064	SE
16880	ENSG00000182718	ANXA2	15	-	60397257	60397338	60396279	60396427	60397942	60397978	0.013597	0.309953	0.969,0.967,0.938,0.958,0.945	0.947,0.925,0.853,0.84	0.064	SE
2998	ENSG00000163138	PACRGL	4	+	20707802	20707870	20704659	20704814	20709682	20709773	0.0382903	0.560221	0.967,1.0,1.0,1.0,1.0	0.764,0.955,1.0,1.0	0.064	SE
35211	ENSG00000104299	INTS9	8	-	28846746	28846809	28837636	28837776	28850212	28850273	0.0441598	0.601457	0.88,0.914,0.904,1.0,0.885	0.799,0.936,0.674,1.0	0.064	SE
4721	ENSG00000123136	DDX39A	19	-	14412550	14413224	14412550	14412678	14413012	14413224	3.1525e-06	0.00104952	0.094,0.079,0.1,0.076,0.098	0.025,0.065,0.012,0.0	0.064	RI
5200	ENSG00000185163	DDX51	12	-	132141497	132141956	132141497	132141606	132141849	132141956	0.0392442	0.404074	0.176,0.137,0.04,0.136,0.415	0.143,0.037,0.015,0.273	0.064	RI
4592	ENSG00000129757	CDKN1C	11	-	2884669	2885466	2885201	2885466	2883998	2884134	0.0236638	0.370852	1.0,1.0,1.0,0.765,0.667	1.0,1.0,0.765,0.524	0.064	5ASS
30313	ENSG00000064666	CNN2	19	+	1036129	1036246	1032558	1032696	1036415	1036562	0.00316948	0.135088	0.859,0.927,0.972,0.925,0.954	0.962,0.918,0.742,0.837	0.063	SE
12487	ENSG00000135506	OS9	12	+	57720098	57720263	57718992	57719182	57720405	57720518	0.00796916	0.230292	0.517,0.495,0.496,0.508,0.546	0.436,0.387,0.519,0.454	0.063	SE
32528	ENSG00000174928	C3orf33	3	-	155805596	155805723	155802531	155802591	155806138	155806251	0.0256622	0.451092	0.111,0.103,0.294,0.1,0.167	0.037,0.053,0.2,0.077	0.063	SE
2773	ENSG00000182095	TNRC18	7	-	5329936	5329969	5325095	5325248	5332621	5332878	0.0413161	0.581374	0.172,0.277,0.132,0.282,0.22	0.071,0.169,0.134,0.242	0.063	SE
4141	ENSG00000072778	ACADVL	17	+	7224320	7224552	7224320	7224393	7224483	7224552	0.0475839	0.446815	0.913,0.89,0.935,0.918,0.847	0.768,0.912,0.787,0.885	0.063	RI
4846	ENSG00000172663	TMEM134	11	-	67468016	67468092	67468027	67468092	67467500	67467590	0.0434214	0.50936	0.271,0.268,0.165,0.211,0.26	0.186,0.155,0.097,0.249	0.063	5ASS
25308	ENSG00000105419	MEIS3	19	-	47406459	47406526	47403123	47403553	47406887	47406971	9.11886e-05	0.0137895	0.981,0.982,0.988,0.967,1.0	0.929,0.852,0.985,0.919	0.062	SE
36916	ENSG00000168404	MLKL	16	-	74676300	74676425	74675617	74675764	74678898	74678980	9.82708e-05	0.0145764	0.13,0.1,0.071,0.179,0.182	0.0,0.018,0.063,0.2	0.062	SE
9084	ENSG00000124641	MED20	6	-	41916784	41916939	41909344	41909522	41921004	41921119	0.00242658	0.117487	0.979,0.922,1.0,0.928,1.0	0.856,0.957,0.839,0.962	0.062	SE
5809	ENSG00000160055	TMEM234	1	-	32217436	32217577	32217258	32217351	32221130	32221197	0.0097801	0.261523	0.185,0.154,0.137,0.191,0.102	0.183,0.062,0.041,0.08	0.062	SE
19306	ENSG00000132530	XAF1	17	+	6759255	6759519	6758088	6758224	6759661	6759718	0.00979614	0.261523	0.029,0.056,0.333,0.185,0.059	0.03,0.053,0.0,0.2	0.062	SE
27615	ENSG00000077232	DNAJC10	2	+	182736248	182736386	182732498	182732542	182740298	182740388	0.0112426	0.279207	0.873,0.923,0.927,0.895,0.91	0.894,0.852,0.803,0.824	0.062	SE
1563	ENSG00000168813	ZNF507	19	+	32347244	32347338	32345718	32345783	32352828	32354957	0.0360944	0.542582	0.833,1.0,0.765,0.909,1.0	0.524,1.0,0.833,1.0	0.062	SE
1646	ENSG00000084774	CAD	2	+	27233311	27233808	27233311	27233536	27233625	27233808	0.000669406	0.0371427	0.136,0.017,0.029,0.129,0.137	0.037,0.023,0.014,0.037	0.062	RI
2970	ENSG00000214021	TTLL3	3	+	9817644	9820741	9817644	9817759	9820545	9820741	0.003773	0.107665	1.0,0.955,0.864,0.933,0.953	0.872,0.892,0.905,0.846	0.062	RI
5341	ENSG00000172345	STARD5	15	-	81322407	81324141	81322407	81322540	81323801	81324141	0.0337228	0.368095	1.0,1.0,1.0,0.714,0.913	0.846,0.778,0.829,1.0	0.062	RI
2444	ENSG00000088367	EPB41L1	20	+	36121659	36121816	36173763	36173954	36112425	36112480	0.00901271	0.22654	0.088,0.034,0.08,0.091,0.067	0.0,0.042,0.0,0.0	0.062	MEX
2482	ENSG00000144579	CTDSP1	2	+	218402110	218402215	218402113	218402215	218401563	218401712	0.0291646	0.537688	0.334,0.303,0.335,0.378,0.322	0.316,0.28,0.226,0.266	0.062	3ASS
2172	ENSG00000088038	CNOT3	19	+	54145541	54145817	54145594	54145817	54144236	54144332	0.0427592	0.625762	0.191,0.103,0.057,0.083,0.184	0.159,0.0,0.089,0.0	0.062	3ASS
21878	ENSG00000152601	MBNL1	3	+	152335110	152335230	152268946	152269092	152414940	152415109	0.000993871	0.0663048	0.063,0.04,0.179,0.0,0.143	0.077,0.019,0.0,0.0	0.061	SE
23087	ENSG00000133641	C12orf29	12	+	88036041	88036073	88035537	88035738	88040147	88040265	0.00401112	0.155092	0.137,0.0,0.076,0.146,0.0	0.0,0.042,0.0,0.0	0.061	SE
21801	ENSG00000169598	DFFB	1	+	3866283	3866398	3865811	3866000	3867973	3868053	0.00476637	0.171109	0.25,0.0,0.0,0.231,0.294	0.0,0.25,0.125,0.0	0.061	SE
20980	ENSG00000082641	NFE2L1	17	+	48057031	48057121	48056418	48056598	48057343	48057502	0.0132255	0.305111	0.563,0.531,0.599,0.523,0.56	0.485,0.513,0.433,0.546	0.061	SE
14406	ENSG00000174628	IQCK	16	+	19735352	19735450	19733697	19733827	19763847	19763900	0.0233192	0.426193	1.0,0.967,1.0,0.931,0.958	0.9,0.864,1.0,0.875	0.061	SE
26895	ENSG00000028203	VEZT	12	+	95256549	95256622	95251966	95252071	95262905	95263081	0.0340674	0.525605	0.941,1.0,1.0,0.946,1.0	0.93,0.952,0.913,0.869	0.061	SE
1180	ENSG00000160753	RUSC1	1	+	155325863	155327132	155325863	155325910	155326579	155327132	1.38526e-05	0.0025009	0.08,0.098,0.13,0.067,0.052	0.052,0.018,0.017,0.01	0.061	RI
1293	ENSG00000100124	ANKRD54	22	-	37832957	37833206	37832957	37833082	37833158	37833206	0.00014573	0.0120819	0.143,0.016,0.091,0.083,0.086	0.0,0.072,0.02,0.0	0.061	RI
3143	ENSG00000203780	FANK1	10	+	126009053	126009592	126009053	126009131	126009221	126009592	0.0302926	0.35062	0.333,0.25,0.158,0.368,0.143	0.25,0.03,0.333,0.143	0.061	RI
635	ENSG00000089195	TRMT6	20	-	5943826	5944031	5943947	5944031	5943558	5943683	0.000357787	0.0366905	0.022,0.074,0.077,0.083,0.091	0.032,0.0,0.0,0.0	0.061	5ASS
27101	ENSG00000113971	NPHP3	3	-	132682702	132682818	132680608	132682090	132683398	132683524	0.000596576	0.0477217	1.0,1.0,1.0,1.0,1.0	1.0,1.0,0.897,0.864	0.06	SE
8188	ENSG00000198715	GLMP	1	-	156294758	156295016	156294364	156294565	156295525	156295654	0.00218769	0.111034	0.855,0.862,0.831,0.837,0.862	0.698,0.836,0.794,0.828	0.06	SE
20469	ENSG00000126453	BCL2L12	19	+	49667018	49667161	49666684	49666799	49668850	49668937	0.018791	0.37443	0.914,0.939,0.923,0.942,1.0	0.907,0.868,0.891,0.867	0.06	SE
9639	ENSG00000175600	SUGCT	7	+	40684055	40684133	40496283	40496386	40749433	40749497	0.0318964	0.508822	0.125,0.17,0.152,0.106,0.059	0.11,0.069,0.0,0.071	0.06	SE
274	ENSG00000132475	H3F3B	17	-	75778809	75779184	75778809	75778963	75779046	75779184	4.23874e-10	1.69338e-06	0.149,0.101,0.169,0.141,0.032	0.083,0.082,0.035,0.035	0.06	RI
3778	ENSG00000146830	GIGYF1	7	-	100684019	100684337	100684019	100684157	100684236	100684337	0.00154541	0.0623627	0.086,0.085,0.136,0.079,0.049	0.0,0.0,0.106,0.0	0.06	RI
2011	ENSG00000138834	MAPK8IP3	16	+	1767804	1768107	1767804	1767918	1768068	1768107	0.0165317	0.258997	0.099,0.152,0.13,0.138,0.149	0.134,0.034,0.083,0.043	0.06	RI
1985	ENSG00000070882	OSBPL3	7	-	24834086	24834736	24834485	24834736	24830767	24830905	0.0397746	0.478952	0.208,0.164,0.163,0.27,0.133	0.163,0.27,0.057,0.021	0.06	5ASS
6040	ENSG00000150967	ABCB9	12	-	122949787	122949918	122949787	122949904	122950450	122950565	0.00631203	0.242439	1.0,1.0,1.0,0.636,1.0	1.0,0.832,0.823,0.814	0.06	3ASS
3758	ENSG00000136960	ENPP2	8	-	119572175	119572250	119570704	119570841	119580115	119580167	0	0	0.104,0.063,0.113,0.122,0.028	0.075,0.018,0.007,0.007	0.059	SE
26995	ENSG00000101335	MYL9	20	+	36548031	36548193	36544858	36545068	36549076	36551447	8.99836e-12	2.2074e-08	0.959,0.945,0.944,0.952,0.912	0.947,0.897,0.879,0.81	0.059	SE
13610	ENSG00000087087	SRRT	7	+	100880695	100880769	100875572	100875712	100881284	100881413	0.00437394	0.162027	0.064,0.18,0.128,0.136,0.068	0.077,0.05,0.062,0.037	0.059	SE
15515	ENSG00000122034	GTF3A	13	+	27432730	27432804	27430532	27430621	27434138	27434219	0.0170542	0.356393	0.871,0.858,0.897,0.887,0.858	0.879,0.861,0.781,0.741	0.059	SE
19825	ENSG00000117448	AKR1A1	1	+	45552435	45552563	45550542	45551155	45561788	45561878	0.0204552	0.393653	0.342,0.282,0.365,0.323,0.287	0.333,0.247,0.233,0.232	0.059	SE
26382	ENSG00000143569	UBAP2L	1	+	154269361	154269412	154268756	154268954	154270199	154270564	0.0333022	0.518876	0.27,0.298,0.214,0.277,0.361	0.2,0.21,0.191,0.299	0.059	SE
855	ENSG00000087266	SH3BP2	4	+	2829492	2830147	2827605	2827674	2831570	2831679	0.0427076	0.592243	0.93,0.977,0.93,0.944,0.935	0.897,0.84,0.892,0.909	0.059	SE
20996	ENSG00000087088	BAX	19	+	48955547	48955599	48954928	48954962	48956197	48956333	0.0435435	0.597485	0.944,0.839,0.774,0.832,1.0	0.745,0.684,0.846,1.0	0.059	SE
5174	ENSG00000186566	GPATCH8	17	-	44438670	44438715	44436477	44436545	44464471	44465935	0.0464631	0.613276	0.082,0.193,0.1,0.167,0.077	0.077,0.118,0.063,0.0	0.059	SE
509	ENSG00000160058	BSDC1	1	-	32383829	32383939	32386778	32386895	32381213	32381268	0.0314392	0.518049	0.355,0.438,0.431,0.458,0.452	0.346,0.374,0.389,0.361	0.059	MEX
510	ENSG00000160058	BSDC1	1	-	32383829	32383997	32386778	32386895	32381213	32381268	0.0322311	0.519552	0.355,0.438,0.431,0.458,0.45	0.346,0.374,0.389,0.361	0.059	MEX
1169	ENSG00000277726	RP4-635E18.9	1	+	11022123	11022250	11022123	11022241	11023192	11023329	0.0213901	0.364614	1.0,1.0,1.0,0.856,0.932	0.768,0.923,1.0,0.902	0.059	5ASS
6885	ENSG00000178078	STAP2	19	-	4324454	4324664	4324454	4324529	4325215	4325308	0.0377088	0.602484	0.294,0.514,0.25,0.226,0.263	0.182,0.429,0.333,0.059	0.059	3ASS
13408	ENSG00000234545	FAM133B	7	-	92566009	92566061	92561136	92562368	92569822	92569915	0.00594474	0.193867	0.772,1.0,1.0,1.0,0.953	0.737,1.0,0.809,1.0	0.058	SE
21499	ENSG00000075826	SEC31B	10	-	100490007	100490322	100489702	100489761	100490705	100490883	0.0107675	0.270757	1.0,0.846,1.0,1.0,0.941	1.0,0.889,0.707,1.0	0.058	SE
18566	ENSG00000214548	MEG3	14	+	100836041	100836075	100835738	100835879	100836166	100836300	0.0142007	0.318481	0.169,0.246,0.256,0.313,0.184	0.252,0.268,0.099,0.085	0.058	SE
38537	ENSG00000099957	P2RX6	22	+	21022675	21022751	21017988	21018060	21022941	21023035	0.0425717	0.591502	1.0,1.0,0.813,0.944,0.876	0.765,0.873,0.838,1.0	0.058	SE
4109	ENSG00000198563	DDX39B	6	-	31532779	31535485	31532779	31532911	31535366	31535485	0.013794	0.232872	0.306,0.359,0.335,0.358,0.414	0.295,0.29,0.34,0.259	0.058	RI
418	ENSG00000072110	ACTN1	14	-	68878457	68878523	68878988	68879069	68877081	68877240	3.91739e-05	0.00387299	0.881,0.889,0.92,0.923,0.831	0.751,0.797,0.928,0.848	0.058	MEX
1810	ENSG00000133794	ARNTL	11	+	13326412	13326467	13349944	13350070	13309986	13310059	0.0124426	0.283882	0.145,0.118,0.033,0.195,0.0	0.159,0.0,0.0,0.0	0.058	MEX
2495	ENSG00000230590	FTX	X	-	74280376	74280494	74280393	74280494	74274341	74274410	0.0290728	0.420101	0.108,0.389,0.0,0.195,0.459	0.086,0.145,0.459,0.0	0.058	5ASS
481	ENSG00000187147	RNF220	1	+	44635544	44635666	44635544	44635588	44636029	44636162	0.0297147	0.42171	0.256,0.298,0.224,0.255,0.193	0.28,0.204,0.122,0.142	0.058	5ASS
1976	ENSG00000160439	RDH13	19	-	55047104	55047488	55047386	55047488	55044342	55045309	0.0309383	0.42762	0.091,0.2,0.0,0.059,0.103	0.071,0.059,0.0,0.0	0.058	5ASS
33	ENSG00000128805	ARHGAP22	10	-	48455001	48455134	48455053	48455134	48454087	48454161	0.0423635	0.500645	0.948,1.0,0.904,0.933,0.9	0.929,0.861,0.881,0.844	0.058	5ASS
6624	ENSG00000065357	DGKA	12	+	55940251	55940433	55940313	55940433	55940081	55940170	0.00151648	0.0998513	0.052,0.106,0.065,0.11,0.151	0.081,0.008,0.065,0.0	0.058	3ASS
6052	ENSG00000136715	SAP130	2	-	127986784	127986962	127986784	127986959	127989563	127989866	0.0269179	0.509231	1.0,0.956,0.894,0.972,0.915	0.836,0.894,0.942,0.887	0.058	3ASS
22017	ENSG00000156831	NSMCE2	8	+	125155999	125156098	125151170	125151277	125182102	125182430	4.27437e-05	0.00754956	0.104,0.089,0.083,0.087,0.034	0.023,0.043,0.022,0.0	0.057	SE
28962	ENSG00000184584	TMEM173	5	-	139481477	139481704	139481185	139481342	139482209	139482310	0.00223506	0.111642	0.99,0.91,1.0,1.0,0.959	0.957,0.939,0.806,0.957	0.057	SE
15975	ENSG00000177409	SAMD9L	7	-	93145908	93146040	93145384	93145532	93148193	93148345	0.00311236	0.13394	1.0,0.556,1.0,1.0,1.0	0.8,0.615,1.0,1.0	0.057	SE
10703	ENSG00000137941	TTLL7	1	-	83887176	83887284	83882962	83883136	83890320	83890342	0.00455723	0.165757	0.2,0.027,0.102,0.081,0.0	0.077,0.022,0.0,0.0	0.057	SE
33568	ENSG00000114388	NPRL2	3	-	50349664	50349833	50349385	50349494	50349930	50350022	0.00736556	0.219468	1.0,0.905,1.0,1.0,1.0	0.8,0.974,0.922,1.0	0.057	SE
29934	ENSG00000184182	UBE2F	2	+	237987962	237987992	237973091	237973225	238016565	238016633	0.0148089	0.326967	0.968,0.953,0.92,0.929,0.977	0.902,0.832,0.943,0.892	0.057	SE
5469	ENSG00000149636	DSN1	20	-	36770872	36771193	36767968	36768042	36771424	36771473	0.0363153	0.54431	1.0,1.0,0.875,1.0,0.931	0.897,0.875,1.0,0.846	0.057	SE
30735	ENSG00000223546	LINC00630	X	+	102825992	102826169	102816991	102817082	102826968	102827144	0.0397343	0.571129	0.846,0.857,0.667,0.667,1.0	1.0,1.0,1.0,0.0	0.057	SE
2910	ENSG00000267796	LIN37	19	+	35754245	35754519	35754245	35754319	35754392	35754519	0.00193421	0.0740819	0.067,0.175,0.088,0.042,0.06	0.033,0.0,0.059,0.026	0.057	RI
571	ENSG00000171453	POLR1C	6	+	43519705	43520185	43519705	43519838	43520065	43520185	0.0100525	0.191237	0.136,0.115,0.079,0.182,0.178	0.105,0.061,0.109,0.05	0.057	RI
5474	ENSG00000182196	ARL6IP4	12	+	122981128	122981879	122981128	122981266	122981594	122981879	0.0222282	0.304828	0.429,0.428,0.427,0.406,0.417	0.374,0.42,0.348,0.316	0.057	RI
4669	ENSG00000065357	DGKA	12	+	55939414	55940433	55939414	55940170	55940313	55940433	0.0473314	0.446815	0.176,0.144,0.14,0.189,0.242	0.172,0.096,0.159,0.059	0.057	RI
1268	ENSG00000066926	FECH	18	-	57580054	57580199	57580072	57580199	57573245	57573365	0.0163441	0.330942	0.107,0.029,0.077,0.132,0.069	0.065,0.04,0.0,0.0	0.057	5ASS
518	ENSG00000186575	NF2	22	+	29683019	29683079	29683019	29683064	29694751	29694811	0.0320466	0.43083	0.115,0.024,0.206,0.101,0.043	0.016,0.1,0.0,0.048	0.057	5ASS
3373	ENSG00000165410	CFL2	14	-	34713396	34713561	34713507	34713561	34713059	34713136	0.038435	0.474363	0.882,0.89,0.872,0.868,0.924	0.882,0.809,0.868,0.761	0.057	5ASS
11559	ENSG00000135655	USP15	12	+	62374389	62374535	62355427	62355475	62381489	62381663	0.000366586	0.0358118	0.14,0.125,0.046,0.138,0.049	0.03,0.015,0.063,0.067	0.056	SE
29778	ENSG00000163697	APBB2	4	-	41118088	41118205	41100638	41100750	41142986	41143142	0.000498322	0.0426432	0.12,0.143,0.017,0.063,0.037	0.032,0.0,0.0,0.048	0.056	SE
34633	ENSG00000093144	ECHDC1	6	-	127316449	127316502	127314815	127314896	127327001	127327137	0.00221991	0.111541	0.934,0.916,0.914,0.945,0.842	0.875,0.911,0.79,0.841	0.056	SE
18991	ENSG00000107521	HPS1	10	-	98431130	98431291	98430570	98430670	98433939	98434091	0.0104878	0.266583	0.965,0.916,0.918,0.957,0.92	0.865,0.921,0.824,0.908	0.056	SE
23778	ENSG00000083750	RRAGB	X	+	55727306	55727390	55722185	55722285	55729293	55729360	0.0181452	0.368208	0.235,0.124,0.111,0.127,0.096	0.115,0.024,0.081,0.112	0.056	SE
13913	ENSG00000033170	FUT8	14	+	65455620	65455718	65411873	65411993	65561336	65561652	0.020442	0.393653	1.0,0.976,1.0,1.0,1.0	0.933,0.955,0.966,0.903	0.056	SE
401	ENSG00000145191	EIF2B5	3	+	184137619	184138075	184137619	184137805	184137897	184138075	0.00287052	0.0963674	0.135,0.067,0.072,0.105,0.079	0.1,0.0,0.024,0.02	0.056	RI
1215	ENSG00000150093	ITGB1	10	-	32933350	32933583	32933481	32933583	32932514	32932600	0.0432679	0.50936	0.862,1.0,0.778,0.8,1.0	0.786,0.793,0.75,1.0	0.056	5ASS
6547	ENSG00000147533	GOLGA7	8	+	41507053	41507121	41507058	41507121	41505910	41506012	0.000980896	0.0765099	0.212,0.16,0.169,0.191,0.138	0.108,0.103,0.091,0.171	0.056	3ASS
3854	ENSG00000141644	MBD1	18	-	50274185	50274353	50274185	50274350	50274976	50275045	0.0264873	0.507314	0.962,0.95,1.0,1.0,1.0	0.917,0.959,1.0,0.83	0.056	3ASS
18032	ENSG00000116791	CRYZ	1	-	74730381	74730420	74724710	74724834	74732955	74733061	0.0200327	0.389808	0.116,0.243,0.16,0.243,0.259	0.154,0.106,0.189,0.149	0.055	SE
7234	ENSG00000141994	DUS3L	19	-	5786748	5786919	5786466	5786542	5787060	5787171	0.0239305	0.43401	1.0,0.944,0.727,1.0,0.84	1.0,0.826,0.563,1.0	0.055	SE
30616	ENSG00000204054	LINC00963	9	+	129493418	129493595	129489208	129489299	129503322	129503672	0.0359756	0.542163	0.952,1.0,0.907,0.955,0.966	0.895,0.927,0.867,0.915	0.055	SE
5733	ENSG00000167962	ZNF598	16	-	2002205	2002732	2002205	2002423	2002520	2002732	0.00598886	0.145066	0.083,0.079,0.138,0.097,0.082	0.063,0.025,0.056,0.02	0.055	RI
251	ENSG00000185000	DGAT1	8	-	144318094	144318362	144318094	144318169	144318260	144318362	0.0195657	0.285273	0.034,0.19,0.111,0.178,0.136	0.065,0.045,0.118,0.07	0.055	RI
661	ENSG00000077235	GTF3C1	16	-	27463540	27464836	27463540	27463592	27464319	27464836	0.0249921	0.318064	0.107,0.147,0.097,0.143,0.211	0.051,0.04,0.194,0.057	0.055	RI
1547	ENSG00000101871	MID1	X	-	10566887	10567603	10567001	10567603	10523091	10523187	0.00472705	0.158182	1.0,1.0,0.889,0.857,0.967	0.837,0.935,0.857,0.923	0.055	5ASS
1049	ENSG00000143416	SELENBP1	1	-	151369003	151369554	151369441	151369554	151368198	151368319	0.00631939	0.193167	1.0,0.976,0.958,1.0,0.992	0.947,0.857,0.956,0.96	0.055	5ASS
2309	ENSG00000133943	C14orf159	14	+	91215404	91215793	91215404	91215556	91224683	91225355	0.0198069	0.353946	0.167,0.174,0.17,0.113,0.13	0.184,0.094,0.075,0.032	0.055	5ASS
5494	ENSG00000183597	TANGO2	22	+	20053359	20053551	20053436	20053551	20052464	20052584	7.3394e-05	0.0161786	0.073,0.049,0.04,0.115,0.072	0.036,0.024,0.0,0.0	0.055	3ASS
3726	ENSG00000146733	PSPH	7	-	56033960	56034154	56033960	56034106	56051137	56051604	0.0171513	0.3917	1.0,1.0,1.0,0.85,0.908	0.935,1.0,0.766,0.887	0.055	3ASS
2451	ENSG00000167695	FAM57A	17	+	737845	738047	733097	733181	741300	742841	0.000953221	0.0649544	1.0,1.0,0.854,1.0,1.0	0.826,0.842,1.0,1.0	0.054	SE
16760	ENSG00000119640	ACYP1	14	-	75061683	75061762	75053242	75053659	75063469	75063561	0.0241268	0.435902	0.111,0.125,0.118,0.138,0.016	0.088,0.051,0.052,0.0	0.054	SE
3238	ENSG00000166377	ATP9B	18	+	79375393	79375426	79373897	79374101	79377246	79378283	0.0250869	0.446964	0.256,0.0,0.102,0.105,0.076	0.06,0.155,0.0,0.0	0.054	SE
2418	ENSG00000198513	ATL1	14	+	50629994	50630009	50628165	50628462	50632228	50633068	0.0340046	0.525392	0.265,0.018,0.0,0.0,0.103	0.0,0.091,0.0,0.0	0.054	SE
7685	ENSG00000162813	BPNT1	1	-	220079726	220079854	220073966	220074071	220089685	220089853	0.0403515	0.575133	0.963,0.93,0.941,0.882,0.875	0.914,0.821,0.815,0.905	0.054	SE
22481	ENSG00000197530	MIB2	1	+	1625545	1625653	1625285	1625428	1626649	1626754	0.046688	0.613276	1.0,1.0,0.794,0.942,0.981	0.869,0.714,0.976,1.0	0.054	SE
23934	ENSG00000008710	PKD1	16	-	2092953	2093093	2092479	2092592	2093543	2093738	0.0480474	0.622529	0.942,0.91,0.925,0.94,0.913	0.912,0.855,0.924,0.798	0.054	SE
1786	ENSG00000213930	GALT	9	+	34647088	34647567	34647088	34647258	34647491	34647567	0.0419465	0.423108	0.172,0.185,0.181,0.232,0.148	0.126,0.143,0.161,0.087	0.054	RI
2740	ENSG00000176261	ZBTB8OS	1	-	32634701	32634792	32634767	32634792	32633950	32634072	0.00256857	0.107441	0.07,0.066,0.121,0.105,0.107	0.046,0.063,0.032,0.019	0.054	5ASS
3701	ENSG00000225697	SLC26A6	3	-	48632973	48633125	48632973	48633084	48633250	48633390	0.00728618	0.260147	0.021,0.087,0.111,0.124,0.086	0.069,0.022,0.037,0.0	0.054	3ASS
5413	ENSG00000123562	MORF4L2	X	-	103678498	103678651	103678498	103678600	103685170	103685260	0.0237534	0.468593	0.331,0.339,0.291,0.289,0.319	0.301,0.242,0.311,0.184	0.054	3ASS
5048	ENSG00000131503	ANKHD1	5	+	140486957	140487060	140487005	140487060	140485588	140485732	0.0449969	0.649955	0.908,0.898,0.926,0.905,0.959	0.757,0.855,0.913,0.935	0.054	3ASS
19770	ENSG00000078668	VDAC3	8	+	42396677	42396680	42395083	42395133	42398711	42398864	6.66262e-05	0.010816	0.057,0.075,0.022,0.144,0.253	0.027,0.045,0.064,0.091	0.053	SE
29301	ENSG00000180098	TRNAU1AP	1	+	28561112	28561260	28560632	28560732	28561345	28561398	0.0052411	0.179792	0.089,0.141,0.135,0.091,0.068	0.068,0.083,0.04,0.018	0.053	SE
7599	ENSG00000064490	RFXANK	19	+	19197185	19197251	19196965	19197046	19197520	19197621	0.0111695	0.278329	0.848,0.9,0.899,0.872,0.981	0.852,0.73,0.865,0.94	0.053	SE
6131	ENSG00000136861	CDK5RAP2	9	-	120460571	120460667	120458449	120458622	120467859	120467997	0.0162206	0.346678	1.0,1.0,1.0,1.0,0.882	0.974,0.961,0.857,0.9	0.053	SE
3234	ENSG00000166377	ATP9B	18	+	79213961	79214038	79206935	79207012	79253380	79253541	0.0389102	0.565767	0.961,1.0,0.791,0.945,0.931	0.875,0.933,0.764,0.919	0.053	SE
8642	ENSG00000050130	JKAMP	14	+	59486730	59486804	59484502	59484593	59487673	59487828	0.0473294	0.616847	0.953,0.966,0.963,0.959,0.925	0.931,0.96,0.862,0.846	0.053	SE
72	ENSG00000135775	COG2	1	+	230669355	230671640	230669355	230669535	230671515	230671640	0.00614092	0.146904	0.073,0.114,0.067,0.108,0.048	0.03,0.039,0.048,0.0	0.053	RI
2607	ENSG00000103024	NME3	16	-	1770880	1771410	1770880	1770993	1771069	1771410	0.0270371	0.326324	0.23,0.223,0.143,0.068,0.148	0.08,0.137,0.128,0.093	0.053	RI
3225	ENSG00000126456	IRF3	19	-	49661449	49662328	49661947	49662328	49660712	49660828	0.0197268	0.353946	0.138,0.174,0.184,0.206,0.295	0.097,0.067,0.119,0.304	0.053	5ASS
4790	ENSG00000109065	NAT9	17	-	74775621	74775852	74775621	74775707	74776266	74776323	8.73877e-05	0.0177222	0.105,0.076,0.067,0.101,0.028	0.046,0.035,0.009,0.0	0.053	3ASS
12094	ENSG00000010270	STARD3NL	7	+	38201713	38201966	38178389	38178420	38207446	38207729	0.000145254	0.019203	0.138,0.031,0.046,0.08,0.081	0.032,0.025,0.0,0.037	0.052	SE
22531	ENSG00000161395	PGAP3	17	-	39676613	39676755	39674616	39674679	39684596	39684749	0.00503093	0.17715	0.064,0.077,0.106,0.018,0.01	0.0,0.0,0.011,0.0	0.052	SE
13611	ENSG00000087087	SRRT	7	+	100888277	100888383	100888041	100888143	100888473	100888656	0.00520585	0.179305	1.0,0.982,1.0,1.0,1.0	0.95,0.903,0.981,0.944	0.052	SE
9188	ENSG00000179195	ZNF664	12	+	123988045	123988138	123973885	123974020	124011380	124011441	0.00802983	0.231402	0.981,0.957,0.975,0.934,0.966	0.886,0.829,1.0,0.927	0.052	SE
2599	ENSG00000204130	RUFY2	10	-	68396779	68396881	68394327	68394451	68401619	68401737	0.0114438	0.281982	0.939,1.0,0.931,0.886,1.0	0.929,0.733,0.933,1.0	0.052	SE
25041	ENSG00000134330	IAH1	2	+	9475986	9476039	9474577	9474647	9478253	9478370	0.0118777	0.287376	1.0,1.0,1.0,0.978,1.0	0.91,1.0,0.967,0.898	0.052	SE
38398	ENSG00000141376	BCAS3	17	+	60688931	60689046	60683981	60684036	60689685	60689761	0.0213324	0.401788	0.027,0.161,0.048,0.053,0.045	0.029,0.032,0.0,0.0	0.052	SE
10919	ENSG00000162066	AMDHD2	16	+	2527560	2527615	2520983	2521123	2527772	2527985	0.0247148	0.442831	0.912,0.897,0.902,0.926,0.806	0.901,0.824,0.725,0.897	0.052	SE
34588	ENSG00000104064	GABPB1	15	-	50346371	50346395	50309690	50309798	50354984	50355202	0.0251948	0.447146	0.193,0.247,0.15,0.193,0.0	0.0,0.117,0.137,0.166	0.052	SE
14514	ENSG00000164808	SPIDR	8	+	47407860	47407961	47396375	47396626	47440322	47440542	0.047255	0.616797	0.98,0.981,0.964,0.942,1.0	0.984,0.846,0.932,0.923	0.052	SE
1757	ENSG00000154743	TSEN2	3	+	12529761	12531659	12529761	12529873	12531569	12531659	0.0431383	0.42977	0.086,0.12,0.214,0.091,0.083	0.033,0.0,0.091,0.143	0.052	RI
3956	ENSG00000062822	POLD1	19	+	50408706	50408901	50408784	50408901	50407326	50407415	0.0031673	0.155905	0.152,0.152,0.211,0.056,0.024	0.0,0.211,0.0,0.056	0.052	3ASS
2578	ENSG00000169714	CNBP	3	-	129171078	129171283	129171078	129171280	129171445	129171538	0.00468775	0.207274	0.103,0.163,0.133,0.076,0.035	0.095,0.049,0.043,0.012	0.052	3ASS
1361	ENSG00000164638	SLC29A4	7	+	5291692	5291821	5291729	5291821	5291123	5291237	0.0147415	0.36528	1.0,1.0,0.833,0.74,0.64	0.851,1.0,0.797,0.516	0.052	3ASS
35848	ENSG00000121864	ZNF639	3	+	179329933	179330055	179329633	179329728	179332988	179333123	1.64698e-05	0.00373145	0.044,0.086,0.059,0.05,0.043	0.02,0.0,0.0,0.0	0.051	SE
38903	ENSG00000129292	PHF20L1	8	+	132825034	132825157	132824003	132824060	132825263	132825337	0.00142514	0.0852691	0.065,0.079,0.051,0.042,0.125	0.013,0.0,0.074,0.0	0.051	SE
23109	ENSG00000205629	LCMT1	16	+	25125963	25126126	25111730	25111996	25128474	25128566	0.00219303	0.11105	0.211,0.12,0.085,0.019,0.0	0.051,0.033,0.0,0.059	0.051	SE
14397	ENSG00000148660	CAMK2G	10	-	73818208	73818895	73817478	73817554	73819531	73819645	0.00464598	0.167959	0.081,0.111,0.143,0.062,0.029	0.111,0.0,0.0,0.027	0.051	SE
12200	ENSG00000213742	ZNF337-AS1	20	+	25645530	25645648	25634728	25634827	25673851	25674007	0.0112019	0.278508	1.0,0.8,1.0,0.6,0.714	0.667,1.0,0.419,1.0	0.051	SE
134	ENSG00000134107	BHLHE40	3	+	4979961	4980408	4979961	4980031	4980300	4980408	0.00412106	0.114331	0.195,0.109,0.121,0.14,0.032	0.114,0.057,0.103,0.0	0.051	RI
2476	ENSG00000140983	RHOT2	16	+	672253	672566	672253	672384	672488	672566	0.00851825	0.172162	0.187,0.093,0.143,0.096,0.081	0.083,0.047,0.109,0.035	0.051	RI
2327	ENSG00000149499	EML3	11	-	62602758	62603247	62602758	62602889	62603148	62603247	0.032219	0.361131	0.143,0.121,0.205,0.153,0.162	0.115,0.146,0.12,0.041	0.051	RI
184	ENSG00000166747	AP1G1	16	-	71808504	71808832	71808762	71808832	71789278	71789482	0.00066957	0.0519162	0.083,0.021,0.06,0.111,0.063	0.015,0.019,0.034,0.0	0.051	5ASS
403	ENSG00000106290	TAF6	7	-	100114053	100114268	100114083	100114268	100113867	100113954	0.000720744	0.0545534	0.947,0.968,1.0,0.962,0.97	0.858,0.945,0.926,0.943	0.051	5ASS
1580	ENSG00000135506	OS9	12	+	57718992	57720263	57718992	57719182	57720405	57720518	0.00796941	0.226203	0.328,0.31,0.321,0.328,0.388	0.275,0.233,0.346,0.281	0.051	5ASS
130	ENSG00000134802	SLC43A3	11	-	57425988	57426352	57425988	57426316	57426587	57426652	1.54541e-06	0.000979402	1.0,0.853,1.0,1.0,1.0	0.834,0.844,1.0,1.0	0.051	3ASS
7625	ENSG00000158805	ZNF276	16	+	89723259	89723709	89723278	89723709	89723136	89723183	0.0482363	0.66456	0.769,1.0,0.821,0.795,1.0	0.689,0.859,0.757,1.0	0.051	3ASS
16970	ENSG00000175866	BAIAP2	17	+	81110913	81110959	81108474	81108509	81115769	81116224	0.00886603	0.24684	0.052,0.146,0.158,0.131,0.223	0.092,0.081,0.044,0.149	0.05	SE
16689	ENSG00000168876	ANKRD49	11	+	94497901	94497964	94496603	94496951	94498070	94498214	0.0108109	0.271539	0.307,0.105,0.1,0.176,0.073	0.0,0.0,0.282,0.128	0.05	SE
11013	ENSG00000157326	DHRS4	14	+	23959901	23960003	23955034	23955212	23967210	23967266	0.0132847	0.305521	0.943,0.968,0.935,0.971,0.88	0.945,0.955,0.806,0.852	0.05	SE
2960	ENSG00000168679	SLC16A4	1	-	110378852	110379356	110376949	110377161	110380981	110381143	0.0180944	0.367514	0.75,1.0,1.0,0.5,1.0	0.857,0.5,0.842,1.0	0.05	SE
3750	ENSG00000138073	PREB	2	-	27133116	27133721	27133116	27133337	27133531	27133721	0.00460145	0.124208	0.153,0.112,0.181,0.109,0.229	0.08,0.083,0.121,0.143	0.05	RI
2662	ENSG00000160226	C21orf2	21	-	44330462	44332014	44330462	44330916	44331842	44332014	0.0307848	0.352394	0.042,0.069,0.164,0.107,0.189	0.023,0.0,0.2,0.032	0.05	RI
1924	ENSG00000117859	OSBPL9	1	+	51760665	51760780	51760689	51760780	51756319	51756358	0.000242158	0.0314805	0.09,0.062,0.043,0.099,0.076	0.045,0.0,0.05,0.0	0.05	3ASS
6634	ENSG00000168883	USP39	2	+	85623625	85623782	85623645	85623782	85621484	85621579	0.0133653	0.355397	0.107,0.091,0.169,0.093,0.133	0.117,0.044,0.054,0.061	0.05	3ASS
6880	ENSG00000162458	FBLIM1	1	+	15764492	15764685	15764495	15764685	15758173	15758355	0.0286105	0.532371	0.903,1.0,1.0,0.774,0.854	1.0,0.933,0.662,0.83	0.05	3ASS
1108	ENSG00000082482	KCNK2	1	+	215124632	215124750	215086367	215086678	215169198	215169245	7.44256e-05	0.0118213	0.895,0.902,0.893,0.901,0.904	0.945,0.941,0.966,0.946	-0.05	SE
3926	ENSG00000101333	PLCB4	20	+	9459634	9459810	9457413	9457489	9468570	9468672	0.00107207	0.0698204	0.954,1.0,0.907,0.89,1.0	1.0,1.0,1.0,1.0	-0.05	SE
37652	ENSG00000198814	GK	X	+	30727465	30727552	30724100	30724181	30728731	30731456	0.00281998	0.12837	0.946,0.929,0.907,0.867,0.826	0.926,0.962,1.0,0.891	-0.05	SE
9067	ENSG00000087191	PSMC5	17	+	63827673	63827923	63827459	63827514	63828137	63828209	0.00310688	0.13394	0.053,0.058,0.113,0.08,0.086	0.063,0.196,0.098,0.156	-0.05	SE
34952	ENSG00000089335	ZNF302	19	+	34679827	34679959	34678736	34678813	34682776	34682897	0.0125654	0.297022	0.037,0.0,0.015,0.0,0.0	0.01,0.042,0.19,0.0	-0.05	SE
8378	ENSG00000137720	C11orf1	11	+	111883135	111883202	111882367	111882598	111883770	111883900	0.0447386	0.605105	0.794,0.889,0.897,0.889,0.93	0.892,0.905,0.921,1.0	-0.05	SE
1360	ENSG00000126768	TIMM17B	X	-	48893899	48894225	48893899	48894010	48894096	48894225	0.0175874	0.270237	0.049,0.025,0.043,0.067,0.042	0.119,0.034,0.076,0.151	-0.05	RI
4678	ENSG00000065357	DGKA	12	+	55939414	55940433	55939414	55939529	55940313	55940433	0.0284766	0.337793	0.8,0.889,0.895,0.895,0.939	1.0,0.778,0.955,1.0	-0.05	RI
1564	ENSG00000169689	CENPX	17	-	82019292	82019909	82019292	82019381	82019857	82019909	0.0459149	0.43988	0.027,0.088,0.0,0.091,0.0	0.071,0.042,0.095,0.158	-0.05	RI
419	ENSG00000163138	PACRGL	4	+	20700458	20700787	20700458	20700617	20704465	20704533	0.0111891	0.269879	0.886,0.643,0.909,0.714,0.917	0.854,1.0,1.0,0.6	-0.05	5ASS
1232	ENSG00000187736	NHEJ1	2	-	219078073	219078206	219078088	219078206	219077245	219077364	0.0213312	0.364614	0.117,0.067,0.166,0.0,0.028	0.134,0.126,0.071,0.172	-0.05	5ASS
660	ENSG00000186654	PRR5	22	+	44731678	44731821	44731734	44731821	44726576	44726634	0.0149926	0.365445	0.916,0.927,0.956,0.815,0.812	0.97,0.945,0.937,0.889	-0.05	3ASS
7854	ENSG00000215041	NEURL4	17	-	7317460	7317684	7317460	7317573	7317787	7317932	0.0301032	0.548711	0.04,0.097,0.103,0.137,0.026	0.081,0.121,0.176,0.143	-0.05	3ASS
186	ENSG00000272752	STAG3L5P-PVRIG2P-PILRB	7	+	100358689	100359079	100358898	100359079	100358219	100358366	0.0479591	0.662542	0.953,0.931,0.891,0.935,1.0	1.0,1.0,0.968,1.0	-0.05	3ASS
20504	ENSG00000099377	HSD3B7	16	+	30986839	30987002	30986604	30986704	30987767	30989152	0.00181178	0.0997518	0.909,0.927,0.891,0.916,0.991	0.941,1.0,0.97,1.0	-0.051	SE
9065	ENSG00000087191	PSMC5	17	+	63827828	63827923	63827445	63827514	63828137	63828209	0.00269998	0.124994	0.053,0.058,0.113,0.08,0.089	0.065,0.196,0.098,0.161	-0.051	SE
16658	ENSG00000133805	AMPD3	11	+	10478525	10478730	10461514	10461740	10482062	10482225	0.00507219	0.178126	0.818,0.75,0.636,0.917,1.0	1.0,1.0,0.5,1.0	-0.051	SE
10086	ENSG00000121481	RNF2	1	+	185093060	185093276	185091578	185091739	185098071	185098344	0.0245855	0.442379	0.885,0.94,0.935,0.852,0.976	0.938,0.938,1.0,1.0	-0.051	SE
21137	ENSG00000240849	TMEM189	20	-	50151211	50151315	50143501	50143621	50153516	50153734	0.0270721	0.466223	0.115,0.109,0.096,0.101,0.036	0.184,0.129,0.147,0.111	-0.051	SE
349	ENSG00000132323	ILKAP	2	-	238194274	238194870	238194274	238194331	238194804	238194870	0.0373575	0.385641	0.051,0.043,0.022,0.044,0.074	0.067,0.023,0.147,0.154	-0.051	RI
381	ENSG00000186364	NUDT17	1	+	145846432	145846690	145846432	145846458	145846597	145846690	0.0499751	0.458757	0.905,0.84,0.857,0.882,0.87	1.0,0.889,0.8,1.0	-0.051	RI
705	ENSG00000132429	POPDC3	6	-	105161424	105162160	105161795	105162160	105159710	105159819	0.0127718	0.28466	0.115,0.1,0.156,0.131,0.088	0.217,0.174,0.134,0.152	-0.051	5ASS
2129	ENSG00000141401	IMPA2	18	+	12012169	12012349	12012169	12012215	12014264	12014373	0.0136102	0.300464	0.022,0.059,0.0,0.029,0.05	0.038,0.167,0.052,0.075	-0.051	5ASS
550	ENSG00000167930	FAM234A	16	+	259968	260160	259995	260160	259482	259599	0.00239465	0.132589	0.908,0.886,0.869,0.902,0.879	0.912,0.935,0.953,0.961	-0.051	3ASS
3324	ENSG00000163608	NEPRO	3	-	113011044	113011406	113011044	113011165	113012733	113012811	0.00833854	0.277021	0.971,0.893,0.815,1.0,1.0	0.947,1.0,1.0,1.0	-0.051	3ASS
38059	ENSG00000134184	GSTM1	1	+	109690453	109690564	109690270	109690366	109693205	109693388	0	0	1.0,0.831,1.0,1.0,0.9	1.0,1.0,1.0,0.994	-0.052	SE
9995	ENSG00000161618	ALDH16A1	19	+	49458959	49459086	49458485	49458588	49459669	49459848	0.000313054	0.0317046	0.976,0.881,0.955,0.928,1.0	1.0,1.0,1.0,1.0	-0.052	SE
16301	ENSG00000185324	CDK10	16	+	89689251	89689324	89687588	89687815	89690552	89690624	0.00130576	0.0805268	0.847,0.878,0.82,1.0,0.911	1.0,1.0,0.886,0.886	-0.052	SE
11224	ENSG00000139168	ZCRB1	12	-	42324067	42324104	42322417	42322446	42325923	42326087	0.0108913	0.272938	0.984,0.936,0.971,0.924,0.924	1.0,1.0,1.0,1.0	-0.052	SE
36803	ENSG00000118495	PLAGL1	6	-	143966157	143966285	143964786	143964818	143968906	143968978	0.0199925	0.389619	0.918,0.895,1.0,0.822,1.0	0.915,1.0,1.0,1.0	-0.052	SE
37900	ENSG00000092841	MYL6	12	+	56160625	56160670	56160242	56160320	56161386	56161550	0.024383	0.439637	0.758,0.79,0.743,0.656,0.753	0.598,0.738,0.937,0.896	-0.052	SE
25905	ENSG00000254413	CHKB-CPT1B	22	-	50578548	50578659	50577818	50577934	50579035	50579255	0.0340983	0.525714	0.857,0.833,0.9,0.92,0.727	0.765,1.0,0.833,1.0	-0.052	SE
6562	ENSG00000152953	STK32B	4	+	5416844	5416934	5398206	5398244	5446672	5446776	0.0467475	0.613276	0.912,0.937,0.978,0.865,1.0	0.962,1.0,1.0,1.0	-0.052	SE
4871	ENSG00000069399	BCL3	19	+	44758245	44758841	44758245	44758413	44758723	44758841	0.024982	0.318064	0.029,0.117,0.042,0.057,0.026	0.098,0.099,0.075,0.153	-0.052	RI
3853	ENSG00000138688	KIAA1109	4	+	122334343	122334545	122334343	122334440	122336191	122336353	0.00487615	0.161472	0.039,0.034,0.048,0.042,0.0	0.135,0.06,0.075,0.067	-0.052	5ASS
5856	ENSG00000070087	PFN2	3	-	149964903	149966586	149964903	149966264	149968357	149968550	3.93841e-08	4.99193e-05	0.09,0.095,0.106,0.069,0.099	0.168,0.144,0.122,0.142	-0.052	3ASS
29514	ENSG00000003756	RBM5	3	+	50100531	50100605	50099981	50100051	50103082	50103107	5.58277e-05	0.00955475	0.928,0.938,0.89,0.985,0.935	1.0,1.0,1.0,0.953	-0.053	SE
11786	ENSG00000029363	BCLAF1	6	-	136269140	136269303	136268161	136268339	136269436	136269959	0.0119279	0.287376	0.061,0.089,0.037,0.053,0.123	0.103,0.083,0.149,0.167	-0.053	SE
3528	ENSG00000049883	PTCD2	5	+	72326611	72326741	72322171	72322264	72331257	72331375	0.0459151	0.610326	0.902,0.922,0.957,0.829,0.902	0.87,1.0,0.951,1.0	-0.053	SE
10864	ENSG00000122545	2007-09-01	7	+	35831424	35831496	35801218	35801270	35832797	35832900	0.0466751	0.613276	0.924,1.0,0.783,0.879,0.556	0.886,1.0,0.769,0.87	-0.053	SE
4128	ENSG00000145916	RMND5B	5	+	178143626	178144108	178143626	178143727	178143941	178144108	0.0106503	0.196074	0.043,0.014,0.036,0.036,0.056	0.044,0.115,0.059,0.143	-0.053	RI
1755	ENSG00000179818	PCBP1-AS1	2	-	70059642	70059680	70083537	70083687	70053730	70053792	0.0137901	0.307749	0.934,0.931,0.68,0.864,0.871	0.68,0.958,1.0,1.0	-0.053	MEX
2045	ENSG00000110080	ST3GAL4	11	+	126406472	126406557	126406472	126406545	126406942	126407023	0.0116776	0.270972	0.84,0.889,0.839,0.9,0.912	0.951,0.976,0.882,0.907	-0.053	5ASS
2006	ENSG00000169696	ASPSCR1	17	+	82016940	82017113	82016940	82017088	82017308	82017403	0.0146728	0.313052	0.914,0.911,0.931,0.945,0.897	0.892,1.0,1.0,1.0	-0.053	5ASS
1070	ENSG00000184867	ARMCX2	X	-	101659407	101659501	101659418	101659501	101659075	101659148	0.032227	0.43083	0.067,0.126,0.081,0.106,0.112	0.159,0.18,0.112,0.156	-0.053	5ASS
4567	ENSG00000122678	POLM	7	-	44074397	44074530	44074397	44074522	44076508	44076629	0.0493268	0.665673	0.918,1.0,0.823,0.921,0.907	1.0,0.866,1.0,1.0	-0.053	3ASS
7744	ENSG00000103121	CMC2	16	-	80998284	80998473	80997313	80997429	81006733	81006894	3.71336e-07	0.000204159	0.011,0.008,0.019,0.006,0.0	0.233,0.004,0.013,0.0	-0.054	SE
19512	ENSG00000132256	TRIM5	11	-	5665980	5666081	5665655	5665682	5667688	5667711	0.0100441	0.263126	0.893,0.852,0.953,0.964,0.981	0.929,1.0,1.0,1.0	-0.054	SE
35903	ENSG00000106605	BLVRA	7	+	43760016	43760110	43758686	43758734	43771137	43771170	0.0105266	0.266583	0.035,0.134,0.022,0.067,0.114	0.244,0.102,0.0,0.167	-0.054	SE
12062	ENSG00000078043	PIAS2	18	-	46864163	46864248	46855564	46855615	46890579	46891054	0.0183584	0.370491	0.937,0.897,0.929,0.939,1.0	0.978,1.0,1.0,1.0	-0.054	SE
14530	ENSG00000099783	HNRNPM	19	+	8483157	8483211	8474166	8474244	8485602	8486405	0.019553	0.384016	0.824,0.828,0.809,0.749,0.812	0.831,0.885,0.843,0.876	-0.054	SE
37049	ENSG00000240184	PCDHGC3	5	+	141478393	141478546	141476003	141476146	141494806	141494865	0.0256504	0.451092	0.842,0.836,0.867,0.871,0.852	0.958,0.855,0.899,0.917	-0.054	SE
31891	ENSG00000175061	LRRC75A-AS1	17	+	16439527	16439703	16439326	16439414	16440184	16440253	0.0459709	0.610383	0.254,0.168,0.383,0.256,0.367	0.332,0.406,0.266,0.356	-0.054	SE
3968	ENSG00000175197	DDIT3	12	-	57517268	57517753	57517268	57517595	57517705	57517753	0.0139315	0.232872	0.986,0.84,0.885,0.835,0.952	0.901,0.939,0.976,1.0	-0.054	RI
4097	ENSG00000138698	RAP1GDS1	4	+	98421254	98421394	98421257	98421394	98420018	98420144	0.00828016	0.277021	0.85,0.962,0.885,0.798,0.824	0.945,0.892,0.947,0.887	-0.054	3ASS
31513	ENSG00000007541	PIGQ	16	+	570647	570760	569967	570096	574065	574409	0.00672643	0.208576	0.067,0.019,0.05,0.0,0.0	0.179,0.0,0.1,0.048	-0.055	SE
38205	ENSG00000166922	SCG5	15	+	32691709	32691763	32684559	32684669	32696513	32697098	0.015716	0.339771	0.965,0.951,0.959,0.967,0.849	1.0,0.974,1.0,1.0	-0.055	SE
33079	ENSG00000269556	TMEM185A	X	-	149611286	149611463	149608626	149608834	149631542	149631912	0.0306983	0.497984	0.757,0.917,0.932,0.952,0.903	0.904,0.939,1.0,0.946	-0.055	SE
24053	ENSG00000184939	ZFP90	16	+	68539757	68539825	68533697	68533855	68557997	68558124	0.0444161	0.603753	0.72,1.0,0.432,0.774,0.863	1.0,0.82,0.432,1.0	-0.055	SE
1764	ENSG00000111653	ING4	12	-	6652661	6653050	6652661	6652767	6652935	6653050	0.0129813	0.224503	0.064,0.084,0.099,0.103,0.094	0.074,0.082,0.192,0.227	-0.055	RI
1181	ENSG00000128656	CHN1	2	-	174846879	174846957	174877839	174878128	174824433	174824518	8.76095e-06	0.00108271	0.005,0.018,0.004,0.012,0.043	0.048,0.096,0.035,0.106	-0.055	MEX
1852	ENSG00000168894	RNF181	2	+	85596821	85596931	85596856	85596931	85596518	85596649	0.000450285	0.0456053	0.819,0.857,0.797,0.848,0.949	0.896,0.888,0.915,0.935	-0.055	3ASS
6409	ENSG00000132024	CC2D1A	19	+	13928123	13928188	13928126	13928188	13927892	13928030	0.0418095	0.625293	0.887,0.974,0.769,1.0,0.927	0.898,0.967,1.0,1.0	-0.055	3ASS
19469	ENSG00000145439	CBR4	4	-	169008951	169009054	169007640	169007756	169009947	169010275	0.000273025	0.0283019	0.034,0.014,0.0,0.0,0.027	0.0,0.094,0.128,0.063	-0.056	SE
1395	ENSG00000128581	IFT22	7	-	101318123	101318213	101316339	101316542	101318955	101319063	0.000852872	0.0603516	0.892,0.897,0.891,0.897,0.882	0.959,0.943,0.932,0.959	-0.056	SE
28437	ENSG00000189403	HMGB1	13	-	30461638	30461688	30460894	30461533	30462537	30462712	0.00419211	0.157672	0.0,0.392,0.0,0.392,0.392	0.53,0.392,0.244,0.0	-0.056	SE
16936	ENSG00000135437	RDH5	12	+	55721688	55721947	55721152	55721494	55723885	55724049	0.00697529	0.21315	0.824,0.973,0.943,1.0,0.939	1.0,1.0,1.0,0.969	-0.056	SE
12923	ENSG00000126001	CEP250	20	+	35500048	35500169	35498594	35498716	35501844	35501966	0.0102674	0.263892	0.895,0.915,0.929,0.951,0.93	1.0,1.0,0.922,1.0	-0.056	SE
4558	ENSG00000181090	EHMT1	9	+	137752330	137752408	137743901	137744090	137754170	137754291	0.0183917	0.370824	0.9,0.896,0.884,0.943,0.848	0.941,0.942,0.965,0.951	-0.056	SE
5568	ENSG00000150779	TIMM8B	11	-	112085977	112086310	112084799	112085462	112086639	112086798	0.0347781	0.531783	0.136,0.127,0.136,0.121,0.16	0.117,0.162,0.178,0.313	-0.056	SE
4675	ENSG00000065357	DGKA	12	+	55938914	55939305	55938914	55938989	55939185	55939305	7.12307e-06	0.00144905	0.022,0.041,0.025,0.036,0.037	0.069,0.06,0.087,0.136	-0.056	RI
1697	ENSG00000122390	NAA60	16	+	3476221	3476337	3479470	3479600	3448470	3448540	0.0330587	0.520288	0.073,0.036,0.051,0.12,0.078	0.092,0.111,0.148,0.159	-0.056	MEX
32102	ENSG00000197111	PCBP2	12	+	53467804	53467843	53467220	53467293	53468776	53468832	0.0335289	0.520571	0.665,0.686,0.644,0.642,0.753	0.63,0.705,0.816,0.791	-0.057	SE
1385	ENSG00000130731	METTL26	16	-	634888	635063	634888	634956	635280	635340	0.0468679	0.661686	0.132,0.191,0.23,0.137,0.193	0.175,0.172,0.354,0.233	-0.057	3ASS
7059	ENSG00000105339	DENND3	8	+	141160631	141160787	141155848	141155970	141163332	141163429	0.00328991	0.138014	0.92,0.873,1.0,0.86,0.846	1.0,1.0,0.833,1.0	-0.058	SE
15130	ENSG00000049618	ARID1B	6	+	157150724	157150853	157148819	157148951	157167039	157167185	0.0395922	0.570809	0.13,0.127,0.069,0.115,0.021	0.206,0.191,0.176,0.03	-0.058	SE
13400	ENSG00000122729	ACO1	9	+	32386370	32386438	32384619	32384735	32405484	32405603	0.0470773	0.615706	0.179,0.153,0.14,0.092,0.123	0.153,0.197,0.173,0.26	-0.058	SE
2328	ENSG00000149499	EML3	11	-	62602758	62603247	62602758	62602779	62603148	62603247	0.00270888	0.0924955	0.957,0.934,1.0,0.871,0.904	1.0,1.0,0.964,1.0	-0.058	RI
854	ENSG00000214063	TSPAN4	11	+	850287	850367	862549	862741	847200	847300	0.00513947	0.165692	0.468,0.465,0.479,0.448,0.507	0.512,0.508,0.558,0.547	-0.058	MEX
680	ENSG00000010810	FYN	6	-	111699514	111699670	111700103	111700268	111696276	111696456	0.00637344	0.183704	0.826,0.781,0.805,0.676,0.847	0.767,0.797,0.91,0.906	-0.058	MEX
958	ENSG00000187742	SECISBP2	9	+	89325426	89325676	89325547	89325676	89319651	89319797	0.000192805	0.0296568	0.96,0.853,0.82,0.94,1.0	1.0,0.892,1.0,1.0	-0.058	3ASS
22794	ENSG00000163681	SLMAP	3	+	57907883	57908006	57896872	57896932	57909075	57909150	0.000852061	0.0603516	0.876,0.957,0.872,0.867,0.966	0.953,0.98,1.0,0.935	-0.059	SE
9562	ENSG00000117697	NSL1	1	-	212766188	212766273	212739533	212739601	212782371	212782426	0.00212599	0.109412	0.048,0.106,0.051,0.086,0.076	0.166,0.183,0.068,0.114	-0.059	SE
1495	ENSG00000196628	TCF4	18	-	55227848	55228361	55227848	55228030	55228220	55228361	0.00148384	0.0617495	0.0,0.0,0.041,0.014,0.009	0.054,0.167,0.029,0.037	-0.059	RI
1166	ENSG00000214548	MEG3	14	+	100831420	100831534	100832511	100832641	100829033	100829749	0.00119713	0.0522162	0.796,0.748,0.803,0.789,0.789	0.867,0.877,0.808,0.823	-0.059	MEX
4995	ENSG00000135047	CTSL	9	+	87726139	87726308	87726139	87726253	87727593	87727729	0.00127575	0.0765303	0.364,0.375,0.388,0.371,0.396	0.479,0.451,0.41,0.413	-0.059	5ASS
7132	ENSG00000115414	FN1	2	-	215371908	215372300	215371908	215372015	215373321	215373411	0.00111975	0.0811017	0.523,0.593,0.526,0.542,0.568	0.588,0.62,0.663,0.565	-0.059	3ASS
20855	ENSG00000119725	ZNF410	14	+	73922065	73922206	73920979	73921105	73923394	73923522	1.75674e-05	0.00387854	0.957,0.894,0.885,0.849,0.983	1.0,1.0,0.944,0.951	-0.06	SE
6004	ENSG00000137842	TMEM62	15	+	43134256	43134368	43133841	43133982	43135511	43135782	0.000993646	0.0663048	0.878,0.922,0.818,1.0,0.818	0.957,1.0,0.833,1.0	-0.06	SE
20080	ENSG00000175356	SCUBE2	11	-	9052745	9052832	9050605	9050710	9053098	9053215	0.00254262	0.121214	0.884,0.768,0.891,0.768,0.543	0.821,1.0,0.504,1.0	-0.06	SE
28357	ENSG00000165949	IFI27	14	+	94111658	94111773	94110746	94110797	94114850	94114880	0.010687	0.269791	0.786,0.84,0.841,0.882,0.917	1.0,0.904,1.0,0.75	-0.06	SE
19038	ENSG00000138434	SSFA2	2	+	181928160	181928199	181921947	181922412	181929560	181929677	0.021977	0.408909	0.899,0.92,0.707,0.837,0.944	0.901,0.908,1.0,0.875	-0.06	SE
4899	ENSG00000096746	HNRNPH3	10	+	68337857	68337996	68337198	68337333	68338502	68338687	0.0221218	0.411116	0.726,0.699,0.738,0.718,0.705	0.862,0.872,0.737,0.639	-0.06	SE
8196	ENSG00000132600	PRMT7	16	+	68312041	68312176	68311062	68311111	68315896	68316074	0.0253277	0.447708	1.0,0.667,0.68,1.0,0.909	1.0,0.867,0.778,1.0	-0.06	SE
17143	ENSG00000170632	ARMC10	7	+	103092476	103092653	103086629	103086764	103097276	103097348	0.0386989	0.563956	0.819,0.761,0.741,0.832,0.719	0.782,0.856,0.842,0.858	-0.06	SE
3230	ENSG00000167965	MLST8	16	+	2206357	2206659	2206357	2206409	2206483	2206659	0.00115977	0.0558228	0.915,0.832,1.0,0.678,1.0	1.0,0.935,0.846,1.0	-0.06	RI
3498	ENSG00000008710	PKD1	16	-	2105321	2106024	2105321	2105474	2105864	2106024	0.00454612	0.123549	0.094,0.06,0.07,0.061,0.103	0.092,0.158,0.17,0.13	-0.06	RI
1868	ENSG00000130158	DOCK6	19	-	11229297	11229390	11232184	11232289	11228939	11229035	0.0499824	0.626534	0.818,0.889,0.857,1.0,0.737	0.857,0.824,1.0,1.0	-0.06	5ASS
1283	ENSG00000072682	P4HA2	5	-	132226696	132227221	132227085	132227221	132218544	132218644	7.34228e-06	0.00233411	0.035,0.03,0.032,0.018,0.073	0.035,0.107,0.189,0.059	-0.06	5ASS
1916	ENSG00000172716	SLFN11	17	-	35366946	35367063	35366946	35367043	35367602	35367700	0.0025174	0.137239	0.846,1.0,0.788,1.0,0.824	1.0,0.805,1.0,1.0	-0.06	3ASS
244	ENSG00000146067	FAM193B	5	-	177536357	177536745	177536357	177536486	177537872	177538107	0.0232989	0.464197	0.827,0.968,0.778,0.913,0.974	0.833,0.974,1.0,1.0	-0.06	3ASS
22403	ENSG00000168385	2002-09-01	2	+	241335321	241335351	241335125	241335212	241335974	241336098	2.57321e-06	0.000887678	0.001,0.002,0.001,0.001,0.001	0.002,0.248,0.0,0.0	-0.061	SE
1545	ENSG00000106723	SPIN1	9	+	88462495	88462749	88448940	88448989	88468371	88468477	0.00114626	0.0731418	0.891,0.909,0.872,0.881,0.925	0.937,0.986,0.932,0.971	-0.061	SE
38608	ENSG00000149187	CELF1	11	-	47499452	47499604	47488836	47489024	47500860	47500932	0.00418647	0.157672	0.871,0.892,0.833,0.895,0.818	1.0,0.692,1.0,1.0	-0.061	SE
35554	ENSG00000164620	RELL2	5	+	141638954	141639021	141638794	141638860	141639463	141639629	0.0148689	0.326967	1.0,0.834,0.873,0.809,1.0	0.882,0.975,1.0,1.0	-0.061	SE
35971	ENSG00000138794	CASP6	4	-	109696409	109696486	109694524	109694700	109697621	109697768	0.0302671	0.496093	0.915,0.961,0.844,0.909,0.971	1.0,1.0,0.922,1.0	-0.061	SE
6586	ENSG00000125844	RRBP1	20	-	17679998	17680075	17658595	17660528	17682027	17682233	0.0313728	0.503744	0.381,0.417,0.343,0.366,0.444	0.473,0.4,0.466,0.465	-0.061	SE
11018	ENSG00000139974	SLC38A6	14	+	61034018	61034113	61030444	61030523	61037058	61037141	0.0357871	0.540175	0.054,0.009,0.059,0.091,0.0	0.157,0.091,0.0,0.167	-0.061	SE
19427	ENSG00000065243	PKN2	1	+	88784638	88784824	88771662	88771879	88786103	88786213	0.0378142	0.556204	0.967,0.939,0.971,1.0,0.818	1.0,1.0,1.0,1.0	-0.061	SE
27726	ENSG00000180376	CCDC66	3	+	56572336	56572428	56571180	56571302	56592969	56593101	0.0424387	0.590027	0.111,0.111,0.111,0.12,0.0	0.277,0.083,0.048,0.2	-0.061	SE
35681	ENSG00000123146	ADGRE5	19	+	14396341	14396473	14390923	14391079	14397657	14397804	0.042629	0.591927	0.213,0.165,0.125,0.14,0.046	0.23,0.179,0.16,0.227	-0.061	SE
1107	ENSG00000170364	SETMAR	3	+	4312897	4313761	4312897	4313229	4313646	4313761	0.0168165	0.262429	0.8,0.886,1.0,1.0,0.804	1.0,1.0,0.838,1.0	-0.061	RI
2014	ENSG00000164877	MICALL2	7	-	1436741	1437608	1436741	1436856	1437534	1437608	0.046261	0.44108	0.137,0.186,0.143,0.106,0.241	0.171,0.171,0.278,0.273	-0.061	RI
23125	ENSG00000169919	GUSB	7	-	65979726	65979911	65979398	65979541	65980223	65980409	1.65047e-05	0.00373145	0.964,0.922,0.942,0.914,0.95	1.0,1.0,1.0,1.0	-0.062	SE
9306	ENSG00000165233	CARD19	9	+	93111878	93111938	93110567	93110721	93112217	93112289	0.00357073	0.144862	0.95,0.887,0.883,0.852,0.846	0.938,0.941,0.925,0.979	-0.062	SE
11948	ENSG00000258644	SYNJ2BP-COX16	14	-	70388469	70388606	70375675	70375771	70416899	70417074	0.00784716	0.228167	0.838,0.81,0.92,0.937,0.818	0.946,0.967,0.952,0.84	-0.062	SE
34533	ENSG00000129295	LRRC6	8	-	132632739	132632963	132625271	132625454	132637934	132638107	0.0135104	0.308782	0.913,0.895,0.81,0.758,1.0	1.0,0.75,1.0,1.0	-0.062	SE
13868	ENSG00000011105	TSPAN9	12	+	3083652	3083719	3077376	3077453	3201176	3201256	0.0157405	0.339771	0.875,0.868,0.887,0.966,0.852	0.972,0.912,0.923,1.0	-0.062	SE
4484	ENSG00000119636	BBOF1	14	+	74034027	74034171	74029183	74029249	74040564	74040645	0.0283826	0.479809	0.846,0.956,0.778,0.9,0.739	1.0,0.947,0.778,0.9	-0.062	SE
1185	ENSG00000095906	NUBP2	16	+	1786536	1786955	1786536	1786655	1786756	1786955	0.0422578	0.423108	0.063,0.095,0.0,0.135,0.121	0.148,0.109,0.184,0.137	-0.062	RI
26184	ENSG00000099840	IZUMO4	19	+	2098786	2098804	2098435	2098450	2099254	2099580	0.0118023	0.286713	0.0,0.0,0.296,0.456,1.0	0.296,0.173,0.557,0.627	-0.063	SE
25825	ENSG00000171163	ZNF692	1	-	248856287	248856422	248855557	248855946	248856513	248856562	0.0128888	0.299536	1.0,0.953,0.864,0.778,0.974	0.908,1.0,1.0,1.0	-0.063	SE
3342	ENSG00000143442	POGZ	1	-	151406606	151407023	151406606	151406631	151406910	151407023	0.0407718	0.414462	0.132,0.012,0.043,0.03,0.1	0.289,0.045,0.114,0.056	-0.063	RI
6142	ENSG00000159674	SPON2	4	-	1172543	1172684	1172543	1172679	1179447	1179541	4.22163e-05	0.0107018	0.931,0.935,0.852,0.896,1.0	1.0,1.0,1.0,0.942	-0.063	3ASS
16796	ENSG00000108469	RECQL5	17	-	75650516	75650718	75631491	75631668	75651185	75651265	0.000190078	0.022684	0.0,0.014,0.02,0.018,0.0	0.07,0.156,0.071,0.0	-0.064	SE
568	ENSG00000173230	GOLGB1	3	-	121722261	121722378	121718387	121718501	121726912	121727041	0.000273046	0.0283019	0.83,0.811,0.927,0.81,1.0	0.926,1.0,1.0,0.833	-0.064	SE
11506	ENSG00000109184	DCUN1D4	4	+	51908919	51908975	51899269	51899378	51911069	51911174	0.000406848	0.0381058	0.018,0.039,0.0,0.026,0.0	0.044,0.036,0.177,0.064	-0.064	SE
29058	ENSG00000162852	CNST	1	+	246621428	246621634	246591511	246591941	246631893	246631924	0.00294622	0.130879	0.892,0.964,0.842,0.833,0.818	0.938,0.966,1.0,0.833	-0.064	SE
31734	ENSG00000054356	PTPRN	2	-	219299699	219299786	219299304	219299384	219299984	219300259	0.00546213	0.182994	0.896,0.747,0.796,1.0,1.0	1.0,0.91,1.0,0.896	-0.064	SE
19845	ENSG00000131051	RBM39	20	-	35740524	35740597	35738967	35739017	35740823	35740887	0.0495028	0.636531	0.448,0.394,0.323,0.401,0.371	0.462,0.518,0.372,0.453	-0.064	SE
47	ENSG00000214087	ARL16	17	-	81682033	81683126	81682033	81682149	81683012	81683126	0.0258225	0.322377	0.07,0.13,0.049,0.143,0.295	0.155,0.158,0.272,0.22	-0.064	RI
19134	ENSG00000227372	TP73-AS1	1	-	3742429	3742517	3740232	3740387	3742803	3742858	0.00234778	0.11438	0.078,0.034,0.036,0.0,0.013	0.138,0.055,0.072,0.123	-0.065	SE
13029	ENSG00000137776	SLTM	15	-	58890280	58890461	58889429	58889554	58892896	58893060	0.00375386	0.147996	0.861,0.861,0.852,0.856,0.876	0.938,0.926,0.899,0.941	-0.065	SE
28496	ENSG00000175581	MRPL48	11	+	73808312	73808350	73805026	73805079	73825707	73825796	0.0174995	0.360741	0.878,0.899,0.836,0.805,0.878	0.922,0.926,0.884,0.966	-0.065	SE
7377	ENSG00000159267	HLCS	21	-	36948165	36948287	36938831	36938994	36962035	36962170	0.0208981	0.397651	0.018,0.031,0.04,0.154,0.037	0.13,0.103,0.25,0.0	-0.065	SE
10870	ENSG00000122545	2007-09-01	7	+	35831352	35831496	35801218	35801270	35832797	35832900	0.0314626	0.504453	0.913,1.0,0.75,0.867,0.5	0.867,1.0,0.75,0.867	-0.065	SE
1907	ENSG00000143624	INTS3	1	+	153773192	153774808	153773192	153773331	153774517	153774808	0.00963812	0.186011	0.884,0.823,0.915,0.855,1.0	0.97,0.924,0.973,0.976	-0.065	RI
837	ENSG00000078070	MCCC1	3	-	183072365	183072487	183086692	183086788	183071209	183071357	0.0113186	0.270733	0.086,0.1,0.071,0.059,0.0	0.13,0.091,0.171,0.12	-0.065	MEX
3032	ENSG00000163701	IL17RE	3	+	9914474	9914599	9914547	9914599	9913955	9914024	0.0145458	0.365084	0.0,0.0,0.121,0.0,0.1	0.293,0.0,0.145,0.0	-0.065	3ASS
35321	ENSG00000105327	BBC3	19	-	47226563	47226754	47220826	47221918	47232514	47232766	2.39935e-06	0.000840839	0.943,0.926,0.918,0.884,1.0	1.0,1.0,1.0,1.0	-0.066	SE
7746	ENSG00000103121	CMC2	16	-	80998284	80998351	80997313	80997429	81006733	81006854	1.25898e-05	0.00298878	0.013,0.019,0.029,0.007,0.0	0.295,0.01,0.015,0.0	-0.066	SE
3983	ENSG00000130159	ECSIT	19	-	11519074	11519193	11513803	11514221	11529061	11529096	0.000392512	0.0376777	0.815,1.0,0.855,0.964,0.856	1.0,0.939,0.917,1.0	-0.066	SE
32828	ENSG00000071243	ING3	7	+	120964741	120964838	120955558	120955624	120966625	120966697	0.029057	0.48822	0.617,0.694,0.838,0.952,0.862	0.961,0.758,0.714,1.0	-0.066	SE
30992	ENSG00000119139	TJP2	9	+	69249374	69249485	69248011	69248224	69251034	69251364	0.0302365	0.495959	0.929,0.882,0.943,0.724,1.0	1.0,0.846,1.0,1.0	-0.066	SE
12400	ENSG00000186106	ANKRD46	8	-	100532355	100532460	100529522	100529860	100533208	100533311	0.0306531	0.497984	0.0,0.0,0.018,0.0,0.0	0.161,0.026,0.091,0.0	-0.066	SE
370	ENSG00000106733	NMRK1	9	-	75068995	75070042	75068995	75069102	75069894	75070042	0.00108216	0.0527223	0.829,0.76,0.909,0.875,0.939	1.0,1.0,1.0,0.714	-0.066	RI
583	ENSG00000110697	PITPNM1	11	-	67496177	67497436	67496177	67496348	67497230	67497436	0.0209194	0.297016	0.091,0.13,0.036,0.039,0.069	0.116,0.091,0.2,0.148	-0.066	RI
1390	ENSG00000112679	DUSP22	6	+	311879	311962	335113	335163	304627	304661	0.0283856	0.489487	0.728,0.796,0.772,0.834,0.83	0.922,0.844,0.846,0.819	-0.066	MEX
6153	ENSG00000100416	TRMU	22	+	46350290	46350463	46350349	46350463	46346421	46346544	0.00722255	0.259705	0.749,0.858,0.923,0.834,0.809	0.96,0.926,0.901,0.816	-0.066	3ASS
7743	ENSG00000103121	CMC2	16	-	80998284	80998354	80997313	80997429	81006733	81006894	9.36024e-07	0.000407203	0.019,0.01,0.022,0.007,0.0	0.287,0.015,0.014,0.0	-0.067	SE
32804	ENSG00000103126	AXIN1	16	-	346147	347106	314542	314683	352368	352659	0.000511558	0.0434392	0.897,0.742,0.733,1.0,0.926	0.917,1.0,1.0,0.789	-0.067	SE
25302	ENSG00000123094	RASSF8	12	+	25995036	25995130	25959028	25959148	26055235	26055446	0.00184904	0.100549	0.806,0.957,0.849,0.889,0.96	0.962,1.0,0.875,1.0	-0.067	SE
17444	ENSG00000171604	CXXC5	5	+	139679846	139679940	139648660	139648845	139680363	139680556	0.0036033	0.145171	0.081,0.063,0.206,0.034,0.0	0.132,0.175,0.167,0.102	-0.067	SE
36704	ENSG00000137693	YAP1	11	+	102186017	102186131	102162455	102162571	102205892	102206086	0.0048885	0.17338	0.797,0.758,0.829,0.773,0.856	0.874,0.851,0.868,0.886	-0.067	SE
25103	ENSG00000123352	SPATS2	12	+	49406472	49406565	49367517	49367587	49460769	49461037	0.0123287	0.293312	0.0,0.0,0.0,0.333,0.091	0.133,0.167,0.059,0.25	-0.067	SE
13129	ENSG00000161277	THAP8	19	-	36039943	36040136	36039322	36039718	36054134	36054762	0.0274827	0.471089	0.89,0.882,0.832,0.811,0.867	0.913,0.903,0.878,1.0	-0.067	SE
38279	ENSG00000120071	KANSL1	17	-	46039026	46039215	46038537	46038686	46039701	46039884	0.038187	0.559452	0.968,0.87,0.731,0.934,0.875	0.935,0.871,0.966,1.0	-0.067	SE
12236	ENSG00000182473	EXOC7	17	-	76091142	76091235	76090328	76090397	76094413	76094581	0.0476385	0.619412	0.882,0.895,0.9,0.762,1.0	0.9,0.92,1.0,1.0	-0.067	SE
5111	ENSG00000130589	HELZ2	20	-	63570684	63573221	63570684	63570868	63572107	63573221	0.0264739	0.32393	0.083,0.0,0.077,0.143,0.029	0.286,0.179,0.067,0.0	-0.067	RI
145	ENSG00000087266	SH3BP2	4	+	2831922	2832412	2831922	2831978	2832330	2832412	0.0447002	0.435111	0.075,0.077,0.024,0.022,0.098	0.267,0.12,0.088,0.03	-0.067	RI
176	ENSG00000164904	ALDH7A1	5	-	126554286	126554393	126559239	126559334	126552020	126552137	0.0218925	0.421645	0.391,0.379,0.35,0.337,0.378	0.402,0.455,0.438,0.439	-0.067	MEX
1437	ENSG00000160392	C19orf47	19	-	40341785	40341890	40341838	40341890	40336319	40336407	0.0208277	0.364614	0.038,0.095,0.123,0.0,0.24	0.21,0.24,0.213,0.0	-0.067	5ASS
4857	ENSG00000008710	PKD1	16	-	2105321	2105707	2105321	2105474	2105864	2106024	0.000331231	0.0399036	0.059,0.046,0.057,0.042,0.07	0.092,0.135,0.129,0.13	-0.067	3ASS
37459	ENSG00000111412	C12orf49	12	-	116723066	116723223	116720295	116720447	116737789	116738061	2.7132e-05	0.00549855	0.938,0.94,0.935,0.894,0.821	0.965,1.0,1.0,0.935	-0.069	SE
35232	ENSG00000101844	ATG4A	X	+	108126792	108127094	108126076	108126187	108128780	108128852	0.00268328	0.124982	0.079,0.067,0.021,0.023,0.0	0.098,0.153,0.034,0.143	-0.069	SE
30194	ENSG00000153975	ZUFSP	6	-	116660232	116660369	116658802	116658924	116660735	116660846	0.00465478	0.167959	0.0,0.0,0.043,0.0,0.0	0.083,0.019,0.043,0.167	-0.069	SE
421	ENSG00000163138	PACRGL	4	+	20700458	20700706	20700458	20700617	20704465	20704533	0.0197915	0.353946	0.779,0.413,0.858,0.531,0.867	0.701,1.0,1.0,0.335	-0.069	5ASS
9705	ENSG00000147576	ADHFE1	8	+	66445217	66445414	66444593	66444748	66447263	66447341	0.000462576	0.0405505	0.931,0.784,0.84,0.622,1.0	0.789,0.833,1.0,1.0	-0.07	SE
8085	ENSG00000164062	APEH	3	+	49674488	49674621	49674366	49674413	49675693	49675787	0.0125036	0.296513	0.937,0.949,0.86,0.903,1.0	1.0,1.0,1.0,1.0	-0.07	SE
4650	ENSG00000115504	EHBP1	2	+	62987930	62988038	62979187	62979335	62990715	62990840	0.0400785	0.57289	0.207,0.199,0.279,0.226,0.352	0.342,0.392,0.2,0.355	-0.07	SE
2555	ENSG00000171634	BPTF	17	+	67928958	67929120	67928354	67928601	67929335	67929487	0.0445095	0.603753	0.077,0.07,0.114,0.119,0.186	0.191,0.105,0.194,0.241	-0.07	SE
5178	ENSG00000100299	ARSA	22	-	50627555	50628170	50627555	50627792	50627945	50628170	0.00806983	0.167911	0.769,0.732,0.663,0.628,0.774	0.788,0.838,0.809,0.698	-0.07	RI
780	ENSG00000185246	PRPF39	14	+	45096423	45096758	45096423	45096492	45096595	45096758	0.0415353	0.420085	0.742,1.0,0.854,1.0,0.805	0.935,1.0,0.864,1.0	-0.07	RI
3797	ENSG00000197256	KANK2	19	-	11195555	11195820	11195621	11195820	11194474	11194590	0.00127591	0.0765303	0.899,0.859,0.82,0.825,0.866	0.954,0.942,0.899,0.901	-0.07	5ASS
1873	ENSG00000148660	CAMK2G	10	-	73825278	73825347	73825320	73825347	73824039	73824084	0.00262922	0.107904	0.903,0.908,0.796,0.941,0.868	0.973,0.96,0.88,1.0	-0.07	5ASS
2993	ENSG00000172053	QARS	3	-	49104356	49104471	49104372	49104471	49103862	49103972	0.0174038	0.343644	0.919,0.794,0.869,0.926,0.92	0.925,1.0,0.932,0.966	-0.07	5ASS
1493	ENSG00000160753	RUSC1	1	+	155326579	155327132	155326609	155327132	155325863	155325910	0.000440012	0.0455277	0.948,0.929,0.899,0.875,0.984	1.0,1.0,0.988,1.0	-0.07	3ASS
7112	ENSG00000172171	TEFM	17	-	30900412	30900562	30900412	30900521	30904065	30904529	0.0108308	0.324925	0.941,0.966,0.947,0.746,0.906	0.974,0.91,1.0,1.0	-0.07	3ASS
6633	ENSG00000100650	SRSF5	14	+	69769510	69770540	69770466	69770540	69769181	69769251	0.0136683	0.355397	0.131,0.202,0.096,0.143,0.342	0.202,0.162,0.303,0.345	-0.07	3ASS
7397	ENSG00000008838	MED24	17	-	40034915	40034972	40033344	40033456	40035116	40035349	0.000409076	0.0381079	0.017,0.028,0.041,0.016,0.053	0.104,0.071,0.211,0.023	-0.071	SE
27864	ENSG00000221838	AP4M1	7	+	100102674	100102781	100101865	100101968	100103408	100103519	0.00395086	0.153569	1.0,0.95,0.813,0.913,0.844	1.0,1.0,0.902,1.0	-0.071	SE
16960	ENSG00000083857	FAT1	4	-	186590367	186590403	186588391	186589220	186595688	186595826	0.0127506	0.297794	0.77,0.795,0.718,0.653,0.757	0.849,0.758,0.765,0.867	-0.071	SE
30429	ENSG00000111647	UHRF1BP1L	12	-	100128579	100128725	100108385	100108548	100142591	100142824	0.0247835	0.443052	0.04,0.061,0.0,0.231,0.0	0.105,0.3,0.0,0.143	-0.071	SE
5097	ENSG00000140543	DET1	15	-	88530622	88531715	88530622	88531473	88531612	88531715	0.00266953	0.0921154	0.727,0.8,0.838,0.952,0.862	0.946,0.862,1.0,0.818	-0.071	RI
4829	ENSG00000182196	ARL6IP4	12	+	122981128	122981299	122981128	122981266	122981570	122981879	0.0233503	0.370852	0.714,0.778,0.69,0.713,0.844	0.853,0.761,0.785,0.876	-0.071	5ASS
3908	ENSG00000110200	ANAPC15	11	-	72111156	72111286	72111156	72111281	72111411	72111496	0.0408181	0.619465	0.762,0.639,0.699,0.637,0.568	0.755,0.786,0.686,0.702	-0.071	3ASS
29698	ENSG00000161999	JMJD8	16	-	684065	684155	683860	683909	684233	684334	0.000663764	0.050884	0.826,0.939,0.926,0.931,0.926	0.928,1.0,1.0,1.0	-0.072	SE
3466	ENSG00000168763	CNNM3	2	+	96825057	96825201	96816249	96817502	96826832	96826982	0.00501961	0.177034	0.947,0.88,1.0,0.892,0.875	1.0,1.0,0.965,1.0	-0.072	SE
825	ENSG00000072609	CHFR	12	-	132862332	132862425	132869618	132869798	132861466	132861634	0.00176046	0.0693831	0.871,0.964,0.921,0.837,0.839	0.972,0.94,1.0,0.923	-0.072	MEX
30594	ENSG00000106070	GRB10	7	-	50755886	50756056	50703820	50703908	50793223	50793462	0.000550069	0.045828	1.0,0.5,1.0,0.667,1.0	0.846,0.778,1.0,1.0	-0.073	SE
20879	ENSG00000106772	PRUNE2	9	-	76641971	76641980	76638185	76638288	76644738	76644909	0.0092974	0.254359	0.913,0.804,0.895,0.734,0.68	0.942,0.807,0.892,0.871	-0.073	SE
6770	ENSG00000141577	CEP131	17	-	81191192	81191350	81191192	81191335	81192317	81192392	0.0285039	0.532371	0.0,0.0,0.11,0.0,0.083	0.178,0.224,0.046,0.0	-0.073	3ASS
4764	ENSG00000010295	IFFO1	12	-	6548064	6548160	6548064	6548157	6548424	6548545	0.0399977	0.616379	0.778,0.668,0.645,0.783,0.68	0.84,0.811,0.744,0.741	-0.073	3ASS
15659	ENSG00000085788	DDHD2	8	+	38240274	38240364	38238088	38238209	38242249	38242385	0.0002451	0.0273299	0.897,0.967,0.81,0.932,0.946	1.0,1.0,0.939,1.0	-0.074	SE
37289	ENSG00000139370	SLC15A4	12	-	128809942	128810053	128809395	128809473	128814774	128815070	0.00331901	0.138329	0.914,0.867,0.867,0.828,0.922	0.955,0.908,0.951,1.0	-0.074	SE
35474	ENSG00000163071	SPATA18	4	+	52071916	52072156	52051411	52051791	52076778	52077040	0.0171808	0.357174	0.735,0.888,0.818,0.972,0.826	0.969,1.0,0.887,0.833	-0.074	SE
28952	ENSG00000081377	CDC14B	9	-	96509672	96509789	96500112	96503789	96522505	96522603	0.0445168	0.603753	0.787,0.667,0.732,0.667,0.67	0.85,0.556,0.833,0.875	-0.074	SE
3229	ENSG00000116001	TIA1	2	-	70216752	70216994	70216885	70216994	70216403	70216499	0.0375831	0.468536	0.245,0.18,0.182,0.282,0.233	0.192,0.312,0.323,0.367	-0.074	5ASS
6053	ENSG00000003756	RBM5	3	+	50100531	50103166	50103082	50103166	50099981	50100051	9.23722e-06	0.00312218	0.906,0.909,0.859,0.978,0.941	1.0,1.0,1.0,0.969	-0.074	3ASS
7129	ENSG00000127957	PMS2P3	7	-	75514644	75514784	75514644	75514779	75515717	75515828	0.0221721	0.451455	1.0,0.742,0.742,0.852,1.0	0.926,0.84,1.0,1.0	-0.074	3ASS
5010	ENSG00000186908	ZDHHC17	12	+	76815856	76816019	76815897	76816019	76815145	76815210	0.0229514	0.461759	0.814,0.805,0.9,0.901,0.857	0.949,0.902,0.868,1.0	-0.074	3ASS
5007	ENSG00000105889	STEAP1B	7	-	22493323	22493836	22493323	22493779	22494771	22494886	0.0458667	0.658766	0.928,0.722,0.745,0.711,0.867	0.981,0.773,0.721,1.0	-0.074	3ASS
15939	ENSG00000161091	MFSD12	19	-	3542775	3542977	3538274	3538756	3544808	3544939	0.00990716	0.262663	0.029,0.119,0.048,0.15,0.059	0.038,0.163,0.25,0.172	-0.075	SE
15289	ENSG00000115109	EPB41L5	2	+	120167879	120168007	120167465	120167507	120174840	120179118	0.0122787	0.292565	0.778,0.818,0.385,0.833,1.0	1.0,0.6,1.0,0.75	-0.075	SE
7426	ENSG00000154582	TCEB1	8	-	73964486	73964625	73959764	73959818	73970578	73970634	0.0289072	0.486443	0.757,0.914,0.841,0.84,0.922	0.931,0.868,0.964,0.956	-0.075	SE
1010	ENSG00000173020	GRK2	11	+	67284846	67285188	67284846	67284983	67285074	67285188	0.00644655	0.150608	0.033,0.067,0.029,0.073,0.115	0.186,0.231,0.024,0.111	-0.075	RI
5018	ENSG00000124214	STAU1	20	-	49124374	49124605	49124374	49124587	49135832	49135931	0.000458752	0.0456053	0.074,0.096,0.083,0.153,0.091	0.213,0.128,0.235,0.122	-0.075	3ASS
5044	ENSG00000131503	ANKHD1	5	+	140438460	140438617	140438502	140438617	140436103	140436257	0.0214302	0.445291	0.894,0.977,0.819,0.853,0.785	0.904,1.0,1.0,0.86	-0.075	3ASS
6539	ENSG00000072803	FBXW11	5	-	171914342	171914405	171910571	171910797	171957596	171957698	0.0248848	0.444144	0.885,0.939,0.931,0.772,1.0	0.925,1.0,1.0,1.0	-0.076	SE
4499	ENSG00000198399	ITSN2	2	-	24202863	24204418	24202863	24203783	24204244	24204418	0.00304486	0.100336	0.0,0.0,0.0,0.034,0.0	0.04,0.111,0.07,0.111	-0.076	RI
3271	ENSG00000168101	NUDT16L1	16	+	4693977	4694308	4693977	4694238	4694957	4695859	0.0202412	0.357482	0.045,0.076,0.09,0.041,0.107	0.078,0.081,0.203,0.231	-0.076	5ASS
691	ENSG00000123992	DNPEP	2	-	219386891	219386980	219386891	219386948	219387069	219387163	0.0139941	0.356534	0.648,0.802,0.841,0.806,0.845	0.866,0.849,0.873,0.868	-0.076	3ASS
38053	ENSG00000198270	TMEM116	12	-	111943264	111943369	111938160	111938210	111991757	111991889	0.00489245	0.17338	0.909,0.889,0.952,0.778,0.833	0.867,0.929,1.0,1.0	-0.077	SE
16062	ENSG00000146414	SHPRH	6	-	145951790	145951923	145950263	145950482	145952348	145952478	0.0326381	0.513702	0.067,0.0,0.0,0.091,0.0	0.125,0.2,0.111,0.0	-0.077	SE
4491	ENSG00000135541	AHI1	6	-	135297431	135297492	135290422	135290525	135300499	135300532	0.0404069	0.575257	0.136,0.098,0.028,0.015,0.023	0.098,0.069,0.095,0.285	-0.077	SE
3687	ENSG00000197622	CDC42SE1	1	-	151055015	151055993	151055015	151055126	151055676	151055993	0.018157	0.277215	0.274,0.237,0.248,0.249,0.359	0.316,0.301,0.432,0.352	-0.077	RI
15621	ENSG00000163719	MTMR14	3	+	9689963	9690143	9688943	9689082	9697710	9697866	0.00033842	0.0335051	0.968,0.938,0.826,0.906,0.971	1.0,1.0,1.0,1.0	-0.078	SE
8587	ENSG00000110075	PPP6R3	11	+	68537658	68537891	68519500	68519651	68544837	68545024	0.0240024	0.43401	0.768,0.972,0.884,0.9,0.805	0.92,0.966,0.947,0.941	-0.078	SE
32787	ENSG00000227036	LINC00511	17	-	72431127	72431224	72428235	72428298	72592202	72592804	0.00302657	0.132581	0.5,1.0,0.556,0.714,1.0	1.0,0.333,1.0,1.0	-0.079	SE
33768	ENSG00000166165	CKB	14	-	103520501	103520592	103520121	103520311	103521262	103521342	0.00640243	0.202802	0.759,0.73,0.875,0.857,0.689	0.88,0.843,0.86,0.861	-0.079	SE
4562	ENSG00000181090	EHMT1	9	+	137710966	137711030	137618991	137619049	137716625	137717182	0.00972362	0.26137	0.789,0.936,0.871,0.835,0.866	0.951,0.804,1.0,1.0	-0.079	SE
11368	ENSG00000164180	TMEM161B	5	-	88240812	88240916	88228444	88228528	88268720	88268830	0.0148298	0.326967	0.778,0.913,1.0,0.783,0.647	0.949,0.886,1.0,0.778	-0.079	SE
1369	ENSG00000204642	HLA-F	6	+	29726010	29726526	29726010	29726043	29726402	29726526	0.0173789	0.268065	0.128,0.027,0.0,0.037,0.158	0.0,0.154,0.241,0.2	-0.079	RI
5482	ENSG00000108599	AKAP10	17	-	19962839	19963022	19962839	19962966	19968413	19968461	0.00166931	0.101969	0.974,0.861,0.934,0.899,0.939	1.0,1.0,1.0,1.0	-0.079	3ASS
30665	ENSG00000160404	TOR2A	9	-	127734298	127734564	127733384	127733560	127735119	127735292	0.000364389	0.0357555	0.805,0.804,0.909,0.862,0.913	1.0,0.867,0.889,1.0	-0.08	SE
1253	ENSG00000163832	ELP6	3	-	47511147	47511226	47504329	47504448	47513536	47513709	0.000447743	0.0405134	0.857,1.0,0.966,0.914,0.865	1.0,1.0,1.0,1.0	-0.08	SE
32663	ENSG00000114120	SLC25A36	3	+	140968682	140968730	140966999	140967036	140970926	140970993	0.00120052	0.0752987	0.056,0.048,0.0,0.079,0.0	0.141,0.247,0.08,0.0	-0.08	SE
21876	ENSG00000152601	MBNL1	3	+	152299404	152300367	152268039	152269092	152414940	152415111	0.0101374	0.263126	0.75,0.653,0.824,0.774,0.793	0.932,0.763,0.833,0.829	-0.08	SE
20848	ENSG00000135297	MTO1	6	+	73480317	73480367	73480062	73480126	73480674	73480762	0.0133602	0.3063	0.092,0.09,0.185,0.193,0.061	0.174,0.259,0.177,0.205	-0.08	SE
154	ENSG00000115661	STK16	2	+	219245895	219246876	219245895	219246085	219246656	219246876	0.00631378	0.149252	0.093,0.119,0.102,0.105,0.125	0.267,0.239,0.105,0.146	-0.08	RI
21174	ENSG00000176261	ZBTB8OS	1	-	32634767	32634792	32633950	32634072	32650428	32650550	0.00211918	0.109316	0.831,0.851,0.948,0.917,0.882	0.952,0.917,1.0,1.0	-0.081	SE
31631	ENSG00000099991	CABIN1	22	+	24041138	24041273	24038347	24038461	24042903	24043084	0.00287074	0.129348	0.86,0.857,0.944,0.814,1.0	0.902,1.0,1.0,1.0	-0.081	SE
27868	ENSG00000221838	AP4M1	7	+	100102674	100102746	100101879	100101968	100103408	100103519	0.00329438	0.138014	1.0,0.947,0.796,0.886,0.839	1.0,1.0,0.899,1.0	-0.081	SE
20594	ENSG00000175334	BANF1	11	+	66002843	66003070	66002255	66002513	66003234	66003335	0.0216227	0.405251	0.204,0.051,0.054,0.09,0.063	0.035,0.162,0.26,0.238	-0.081	SE
24487	ENSG00000119004	CYP20A1	2	+	203278572	203278688	203266513	203266681	203280058	203280113	0.0243195	0.439024	1.0,0.926,0.783,0.958,0.926	1.0,1.0,1.0,1.0	-0.081	SE
11783	ENSG00000029363	BCLAF1	6	-	136267028	136267175	136261264	136261477	136268161	136268339	0.0411365	0.580698	0.697,0.734,0.706,0.758,0.894	0.805,0.716,0.901,0.933	-0.081	SE
4251	ENSG00000196998	WDR45	X	-	49076644	49077911	49076644	49076753	49077836	49077911	0.00695528	0.152672	0.926,0.8,0.857,0.879,1.0	0.892,1.0,1.0,1.0	-0.081	RI
188	ENSG00000184436	THAP7	22	-	21000646	21001411	21000646	21000787	21001255	21001411	0.0284946	0.337793	0.094,0.097,0.101,0.165,0.195	0.115,0.165,0.271,0.294	-0.081	RI
826	ENSG00000072609	CHFR	12	-	132862332	132862425	132869618	132869834	132861466	132861634	0.000818188	0.0404457	0.847,0.953,0.909,0.844,0.828	0.972,0.941,1.0,0.917	-0.081	MEX
3221	ENSG00000131503	ANKHD1	5	+	140538085	140538261	140538085	140538234	140538918	140539083	0.00421543	0.145895	0.78,0.819,0.799,0.833,0.795	0.81,0.951,0.913,0.869	-0.081	5ASS
6384	ENSG00000148288	GBGT1	9	-	133152952	133154261	133152952	133154242	133155177	133155312	0.00163529	0.101109	0.862,0.769,0.921,0.689,0.93	0.893,1.0,0.769,1.0	-0.081	3ASS
1101	ENSG00000150433	TMEM218	11	-	125101200	125101303	125101200	125101256	125102131	125102317	0.034541	0.585384	0.789,0.865,0.898,0.865,0.835	0.871,0.935,0.92,1.0	-0.081	3ASS
36647	ENSG00000135778	NTPCR	1	+	232955556	232955719	232950623	232950744	232956346	232956443	0.000663071	0.050884	0.942,0.944,0.929,0.877,0.652	0.95,0.951,0.944,0.957	-0.082	SE
709	ENSG00000159592	GPBP1L1	1	-	45685575	45685620	45660416	45661225	45687982	45688113	0.0305893	0.497984	0.93,0.917,0.69,0.791,0.801	1.0,0.936,0.909,0.786	-0.082	SE
2334	ENSG00000179532	DNHD1	11	+	6570008	6570396	6570008	6570100	6570246	6570396	0.00168583	0.0673489	0.636,0.684,0.647,0.742,0.714	0.733,1.0,1.0,0.333	-0.082	RI
2184	ENSG00000198276	UCKL1	20	-	63940949	63941208	63940949	63941043	63941109	63941208	0.0281831	0.336094	0.162,0.082,0.082,0.07,0.184	0.13,0.241,0.196,0.224	-0.082	RI
26641	ENSG00000114127	XRN1	3	-	142313135	142313174	142312597	142312758	142318591	142318694	0.00126935	0.0785004	0.049,0.034,0.064,0.094,0.177	0.201,0.219,0.135,0.113	-0.083	SE
25384	ENSG00000148985	PGAP2	11	+	3822908	3822993	3811266	3811424	3823882	3824135	0.015619	0.338739	0.0,0.0,0.0,0.086,0.0	0.054,0.269,0.041,0.038	-0.083	SE
13154	ENSG00000155621	C9orf85	9	+	71947005	71947112	71911544	71911836	71971504	71971618	0.0274395	0.470897	0.827,0.851,0.872,0.754,0.821	0.806,0.87,0.956,1.0	-0.083	SE
2687	ENSG00000198000	NOL8	9	-	92325305	92325350	92325317	92325350	92324022	92324209	0.000625357	0.0497003	0.675,0.791,0.853,0.877,0.842	1.0,0.781,1.0,0.781	-0.083	5ASS
30590	ENSG00000106070	GRB10	7	-	50732271	50732368	50703820	50703908	50793223	50793432	0.000242107	0.0271332	1.0,0.548,1.0,0.655,1.0	0.867,0.833,1.0,1.0	-0.084	SE
4974	ENSG00000102908	NFAT5	16	+	69646516	69646578	69626402	69626528	69647027	69647586	0.00227876	0.112552	0.817,0.64,0.572,1.0,1.0	0.704,0.856,1.0,1.0	-0.084	SE
20846	ENSG00000135297	MTO1	6	+	73480292	73480367	73479935	73480126	73480674	73480805	0.00817005	0.233291	0.067,0.095,0.204,0.195,0.076	0.175,0.228,0.228,0.214	-0.084	SE
34450	ENSG00000129315	CCNT1	12	-	48695998	48696162	48695758	48695829	48698137	48698183	0.0102471	0.263677	1.0,0.852,0.75,0.806,0.727	0.769,1.0,0.875,1.0	-0.084	SE
4182	ENSG00000130158	DOCK6	19	-	11202393	11202715	11202393	11202483	11202583	11202715	0.000540169	0.0331996	0.0,0.027,0.0,0.043,0.086	0.118,0.172,0.07,0.1	-0.084	RI
2287	ENSG00000126391	FRMD8	11	+	65389384	65389528	65393572	65393674	65387036	65387121	0.0358085	0.536405	0.03,0.048,0.051,0.077,0.0	0.172,0.04,0.235,0.053	-0.084	MEX
30329	ENSG00000138674	SEC31A	4	-	82861630	82861708	82857688	82857764	82862533	82862572	4.08602e-05	0.00739436	0.771,0.82,0.757,0.673,0.805	0.804,0.83,0.889,0.877	-0.085	SE
33619	ENSG00000266338	NBPF15	1	-	144459365	144459483	144456536	144456805	144461380	144461558	0.00259296	0.122063	0.692,0.8,0.81,0.778,0.895	0.92,1.0,0.6,1.0	-0.085	SE
24325	ENSG00000110721	CHKA	11	-	68081403	68081457	68074716	68074830	68097018	68097130	0.0248163	0.44328	0.894,0.834,0.885,0.758,0.856	0.838,0.919,0.963,1.0	-0.085	SE
15952	ENSG00000182796	TMEM198B	12	+	55832870	55833014	55831256	55831349	55833446	55833541	0.0300131	0.495406	0.818,0.733,1.0,0.636,0.793	0.667,1.0,0.857,1.0	-0.085	SE
4468	ENSG00000141452	C18orf8	18	+	23530228	23530612	23530228	23530297	23530510	23530612	0.00334291	0.102074	0.75,1.0,0.864,0.741,0.951	0.947,0.957,0.879,1.0	-0.085	RI
154	ENSG00000115661	STK16	2	+	219245478	219245796	219245478	219245522	219245895	219246085	0.0390417	0.477628	0.14,0.275,0.138,0.187,0.087	0.243,0.358,0.266,0.135	-0.085	5ASS
30007	ENSG00000197586	ENTPD6	20	+	25207075	25207397	25195792	25195867	25209848	25209925	2.60967e-05	0.0053847	0.929,0.874,0.86,0.825,0.844	0.967,0.968,0.944,0.929	-0.086	SE
1011	ENSG00000121578	B4GALT4	3	-	119240360	119240530	119236852	119237070	119240849	119240907	0.00282838	0.128465	0.04,0.027,0.02,0.02,0.273	0.098,0.17,0.048,0.333	-0.086	SE
21062	ENSG00000074603	DPP8	15	-	65454262	65454415	65451959	65452102	65456224	65456371	0.00416053	0.157672	0.87,0.778,0.696,0.878,0.902	0.93,0.949,1.0,0.765	-0.086	SE
13514	ENSG00000102032	RENBP	X	-	153936003	153936105	153935488	153935576	153940101	153940215	0.00966071	0.260426	0.023,0.079,0.011,0.019,0.041	0.093,0.029,0.111,0.25	-0.086	SE
1763	ENSG00000111653	ING4	12	-	6652661	6653050	6652661	6652770	6652935	6653050	0.00139284	0.0608111	0.07,0.075,0.1,0.147,0.107	0.1,0.133,0.295,0.217	-0.086	RI
724	ENSG00000096746	HNRNPH3	10	+	68337198	68338687	68337198	68337333	68338502	68338687	0.00747026	0.159726	0.166,0.145,0.164,0.134,0.19	0.213,0.341,0.234,0.195	-0.086	RI
1257	ENSG00000143537	ADAM15	1	+	155061575	155061646	155061903	155061975	155061417	155061489	0.0147942	0.313426	0.0,0.0,0.251,0.0,0.251	0.0,0.0,0.301,0.446	-0.086	MEX
9144	ENSG00000135597	REPS1	6	-	138907494	138907600	138904869	138905132	138908667	138908816	0.0019536	0.103681	0.921,0.92,0.758,0.731,0.9	0.902,0.949,0.942,0.938	-0.087	SE
6054	ENSG00000161533	ACOX1	17	-	75973624	75973785	75957458	75957566	75978533	75978693	0.00918096	0.252564	0.86,1.0,1.0,0.652,0.636	1.0,1.0,1.0,0.667	-0.087	SE
3423	ENSG00000124160	NCOA5	20	-	46079386	46079453	46070209	46070536	46089816	46089952	0.0197972	0.387484	0.838,0.845,1.0,0.812,0.721	0.912,0.863,0.947,1.0	-0.087	SE
30332	ENSG00000138674	SEC31A	4	-	82862533	82862572	82857688	82857764	82863317	82863392	0.033108	0.518595	0.648,0.597,0.624,0.681,0.612	0.565,0.732,0.758,0.822	-0.087	SE
30010	ENSG00000197586	ENTPD6	20	+	25207078	25207397	25195725	25195867	25209848	25209925	4.16547e-05	0.00741655	0.926,0.862,0.85,0.814,0.821	0.964,0.966,0.934,0.907	-0.088	SE
27281	ENSG00000145819	ARHGAP26	5	+	143207443	143207473	143207197	143207308	143213996	143214088	0.00132372	0.0811806	0.22,0.0,0.112,0.051,0.0	0.255,0.0,0.201,0.201	-0.088	SE
27031	ENSG00000104218	CSPP1	8	+	67149782	67149935	67137455	67137603	67154023	67154136	0.0144016	0.32182	0.923,0.92,0.786,0.714,0.778	0.871,1.0,0.931,0.846	-0.088	SE
38416	ENSG00000132485	ZRANB2	1	-	71065677	71065752	71063336	71065137	71066775	71066934	0.0426595	0.591977	0.737,0.661,0.644,0.595,0.833	0.687,0.776,0.803,0.864	-0.088	SE
1889	ENSG00000167595	PROSER3	19	+	35762252	35762477	35762252	35762356	35764853	35764936	0.00446003	0.150834	0.111,0.077,0.091,0.333,0.053	0.0,0.217,0.467,0.2	-0.088	5ASS
2435	ENSG00000132768	DPH2	1	+	43970905	43971189	43970965	43971189	43970595	43970708	0.00117478	0.0827243	0.091,0.057,0.041,0.0,0.131	0.241,0.052,0.085,0.231	-0.088	3ASS
84	ENSG00000079819	EPB41L2	6	-	130867458	130867581	130869811	130870126	130865535	130865634	0.00663209	0.184784	0.096,0.188,0.166,0.086,0.203	0.119,0.255,0.333,0.241	-0.089	MEX
22414	ENSG00000168385	2002-09-01	2	+	241324215	241324241	241315943	241315982	241335125	241335212	3.34808e-05	0.00642148	0.889,0.946,0.906,0.869,0.875	1.0,1.0,0.947,1.0	-0.09	SE
6875	ENSG00000232859	LYRM9	17	-	27880120	27880183	27879050	27879490	27880273	27880366	0.00211369	0.109288	0.047,0.049,0.056,0.058,0.056	0.073,0.228,0.21,0.061	-0.09	SE
4876	ENSG00000144559	TAMM41	3	-	11807832	11809682	11807832	11807895	11809516	11809682	0.000249439	0.0181183	0.048,0.04,0.077,0.0,0.0	0.063,0.061,0.268,0.1	-0.09	RI
7327	ENSG00000110921	MVK	12	+	109581394	109581550	109575997	109576145	109586021	109586125	0.000549305	0.045828	0.843,0.928,0.968,0.902,0.77	0.972,0.919,1.0,1.0	-0.091	SE
30072	ENSG00000109332	UBE2D3	4	-	102825238	102825317	102809791	102809855	102825721	102825780	0.0195678	0.384016	0.8,0.516,1.0,0.746,0.681	1.0,1.0,0.651,0.706	-0.091	SE
791	ENSG00000159314	ARHGAP27	17	-	45404923	45405106	45405027	45405106	45404600	45404681	0.00012179	0.0184367	0.882,0.821,0.915,0.927,1.0	1.0,1.0,1.0,1.0	-0.091	5ASS
6898	ENSG00000160703	NLRX1	11	+	119183117	119184016	119183820	119184016	119182093	119182345	0.0182153	0.411525	0.876,0.928,0.775,0.69,0.852	0.862,0.895,0.903,1.0	-0.091	3ASS
25820	ENSG00000128340	RAC2	22	-	37244113	37244202	37241586	37241658	37244289	37244441	1.97313e-05	0.00427086	0.803,0.888,0.879,0.913,0.941	1.0,0.984,0.923,1.0	-0.092	SE
36332	ENSG00000100271	TTLL1	22	-	43070170	43070242	43069635	43069844	43075473	43075590	7.98648e-05	0.0123305	0.048,0.017,0.026,0.069,0.0	0.244,0.141,0.06,0.05	-0.092	SE
38717	ENSG00000161642	ZNF385A	12	-	54371472	54371715	54370926	54371096	54373972	54374135	0.000309798	0.0315194	0.827,0.915,0.806,0.914,0.901	0.955,1.0,0.934,0.971	-0.092	SE
6391	ENSG00000085760	MTIF2	2	-	55266380	55266518	55263640	55263865	55267568	55267635	0.0261908	0.455666	0.13,0.075,0.123,0.083,0.154	0.175,0.189,0.122,0.333	-0.092	SE
3227	ENSG00000159199	ATP5G1	17	+	48893408	48895334	48893408	48893456	48895155	48895334	0.00223594	0.0805748	0.529,1.0,0.733,0.636,1.0	0.818,0.667,1.0,1.0	-0.092	RI
1769	ENSG00000106133	NSUN5P2	7	-	72948891	72949102	72948891	72948980	72949052	72949102	0.00747652	0.159726	0.964,0.82,0.762,0.904,0.909	0.968,0.967,0.919,1.0	-0.092	RI
3718	ENSG00000134686	PHC2	1	-	33334089	33334292	33334184	33334292	33332274	33332404	0.00513969	0.168444	0.598,0.621,0.67,0.545,0.586	0.669,0.682,0.771,0.66	-0.092	5ASS
2178	ENSG00000133422	MORC2	22	-	30928018	30928207	30928027	30928207	30926610	30926871	0.0375212	0.468536	0.693,0.714,0.712,0.718,0.823	0.816,0.772,0.887,0.821	-0.092	5ASS
7122	ENSG00000166938	DIS3L	15	+	66306823	66306952	66306896	66306952	66294987	66295141	0.00631153	0.242439	0.878,0.939,0.909,0.864,0.948	1.0,1.0,1.0,1.0	-0.092	3ASS
35922	ENSG00000134461	ANKRD16	10	-	5880297	5880376	5878086	5878287	5883005	5883167	0.0018281	0.1004	1.0,0.701,0.776,0.901,0.842	0.746,1.0,1.0,1.0	-0.093	SE
27727	ENSG00000180376	CCDC66	3	+	56565133	56565204	56563683	56564125	56566593	56566706	0.00348104	0.142852	0.0,0.0,0.0,0.199,0.065	0.395,0.065,0.123,0.0	-0.093	SE
28358	ENSG00000165949	IFI27	14	+	94111624	94111773	94110761	94110797	94114850	94114880	0.00668411	0.207555	0.783,0.826,0.821,0.884,0.923	1.0,0.906,1.0,0.857	-0.093	SE
20865	ENSG00000185238	PRMT3	11	+	20392210	20392260	20389743	20389826	20392896	20392999	0.0069898	0.21315	0.683,0.687,0.775,0.931,1.0	0.89,0.744,1.0,1.0	-0.093	SE
518	ENSG00000196693	ZNF33B	10	-	42632294	42632439	42631928	42632024	42636919	42636972	0.00710127	0.214759	0.867,0.923,0.833,0.852,0.913	0.882,1.0,1.0,1.0	-0.093	SE
9350	ENSG00000141198	TOM1L1	17	+	54906778	54906786	54905488	54905567	54912665	54912815	0.0147456	0.326205	0.0,0.1,0.0,0.049,0.188	0.236,0.363,0.044,0.0	-0.093	SE
36404	ENSG00000174485	DENND4A	15	-	65700543	65700675	65697266	65697383	65701050	65701192	0.0453486	0.606424	0.091,0.094,0.077,0.137,0.125	0.371,0.259,0.071,0.091	-0.093	SE
922	ENSG00000159314	ARHGAP27	17	-	45404600	45405106	45404600	45404681	45405027	45405106	0.000148188	0.0120819	0.871,0.808,0.915,0.94,1.0	1.0,1.0,1.0,1.0	-0.093	RI
4581	ENSG00000089053	ANAPC5	12	-	121328315	121328497	121328315	121328458	121330582	121330672	0.000500458	0.047874	0.618,0.641,0.69,0.674,0.601	0.754,0.805,0.716,0.678	-0.093	3ASS
3213	ENSG00000183506	PI4KAP2	22	-	21486799	21486975	21486799	21486927	21487564	21487672	0.0215281	0.445499	0.039,0.0,0.0,0.0,0.0	0.0,0.098,0.304,0.0	-0.093	3ASS
7330	ENSG00000110921	MVK	12	+	109579801	109579946	109575997	109576145	109586021	109586125	0.000609838	0.0484158	0.845,0.923,0.963,0.888,0.767	0.969,0.917,1.0,1.0	-0.094	SE
22448	ENSG00000134668	SPOCD1	1	-	31792214	31792401	31790421	31791252	31792677	31792767	0.0192118	0.379168	0.889,0.947,0.744,0.895,1.0	1.0,0.957,1.0,1.0	-0.094	SE
3195	ENSG00000145014	TMEM44	3	-	194625896	194625990	194623528	194623695	194628382	194628509	0.026001	0.454436	0.85,1.0,0.727,0.882,0.964	1.0,0.947,0.966,1.0	-0.094	SE
23132	ENSG00000165322	ARHGAP12	10	-	31854065	31854206	31852516	31852597	31861394	31861658	0.0296392	0.491272	0.881,0.808,0.732,0.77,0.82	0.786,0.923,0.939,0.938	-0.094	SE
20346	ENSG00000161203	AP2M1	3	+	184180644	184180650	184180168	184180251	184180848	184180881	0.00642956	0.203078	0.633,0.529,0.545,0.635,0.657	0.697,0.597,0.66,0.824	-0.095	SE
8312	ENSG00000213762	ZNF134	19	+	57619411	57619508	57614250	57614503	57620159	57620318	0.0294338	0.489642	0.636,0.76,0.875,0.806,0.769	0.938,0.946,0.571,1.0	-0.095	SE
896	ENSG00000164808	SPIDR	8	+	47396375	47396626	47407860	47407961	47293866	47294030	0.0420917	0.591916	0.43,0.469,0.421,0.527,0.348	0.558,0.556,0.507,0.514	-0.095	MEX
7247	ENSG00000173267	SNCG	10	+	86959948	86960128	86960000	86960128	86959632	86959674	0.000168271	0.0275205	0.0,0.0,0.0,0.0,0.05	0.0,0.284,0.081,0.055	-0.095	3ASS
7550	ENSG00000118495	PLAGL1	6	-	143964786	143966230	143964786	143964818	143968906	143968978	0.00952104	0.297973	0.867,0.769,1.0,0.733,1.0	0.875,1.0,1.0,1.0	-0.095	3ASS
7139	ENSG00000005801	ZNF195	11	-	3362545	3362602	3361742	3361889	3370974	3371070	0.000982056	0.0663048	0.0,0.081,0.0,0.29,0.0	0.269,0.412,0.0,0.0	-0.096	SE
31940	ENSG00000109180	OCIAD1	4	+	48831226	48831496	48831008	48831052	48832619	48832682	0.0409725	0.580238	0.906,0.879,0.833,0.789,0.736	0.857,0.891,0.952,1.0	-0.096	SE
420	ENSG00000163138	PACRGL	4	+	20700458	20700747	20700458	20700617	20704465	20704533	0.0146492	0.313052	0.846,0.474,0.857,0.467,0.875	0.7,1.0,1.0,0.5	-0.096	5ASS
1744	ENSG00000122952	ZWINT	10	-	56357437	56358459	56357437	56358185	56358376	56358459	0.0144139	0.238936	0.143,0.118,0.067,0.091,0.2	0.241,0.31,0.0,0.333	-0.097	RI
4929	ENSG00000196756	SNHG17	20	-	38435026	38435333	38435196	38435333	38434503	38434626	0.0273738	0.40475	0.0,0.373,0.056,0.2,0.026	0.458,0.148,0.163,0.143	-0.097	5ASS
15129	ENSG00000049618	ARID1B	6	+	157174846	157175005	157174007	157174117	157180968	157181178	0.00965819	0.260426	0.873,0.761,0.69,0.831,0.839	0.932,0.818,0.939,0.9	-0.098	SE
25071	ENSG00000126106	TMEM53	1	-	44654939	44655209	44645359	44645464	44660173	44660295	0.0401575	0.573109	0.613,0.756,0.769,0.745,1.0	0.833,0.778,0.889,1.0	-0.098	SE
12915	ENSG00000092871	RFFL	17	-	35021370	35021781	35017522	35017606	35026373	35026561	0.0200434	0.389808	0.84,1.0,0.889,0.867,0.818	0.926,1.0,1.0,1.0	-0.099	SE
5475	ENSG00000182196	ARL6IP4	12	+	122981128	122981879	122981128	122981266	122981570	122981879	0.0492229	0.454146	0.552,0.629,0.547,0.57,0.75	0.767,0.597,0.653,0.816	-0.099	RI
4185	ENSG00000100888	CHD8	14	-	21430800	21431858	21431810	21431858	21428963	21429335	0.0193787	0.353946	0.75,0.862,0.579,0.867,0.826	0.818,0.909,1.0,0.778	-0.099	5ASS
30622	ENSG00000204054	LINC00963	9	+	129502396	129503139	129493477	129493595	129503322	129503672	0.00136286	0.0831193	0.095,0.103,0.089,0.052,0.203	0.163,0.264,0.233,0.173	-0.1	SE
8295	ENSG00000116747	TROVE2	1	+	193069033	193069634	193059421	193059776	193075819	193076040	0.0251927	0.447146	0.706,0.652,0.6,0.806,1.0	0.933,0.778,0.9,0.8	-0.1	SE
27218	ENSG00000181666	HKR1	19	+	37359425	37359546	37347776	37347872	37362108	37362146	0.0313958	0.503747	0.179,0.077,0.12,0.111,0.026	0.29,0.211,0.037,0.273	-0.1	SE
6965	ENSG00000169255	B3GALNT1	3	-	161101138	161101233	161089943	161090062	161103426	161103514	0.0412922	0.581374	0.833,0.909,0.923,0.846,0.769	0.917,0.909,1.0,1.0	-0.1	SE
17105	ENSG00000184465	WDR27	6	-	169572418	169572540	169457211	169457634	169582835	169582934	0.0428428	0.592243	0.077,0.182,0.0,0.111,0.048	0.25,0.2,0.172,0.111	-0.1	SE
14338	ENSG00000181381	DDX60L	4	-	168377727	168377843	168375376	168375524	168378353	168378475	0.0448586	0.605536	0.143,0.108,0.119,0.086,0.023	0.279,0.089,0.286,0.128	-0.1	SE
14914	ENSG00000080802	CNOT4	7	-	135363853	135364066	135362998	135363186	135393917	135394415	0.0459855	0.610383	0.674,0.5,0.706,0.731,0.659	0.963,0.737,0.714,0.6	-0.1	SE
4103	ENSG00000070423	RNF126	19	-	651610	651855	651691	651855	650233	650296	0.00210969	0.0997186	0.859,0.842,0.778,0.863,0.863	0.931,0.942,0.891,1.0	-0.1	5ASS
5901	ENSG00000145349	CAMK2D	4	-	113509637	113509675	113509637	113509672	113513327	113513370	2.63991e-06	0.00148715	0.781,0.837,0.825,0.781,0.899	0.927,0.914,0.909,0.948	-0.1	3ASS
19446	ENSG00000161800	RACGAP1	12	-	50006433	50006636	50005290	50005392	50016630	50016719	0.0453028	0.606424	0.833,1.0,0.931,1.0,0.632	0.921,1.0,1.0,1.0	-0.101	SE
2037	ENSG00000088826	SMOX	20	+	4182088	4182848	4182088	4182323	4182482	4182848	0.0447636	0.435111	0.789,0.755,0.733,0.833,0.707	0.889,0.878,0.822,0.867	-0.101	RI
1389	ENSG00000108846	ABCC3	17	+	50659181	50659368	50659236	50659368	50658434	50658496	0.0139579	0.356534	0.116,0.094,0.149,0.05,0.094	0.265,0.094,0.212,0.237	-0.101	3ASS
3692	ENSG00000109381	ELF2	4	-	139067683	139067770	139061936	139062057	139071865	139072220	0.00479363	0.17134	0.906,0.808,0.757,0.715,0.77	0.918,0.869,0.891,0.896	-0.102	SE
6860	ENSG00000132669	RIN2	20	+	19935438	19935607	19935098	19935199	19956614	19956807	0.0104559	0.266583	0.0,0.045,0.037,0.158,0.095	0.067,0.0,0.36,0.25	-0.102	SE
5715	ENSG00000178971	CTC1	17	-	8231275	8231469	8230562	8230651	8231725	8231815	0.0205097	0.394087	0.913,0.789,0.9,0.739,1.0	1.0,1.0,0.882,1.0	-0.102	SE
29189	ENSG00000224167	RP3-522D1.1	1	+	112876939	112876984	112850027	112850427	112877729	112877871	0.0210157	0.398955	0.334,0.0,0.0,0.251,0.0	0.401,0.167,0.0,0.308	-0.102	SE
1049	ENSG00000182718	ANXA2	15	-	60390212	60390317	60396372	60396427	60386027	60386086	0.034031	0.520288	0.0,0.0,0.094,0.0,0.0	0.128,0.056,0.102,0.199	-0.102	MEX
224	ENSG00000128581	IFT22	7	-	101318123	101319032	101318955	101319032	101316339	101316542	0.000831521	0.0580861	0.81,0.813,0.776,0.81,0.78	0.916,0.893,0.87,0.922	-0.102	5ASS
1609	ENSG00000156873	PHKG2	16	+	30756354	30756520	30756366	30756520	30756181	30756272	0.00184938	0.11031	0.076,0.088,0.067,0.057,0.061	0.151,0.151,0.156,0.229	-0.102	3ASS
21621	ENSG00000221978	CCNL2	1	-	1391296	1391575	1390765	1390865	1392678	1392716	0.000455738	0.0405505	0.943,0.739,0.944,0.795,0.897	1.0,1.0,1.0,0.867	-0.103	SE
12132	ENSG00000197415	VEPH1	3	-	157489054	157489160	157470418	157470529	157495211	157495506	0.000845585	0.060222	0.158,0.0,0.048,0.0,0.0	0.111,0.134,0.0,0.333	-0.103	SE
9609	ENSG00000163607	GTPBP8	3	+	112995134	112995265	112990984	112991335	112996891	112996991	0.00284223	0.128588	0.84,0.923,0.892,0.737,0.941	1.0,0.934,0.944,1.0	-0.103	SE
3221	ENSG00000243943	ZNF512	2	+	27598066	27598254	27598069	27598254	27583657	27583716	0.0391755	0.611138	0.893,0.769,0.723,0.843,0.913	0.837,0.927,0.959,1.0	-0.103	3ASS
14235	ENSG00000197467	COL13A1	10	+	69952881	69952968	69947306	69947342	69957003	69957042	0.00166	0.0949467	0.845,0.861,0.852,0.871,0.807	0.965,1.0,0.84,1.0	-0.104	SE
17884	ENSG00000100890	KIAA0391	14	+	35126734	35126782	35122721	35122910	35127478	35127611	0.0128229	0.298317	0.747,0.806,0.927,0.851,0.724	0.895,0.887,1.0,0.878	-0.104	SE
20086	ENSG00000116127	ALMS1	2	+	73550266	73550437	73534823	73534949	73557219	73557354	0.0288573	0.485973	0.857,0.742,1.0,0.947,0.935	1.0,1.0,1.0,1.0	-0.104	SE
2835	ENSG00000062822	POLD1	19	+	50401998	50402373	50401998	50402124	50402204	50402373	0.000287361	0.0197932	0.0,0.0,0.0,0.0,0.131	0.194,0.15,0.0,0.175	-0.104	RI
36966	ENSG00000073331	ALPK1	4	+	112382397	112382552	112377677	112377898	112411826	112412025	0.00139986	0.0846742	0.862,0.857,0.909,0.882,0.8	1.0,1.0,0.867,1.0	-0.105	SE
3602	ENSG00000197375	SLC22A5	5	+	132378377	132384301	132378377	132378481	132384146	132384301	0.0281245	0.336094	0.0,0.333,0.0,0.0,0.143	0.286,0.037,0.143,0.333	-0.105	RI
2501	ENSG00000243406	MRPS31P5	13	-	52169986	52170099	52169986	52170056	52171157	52171248	0.00477999	0.208919	0.644,0.916,0.845,0.694,0.644	0.505,1.0,0.911,1.0	-0.105	3ASS
4550	ENSG00000206190	ATP10A	15	-	25687702	25687996	25687702	25687828	25691714	25691791	0.00519736	0.22049	0.056,0.064,0.036,0.083,0.074	0.101,0.284,0.0,0.286	-0.105	3ASS
7494	ENSG00000087077	TRIP6	7	+	100867910	100867988	100867386	100867606	100868107	100868233	0.00437168	0.162027	0.717,0.739,0.686,0.631,0.932	0.858,0.752,0.903,0.875	-0.106	SE
3099	ENSG00000167733	HSD11B1L	19	+	5684818	5685119	5684818	5684905	5684992	5685119	0.00846994	0.172162	0.91,0.663,0.904,0.792,0.84	1.0,0.938,0.951,0.821	-0.106	RI
9835	ENSG00000102984	ZNF821	16	-	71861775	71861942	71859679	71860672	71864137	71864242	0.008039	0.231402	0.75,0.727,1.0,0.778,0.931	0.852,1.0,0.926,1.0	-0.107	SE
15391	ENSG00000152795	HNRNPDL	4	-	82425562	82425667	82424629	82424883	82426036	82426129	0.0189443	0.376126	0.162,0.203,0.16,0.15,0.335	0.168,0.221,0.437,0.409	-0.107	SE
17641	ENSG00000101391	CDK5RAP1	20	-	33394031	33394066	33392141	33392242	33401427	33401486	0.0377052	0.555192	0.835,0.644,0.765,0.644,1.0	1.0,0.92,0.619,1.0	-0.107	SE
1880	ENSG00000234456	MAGI2-AS3	7	+	79458846	79459640	79458846	79458999	79459535	79459640	0.0332138	0.36453	0.083,0.06,0.087,0.083,0.167	0.083,0.074,0.294,0.36	-0.107	RI
33818	ENSG00000144559	TAMM41	3	-	11826717	11826805	11817087	11817337	11829713	11829910	0.000106021	0.0151038	0.053,0.011,0.078,0.08,0.073	0.18,0.105,0.229,0.153	-0.108	SE
22051	ENSG00000147852	VLDLR	9	+	2651414	2651498	2650369	2650516	2651873	2651954	0.00786708	0.228167	0.859,0.792,0.73,0.711,0.678	0.823,0.884,0.838,0.903	-0.108	SE
1697	ENSG00000140326	CDAN1	15	-	42727620	42727769	42727667	42727769	42726309	42726417	0.00241217	0.104029	0.664,0.888,1.0,0.698,0.902	1.0,0.811,1.0,0.941	-0.108	5ASS
12302	ENSG00000136068	FLNB	3	+	58141857	58141929	58138281	58138529	58142649	58142752	0.0223792	0.414155	0.697,0.66,0.645,0.558,0.866	0.722,0.921,0.67,0.867	-0.11	SE
240	ENSG00000139644	TMBIM6	12	+	49741956	49742280	49741956	49742115	49752463	49752549	0.0391683	0.477628	0.034,0.048,0.158,0.176,0.0	0.152,0.286,0.0,0.333	-0.11	5ASS
4313	ENSG00000167733	HSD11B1L	19	+	5684988	5685119	5684992	5685119	5684818	5684905	0.0096807	0.301088	0.863,0.697,0.871,0.795,0.86	1.0,0.931,0.931,0.848	-0.11	3ASS
2563	ENSG00000156504	FAM122B	X	-	134769566	134772283	134769566	134771354	134781820	134781917	0.0277912	0.522146	0.778,0.569,0.826,0.673,0.714	0.931,0.922,0.769,0.667	-0.11	3ASS
25828	ENSG00000171163	ZNF692	1	-	248856372	248856422	248855557	248855946	248856513	248856562	0.000720175	0.0544522	1.0,0.921,0.721,0.659,0.955	0.848,1.0,1.0,1.0	-0.111	SE
36802	ENSG00000118495	PLAGL1	6	-	143965849	143966198	143964786	143964818	143968906	143968978	0.00444187	0.163095	0.818,0.76,1.0,0.714,1.0	0.879,1.0,1.0,1.0	-0.111	SE
9287	ENSG00000112983	BRD8	5	-	138168469	138168688	138167933	138168078	138169221	138169349	0.0436325	0.59787	0.698,0.783,0.654,0.765,0.692	0.881,0.862,0.681,0.895	-0.111	SE
2407	ENSG00000204256	BRD2	6	+	32976561	32977570	32976561	32976936	32977259	32977570	0.000307203	0.0208013	0.886,0.833,0.846,0.933,0.655	1.0,0.765,1.0,1.0	-0.111	RI
2786	ENSG00000111799	COL12A1	6	-	75084325	75086557	75084325	75085365	75087576	75087747	9.99201e-16	5.06595e-12	0.784,0.786,0.771,0.806,0.864	0.82,0.949,0.944,0.94	-0.111	3ASS
15241	ENSG00000066933	MYO9A	15	-	71892964	71893177	71888003	71888116	71893678	71893778	0.00326812	0.137814	0.852,0.92,0.765,0.897,1.0	1.0,1.0,1.0,1.0	-0.113	SE
17509	ENSG00000226711	FAM66C	12	+	8193519	8193655	8188471	8188645	8194202	8194481	0.0371581	0.550957	0.5,0.5,0.0,1.0,0.333	0.5,1.0,0.818,0.0	-0.113	SE
4067	ENSG00000129667	RHBDF2	17	-	76487711	76488132	76487711	76487851	76487973	76488132	0.0146828	0.239144	1.0,1.0,0.417,0.818,1.0	1.0,0.84,1.0,1.0	-0.113	RI
4628	ENSG00000061936	SFSWAP	12	+	131714070	131714240	131714070	131714193	131714821	131714953	0.0115364	0.270972	0.614,0.63,0.674,0.676,0.729	0.75,0.866,0.721,0.773	-0.113	5ASS
12433	ENSG00000148399	DPH7	9	-	137575708	137575892	137574751	137574843	137576079	137576167	0.000267036	0.0281077	0.031,0.026,0.029,0.0,0.25	0.079,0.091,0.222,0.333	-0.114	SE
1897	ENSG00000092094	OSGEP	14	-	20449170	20449301	20449170	20449266	20451973	20452149	0.000388783	0.0436705	0.156,0.043,0.131,0.09,0.096	0.146,0.158,0.288,0.275	-0.114	3ASS
9856	ENSG00000118482	PHF3	6	+	63678827	63679020	63646526	63646795	63679999	63680161	0.0214764	0.403511	0.067,0.0,0.2,0.0,0.083	0.111,0.0,0.2,0.429	-0.115	SE
897	ENSG00000164808	SPIDR	8	+	47396375	47396626	47407860	47407961	47291032	47291137	0.000782598	0.0400204	0.088,0.023,0.044,0.088,0.022	0.109,0.238,0.175,0.15	-0.115	MEX
10624	ENSG00000246430	LINC00968	8	-	56534945	56535009	56520118	56520567	56559452	56559497	0.00308695	0.133897	0.0,0.0,0.051,0.0,0.0	0.226,0.051,0.0,0.226	-0.116	SE
152	ENSG00000168679	SLC16A4	1	-	110381651	110381795	110382833	110382966	110380981	110381143	0.029742	0.495589	0.071,1.0,0.333,0.0,0.167	0.263,0.5,0.458,0.5	-0.116	MEX
5343	ENSG00000095485	CWF19L1	10	-	100260965	100261044	100260965	100261028	100261978	100262063	0.000400538	0.0436705	0.72,0.945,0.911,0.865,0.923	0.954,1.0,1.0,1.0	-0.116	3ASS
1135	ENSG00000123349	PFDN5	12	+	53295838	53296467	53295838	53295941	53296429	53296467	0.0255662	0.322377	0.585,0.633,0.59,0.66,0.803	0.887,0.726,0.713,0.757	-0.117	RI
1529	ENSG00000132768	DPH2	1	+	43969999	43970322	43969999	43970270	43970595	43970817	2.57023e-05	0.00583626	0.864,0.827,0.822,0.718,1.0	0.88,0.973,1.0,1.0	-0.117	5ASS
4385	ENSG00000139651	ZNF740	12	+	53181676	53182190	53181676	53181992	53184890	53185040	0.0165615	0.331684	0.083,0.217,0.158,0.156,0.188	0.375,0.243,0.318,0.172	-0.117	5ASS
1242	ENSG00000172716	SLFN11	17	-	35367540	35367700	35367602	35367700	35366946	35367063	0.0300743	0.423037	0.129,0.283,0.141,0.066,0.078	0.426,0.0,0.229,0.372	-0.117	5ASS
1974	ENSG00000167380	ZNF226	19	+	44165587	44165807	44165756	44165807	44165100	44165142	0.0396908	0.614808	0.184,0.098,0.192,0.123,0.278	0.211,0.346,0.448,0.163	-0.117	3ASS
25669	ENSG00000169118	CSNK1G1	15	-	64259200	64259241	64251511	64251581	64300318	64300632	2.21762e-05	0.00470775	0.608,0.896,0.82,0.906,1.0	1.0,1.0,1.0,0.861	-0.119	SE
15470	ENSG00000143393	PI4KB	1	-	151324744	151324917	151315572	151316509	151326171	151326373	0.00623447	0.199196	0.154,0.136,0.163,0.205,0.214	0.29,0.273,0.242,0.368	-0.119	SE
1422	ENSG00000115459	ELMOD3	2	+	85377343	85377474	85387097	85387225	85371085	85371209	0.000592268	0.033782	0.784,0.787,0.878,0.767,0.771	0.795,1.0,0.95,0.92	-0.119	MEX
6368	ENSG00000087157	PGS1	17	+	78414878	78415027	78414951	78415027	78403567	78404089	0.0269034	0.509231	0.594,0.57,0.672,0.738,0.657	0.699,0.713,0.81,0.838	-0.119	3ASS
434	ENSG00000198105	ZNF248	10	-	37856434	37856532	37856295	37856337	37857184	37857558	0.0027338	0.125482	0.765,0.818,0.655,0.9,1.0	1.0,0.789,1.0,1.0	-0.12	SE
21949	ENSG00000134369	NAV1	1	+	201788467	201788638	201786428	201786577	201789739	201789792	0.00419021	0.157672	0.795,0.846,0.816,0.769,0.738	0.911,0.842,0.9,1.0	-0.12	SE
12055	ENSG00000152763	WDR78	1	-	66847483	66847678	66840468	66840671	66862146	66862302	0.00514786	0.17881	0.913,0.8,0.75,0.8,0.467	0.75,1.0,0.867,0.846	-0.12	SE
7277	ENSG00000067836	ROGDI	16	-	4801049	4801321	4800497	4800578	4801502	4801585	0.00742347	0.220586	0.76,1.0,0.5,0.895,1.0	0.805,1.0,1.0,1.0	-0.12	SE
14789	ENSG00000115282	TTC31	2	+	74490024	74490127	74483321	74483410	74490243	74490473	0.0384017	0.560841	0.895,0.911,0.737,0.733,0.689	0.889,0.935,0.83,1.0	-0.12	SE
1182	ENSG00000160753	RUSC1	1	+	155325863	155327132	155325863	155325910	155326609	155327132	2.10475e-05	0.00323402	0.909,0.872,0.83,0.784,0.971	1.0,1.0,0.973,1.0	-0.12	RI
2072	ENSG00000107551	RASSF4	10	+	44983940	44984113	44984021	44984113	44982520	44982663	0.0295686	0.541202	0.0,0.345,0.208,0.149,0.11	0.345,0.296,0.229,0.26	-0.12	3ASS
22911	ENSG00000161249	DMKN	19	-	35500377	35500419	35499957	35500029	35500532	35500580	0.00641903	0.203036	0.039,0.124,0.058,0.052,0.255	0.332,0.255,0.065,0.255	-0.121	SE
7673	ENSG00000159023	EPB41	1	+	29060421	29060484	29053103	29053312	29064981	29065221	0.0370326	0.550164	0.747,0.805,0.892,0.489,0.639	1.0,0.888,0.819,0.639	-0.122	SE
3350	ENSG00000103042	SLC38A7	16	-	58675939	58676346	58675939	58676054	58676288	58676346	0.00146484	0.0616006	0.074,0.119,0.101,0.064,0.205	0.164,0.111,0.373,0.29	-0.122	RI
2358	ENSG00000160584	SIK3	11	-	116857809	116858699	116857809	116858519	116859264	116859604	0.0381389	0.604263	0.783,0.761,0.755,0.553,0.714	0.774,1.0,0.778,0.789	-0.122	3ASS
18339	ENSG00000152359	POC5	5	-	75707736	75707875	75705703	75705787	75712853	75712951	0.0100525	0.263126	1.0,0.667,1.0,0.765,0.455	1.0,0.6,1.0,1.0	-0.123	SE
1000	ENSG00000074935	TUBE1	6	-	112075936	112076171	112075936	112076112	112076321	112076509	0.0354591	0.589631	0.073,0.197,0.098,0.092,0.255	0.133,0.242,0.353,0.335	-0.123	3ASS
37730	ENSG00000154134	ROBO3	11	+	124877160	124877309	124876821	124876932	124877518	124877796	0.0163753	0.347751	0.625,0.833,0.833,0.538,1.0	0.692,0.867,1.0,1.0	-0.124	SE
2343	ENSG00000158019	BRE	2	+	28310081	28310153	28327273	28327447	28298337	28298491	0.0225428	0.428603	0.684,0.541,0.492,0.527,0.511	0.661,0.745,0.575,0.719	-0.124	MEX
4940	ENSG00000165359	INTS6L	X	+	135577192	135577427	135577192	135577295	135579787	135580162	0.000753779	0.055727	0.722,0.765,0.714,0.77,1.0	0.789,1.0,0.882,1.0	-0.124	5ASS
26545	ENSG00000129158	SERGEF	11	-	17959469	17959636	17878207	17878244	17988596	17988757	0.0455501	0.60753	0.596,0.574,0.558,0.529,0.61	0.766,0.869,0.675,0.484	-0.125	SE
2761	ENSG00000227372	TP73-AS1	1	-	3735983	3740387	3735983	3737854	3740232	3740387	0.0490872	0.453943	0.568,0.443,0.833,0.697,0.737	0.769,0.789,0.813,0.75	-0.125	RI
18568	ENSG00000214548	MEG3	14	+	100831420	100831534	100829033	100829749	100832511	100832641	0.000131002	0.0178535	0.655,0.661,0.691,0.603,0.659	0.805,0.811,0.752,0.75	-0.126	SE
38390	ENSG00000157214	STEAP2	7	+	90216490	90216603	90211685	90212045	90225049	90225574	0.00330838	0.138329	0.8,0.6,0.742,0.524,0.455	1.0,1.0,1.0,0.0	-0.126	SE
26182	ENSG00000099840	IZUMO4	19	+	2097584	2097812	2097423	2097495	2097928	2097955	0.00551178	0.18431	0.0,0.091,0.0,0.0,0.0	0.143,0.0,0.375,0.059	-0.126	SE
23647	ENSG00000175029	CTBP2	10	-	125133511	125133612	125038996	125039155	125160318	125160499	0.0169473	0.355668	0.048,0.0,0.143,0.111,0.333	0.25,0.333,0.286,0.143	-0.126	SE
2924	ENSG00000122678	POLM	7	-	44078739	44078811	44078755	44078811	44076508	44076629	0.00034742	0.0366905	0.873,0.825,0.658,1.0,0.811	0.837,1.0,1.0,1.0	-0.126	5ASS
4016	ENSG00000180902	D2HGDH	2	+	241743621	241743815	241743638	241743815	241742434	241742574	0.020428	0.435303	0.554,0.745,0.629,0.679,0.597	0.724,0.846,0.757,0.739	-0.126	3ASS
4688	ENSG00000109625	CPZ	4	+	8599452	8599485	8592659	8592921	8601122	8601497	2.83251e-06	0.000947516	0.965,0.874,0.784,0.738,0.888	1.0,1.0,1.0,0.909	-0.127	SE
24816	ENSG00000110497	AMBRA1	11	-	46508190	46508370	46494123	46494204	46512726	46512813	4.13023e-05	0.00741359	0.806,0.659,0.829,1.0,0.938	0.892,1.0,1.0,1.0	-0.127	SE
15977	ENSG00000106477	CEP41	7	-	130426645	130426759	130416918	130416966	130427954	130428018	0.00258425	0.121913	0.0,0.073,0.067,0.118,0.0	0.091,0.156,0.133,0.333	-0.127	SE
18093	ENSG00000138326	RPS24	10	+	78040200	78040225	78037193	78037304	78040614	78040713	0.0104974	0.266583	0.216,0.193,0.219,0.173,0.283	0.175,0.398,0.258,0.546	-0.127	SE
385	ENSG00000167695	FAM57A	17	+	732411	733181	732411	732769	733097	733181	0.0437906	0.435111	0.314,0.018,0.333,0.125,0.0	0.164,0.288,0.438,0.25	-0.127	RI
1185	ENSG00000168653	NDUFS5	1	+	39026317	39026402	39026317	39026398	39028722	39028940	0.00896137	0.236411	0.202,0.241,0.216,0.229,0.446	0.454,0.21,0.465,0.447	-0.127	5ASS
32288	ENSG00000255248	MIR100HG	11	-	122100373	122100406	122091284	122091719	122101446	122101697	0.00487716	0.17338	0.837,0.922,0.479,0.657,0.705	0.89,0.95,0.768,0.786	-0.128	SE
25597	ENSG00000101654	RNMT	18	+	13759941	13760208	13754113	13754147	13762038	13762344	0.00201533	0.106192	0.882,0.956,0.765,0.696,0.641	0.789,0.878,1.0,1.0	-0.129	SE
2941	ENSG00000145020	AMT	3	-	49416793	49417718	49416793	49417367	49417614	49417718	0.006293	0.149252	0.889,0.917,0.857,0.75,0.918	1.0,1.0,0.979,1.0	-0.129	RI
4905	ENSG00000143774	GUK1	1	+	228145509	228146067	228145509	228145649	228146025	228146067	0.00892003	0.177291	0.75,0.684,0.706,0.774,0.775	0.88,0.818,0.889,0.882	-0.129	RI
218	ENSG00000152942	RAD17	5	+	69372033	69372217	69373829	69374087	69371034	69371171	0.0321162	0.519552	0.109,0.283,0.267,0.163,0.171	0.368,0.154,0.333,0.455	-0.129	MEX
1089	ENSG00000005810	MYCBP2	13	-	77076750	77076849	77076759	77076849	77070630	77070711	0.0106639	0.260774	0.405,0.385,0.394,0.436,0.436	0.507,0.54,0.667,0.445	-0.129	5ASS
6170	ENSG00000174136	RGMB	5	+	98773952	98774206	98773955	98774206	98770597	98770673	0.0476627	0.662054	0.826,0.816,0.878,0.779,0.746	0.873,0.88,1.0,1.0	-0.129	3ASS
3968	ENSG00000203666	EFCAB2	1	+	245017241	245017326	244970326	244970443	245059385	245059458	0.000258273	0.0281077	0.673,0.935,0.783,0.71,0.72	0.739,1.0,1.0,0.837	-0.13	SE
29398	ENSG00000165533	TTC8	14	+	88841424	88841514	88841036	88841196	88843805	88843850	0.0278878	0.473986	0.624,0.701,0.517,0.566,0.806	0.624,0.755,0.875,0.839	-0.13	SE
1337	ENSG00000094975	SUCO	1	+	172577538	172577559	172575517	172575623	172577763	172577819	0.0165111	0.348502	0.199,0.352,0.176,0.104,0.274	0.352,0.412,0.29,0.352	-0.131	SE
4081	ENSG00000110841	PPFIBP1	12	+	27664361	27664446	27664361	27664437	27667165	27667320	0.0153857	0.321783	0.575,0.517,0.607,0.489,0.627	0.647,0.734,0.734,0.66	-0.131	5ASS
21571	ENSG00000160679	CHTOP	1	+	153642245	153642429	153638294	153638448	153645063	153646302	0.00272291	0.125242	0.769,0.778,0.882,0.774,0.73	0.833,1.0,0.846,1.0	-0.133	SE
16192	ENSG00000101935	AMMECR1	X	-	110264488	110264599	110216517	110216632	110317598	110317771	0.00296293	0.131093	0.833,0.941,0.818,0.818,0.8	0.9,1.0,1.0,1.0	-0.133	SE
2735	ENSG00000269893	SNHG8	4	+	118278708	118279137	118278708	118278792	118279388	118279431	0.0138967	0.304672	0.696,0.542,0.511,0.59,0.878	0.867,0.85,0.704,0.686	-0.133	5ASS
4258	ENSG00000166352	C11orf74	11	+	36594512	36594641	36594512	36594592	36610080	36610239	0.0215743	0.364614	0.285,0.313,0.235,0.37,0.329	0.548,0.385,0.289,0.541	-0.134	5ASS
15439	ENSG00000070882	OSBPL3	7	-	24863199	24863292	24861612	24861769	24863495	24863599	0.00289124	0.129478	0.588,0.663,0.72,0.493,0.616	0.815,0.806,0.748,0.634	-0.135	SE
12979	ENSG00000237187	NR2F1-AS1	5	-	93432364	93432460	93411020	93411509	93438702	93438741	0.0112638	0.27924	0.182,0.067,0.125,0.048,0.0	0.125,0.333,0.308,0.111	-0.135	SE
36403	ENSG00000174485	DENND4A	15	-	65700543	65700672	65697266	65697383	65701050	65701192	0.00230955	0.113312	0.074,0.033,0.059,0.154,0.222	0.371,0.31,0.071,0.231	-0.137	SE
30330	ENSG00000138674	SEC31A	4	-	82861630	82861708	82857688	82857764	82863317	82863392	0.00544039	0.18282	0.575,0.535,0.547,0.534,0.573	0.484,0.724,0.762,0.79	-0.137	SE
16346	ENSG00000153558	FBXL2	3	+	33297868	33297962	33297663	33297725	33358966	33359021	0.0232762	0.426193	0.0,0.043,0.067,0.0,0.333	0.118,0.2,0.25,0.333	-0.137	SE
7832	ENSG00000109794	FAM149A	4	+	186167180	186167262	186167183	186167262	186166967	186167096	0.019759	0.428112	0.642,0.887,0.726,0.761,0.688	0.843,0.815,1.0,0.854	-0.137	3ASS
35427	ENSG00000152127	MGAT5	2	+	134253094	134253218	134119982	134120291	134254261	134254644	0.00084456	0.060222	0.474,0.4,0.636,0.8,1.0	0.2,1.0,1.0,1.0	-0.138	SE
589	ENSG00000149451	ADAM33	20	-	3672720	3673496	3672720	3672898	3673353	3673496	0.00556922	0.138747	0.559,0.499,0.489,0.426,0.701	0.656,0.478,0.841,0.718	-0.138	RI
37754	ENSG00000176731	C8orf59	8	-	85219235	85219360	85217385	85217502	85220305	85220353	0	0	0.004,0.002,0.0,0.002,0.002	0.0,0.179,0.32,0.066	-0.139	SE
23128	ENSG00000169919	GUSB	7	-	65979833	65979911	65979398	65979541	65980223	65980409	2.00682e-07	0.000119747	0.931,0.823,0.843,0.816,0.892	1.0,1.0,1.0,1.0	-0.139	SE
32375	ENSG00000075711	DLG1	3	-	197076585	197076685	197075836	197075870	197081050	197081117	0.0102133	0.263423	0.724,0.558,0.634,0.529,0.535	0.721,0.803,0.702,0.714	-0.139	SE
7123	ENSG00000166938	DIS3L	15	+	66306761	66306952	66306896	66306952	66294987	66295141	0.0119512	0.342332	0.793,0.913,0.867,0.81,0.923	1.0,1.0,1.0,1.0	-0.139	3ASS
2560	ENSG00000214078	CPNE1	20	-	35658929	35659014	35658929	35658982	35664759	35664900	0.0327743	0.572985	0.731,0.738,0.715,0.461,0.778	0.891,0.776,0.728,0.899	-0.139	3ASS
875	ENSG00000133193	FAM104A	17	-	73227164	73227182	73209604	73209768	73232085	73232320	0.0162387	0.346729	0.627,0.677,0.808,0.894,0.834	0.826,0.808,1.0,1.0	-0.14	SE
19847	ENSG00000085978	ATG16L1	2	+	233273720	233273777	233272965	233273052	233274675	233274778	0.0247015	0.442831	0.818,0.754,0.731,0.605,0.917	1.0,0.774,0.847,1.0	-0.14	SE
27790	ENSG00000127603	MACF1	1	+	39378460	39378523	39372478	39372596	39379202	39379444	0.0347733	0.531783	0.821,0.645,0.855,0.68,0.391	0.926,0.869,0.939,0.541	-0.14	SE
1584	ENSG00000127580	WDR24	16	-	685868	686186	685868	685990	686067	686186	0.00144814	0.0615461	0.092,0.172,0.128,0.079,0.077	0.324,0.087,0.301,0.288	-0.14	RI
2308	ENSG00000022976	ZNF839	14	+	102341322	102342367	102342102	102342367	102339093	102339223	0.00628569	0.242439	0.829,0.745,0.581,0.688,1.0	0.824,0.915,0.895,1.0	-0.14	3ASS
3563	ENSG00000122435	TRMT13	1	+	100140407	100141019	100140407	100140514	100140851	100141019	0.037049	0.383448	0.077,0.179,0.163,0.067,0.059	0.115,0.273,0.2,0.412	-0.141	RI
2835	ENSG00000138606	SHF	15	-	45172146	45172318	45172148	45172318	45171882	45172002	0.0383022	0.474363	0.283,0.0,0.798,0.569,0.597	0.664,0.0,0.698,1.0	-0.141	5ASS
3509	ENSG00000119685	TTLL5	14	+	75792912	75793100	75792915	75793100	75783146	75783530	0.0312802	0.558417	0.295,0.131,0.184,0.3,0.223	0.268,0.395,0.341,0.465	-0.141	3ASS
35275	ENSG00000231551	RP11-495P10.1	1	+	148424062	148424189	148420371	148420607	148424626	148424678	0.000541936	0.045828	0.333,1.0,0.077,0.0,1.0	1.0,0.0,0.5,1.0	-0.143	SE
19439	ENSG00000111300	NAA25	12	-	112049482	112049611	112048291	112048443	112053557	112053657	0.00592934	0.193682	0.116,0.03,0.133,0.04,0.083	0.111,0.2,0.333,0.25	-0.143	SE
3424	ENSG00000141446	ESCO1	18	-	21540576	21540700	21539919	21540009	21560858	21560981	0.0200925	0.389808	0.176,0.25,0.077,0.15,0.13	0.189,0.278,0.333,0.4	-0.143	SE
890	ENSG00000178971	CTC1	17	-	8229890	8230468	8229890	8229968	8230293	8230468	0.0202066	0.292483	0.375,0.0,0.077,0.0,0.154	0.4,0.25,0.158,0.25	-0.143	RI
6568	ENSG00000109685	WHSC1	4	+	1952751	1953524	1953323	1953524	1952104	1952231	0.048724	0.664866	0.05,0.03,0.022,0.067,0.059	0.023,0.333,0.067,0.333	-0.143	3ASS
36959	ENSG00000001631	KRIT1	7	-	92244001	92244149	92242060	92242137	92244901	92245134	2.0238e-06	0.000770369	0.857,0.862,0.644,0.875,0.95	0.966,1.0,0.959,1.0	-0.144	SE
15582	ENSG00000168397	ATG4B	2	+	241653306	241653369	241651883	241651974	241653511	241653610	0.0217689	0.40724	0.898,1.0,0.702,0.611,0.825	1.0,0.805,1.0,1.0	-0.144	SE
6527	ENSG00000215883	CYB5RL	1	-	54190747	54190896	54187651	54187739	54195418	54195616	0.00636929	0.202649	0.538,0.75,1.0,0.778,1.0	0.833,1.0,1.0,1.0	-0.145	SE
2376	ENSG00000177683	THAP5	7	-	108565829	108566022	108565951	108566022	108564992	108565105	2.82232e-07	0.000299071	1.0,0.815,0.704,0.756,1.0	1.0,1.0,1.0,1.0	-0.145	5ASS
2689	ENSG00000198000	NOL8	9	-	92324905	92325350	92325317	92325350	92324022	92324209	0.000159119	0.0202336	0.571,0.636,0.75,0.75,0.667	1.0,0.778,1.0,0.5	-0.145	5ASS
1205	ENSG00000262481	TMEM256-PLSCR3	17	-	7394103	7394734	7394103	7394271	7394907	7395090	0.00568593	0.228791	1.0,0.667,0.6,0.714,0.6	0.778,1.0,1.0,0.667	-0.145	3ASS
31476	ENSG00000213918	DNASE1	16	+	3651316	3651921	3642891	3643036	3654960	3655044	0.00387207	0.151305	0.0,0.5,0.077,0.111,0.0	0.333,0.6,0.0,0.2	-0.146	SE
6780	ENSG00000131269	ABCB7	X	-	75114753	75114831	75112885	75112972	75156104	75156279	0.0117386	0.286686	1.0,0.219,0.928,1.0,1.0	1.0,1.0,1.0,0.901	-0.146	SE
6781	ENSG00000131269	ABCB7	X	-	75114753	75114834	75112885	75112972	75156104	75156272	0.0120753	0.28978	1.0,0.186,0.913,1.0,1.0	1.0,1.0,1.0,0.863	-0.146	SE
20280	ENSG00000126858	RHOT1	17	+	32209349	32209445	32208106	32208309	32211115	32211238	0.0214933	0.403511	0.455,0.311,0.125,0.114,0.227	0.301,0.5,0.484,0.286	-0.146	SE
21139	ENSG00000269893	SNHG8	4	+	118278943	118279137	118278757	118278792	118279388	118279431	0.0186024	0.371731	0.647,0.477,0.456,0.521,0.849	0.84,0.824,0.655,0.631	-0.147	SE
4668	ENSG00000196739	COL27A1	9	+	114231821	114231866	114231821	114231858	114235598	114235652	0.046104	0.526823	0.703,0.668,0.756,0.756,0.681	0.722,1.0,0.718,1.0	-0.147	5ASS
38403	ENSG00000141376	BCAS3	17	+	61388617	61388708	61380505	61380571	61391976	61392831	0.00576572	0.18971	0.692,0.7,0.385,0.647,1.0	1.0,1.0,1.0,0.333	-0.148	SE
11584	ENSG00000122644	ARL4A	7	+	12687634	12687728	12686855	12687043	12688168	12688914	0.046088	0.610462	0.125,0.304,0.5,0.048,0.5	0.538,0.333,0.571,0.333	-0.148	SE
2494	ENSG00000102904	TSNAXIP1	16	+	67827472	67828064	67827472	67827579	67827752	67828064	0.000449055	0.0290044	0.0,0.0,0.333,0.0,0.13	0.4,0.0,0.5,0.067	-0.149	RI
3929	ENSG00000213024	NUP62	19	-	49927693	49929504	49927693	49927815	49929325	49929504	0.00774234	0.162793	0.064,0.179,0.106,0.207,0.217	0.474,0.267,0.289,0.185	-0.149	RI
297	ENSG00000119616	FCF1	14	+	74713169	74713259	74713169	74713200	74713484	74713552	0.0289981	0.420101	0.204,0.341,0.165,0.198,0.191	0.56,0.266,0.482,0.168	-0.149	5ASS
9317	ENSG00000250571	GLI4	8	+	143269359	143269520	143267436	143267484	143274703	143274802	0.0197493	0.38689	0.579,0.846,0.724,0.419,0.511	1.0,0.714,0.619,0.733	-0.151	SE
3106	ENSG00000183621	ZNF438	10	-	30848530	30850367	30848530	30849443	30850221	30850367	0.00703408	0.153558	0.739,0.737,0.909,0.667,0.75	0.897,1.0,1.0,0.75	-0.151	RI
915	ENSG00000070610	GBA2	9	-	35736866	35737939	35736866	35737604	35737747	35737939	0.0172373	0.266911	0.7,1.0,0.647,0.897,1.0	1.0,1.0,1.0,1.0	-0.151	RI
2226	ENSG00000188766	SPRED3	19	+	38390298	38390479	38390298	38390386	38391945	38392114	0.0169161	0.336102	0.556,0.333,1.0,0.0,1.0	1.0,0.714,0.2,1.0	-0.151	5ASS
3831	ENSG00000140157	NIPA2	15	+	22839654	22839790	22838659	22838921	22845145	22845267	0.0059303	0.193682	0.83,0.662,0.745,0.911,0.818	0.859,0.922,1.0,1.0	-0.152	SE
4590	ENSG00000159788	RGS12	4	+	3428557	3428711	3428089	3428169	3430406	3430955	0.021821	0.40724	0.857,0.739,0.63,0.571,0.846	0.92,0.909,0.84,0.852	-0.152	SE
18015	ENSG00000245937	LINC01184	5	-	128081972	128082194	128076946	128077093	128082734	128082960	0.028428	0.480209	0.846,0.6,0.333,0.6,0.333	1.0,0.778,1.0,0.0	-0.152	SE
3039	ENSG00000197965	MPZL1	1	+	167773235	167773368	167765582	167765749	167787819	167787844	0.0460543	0.610462	0.556,0.818,0.68,0.564,0.429	0.787,0.7,0.714,0.846	-0.152	SE
1374	ENSG00000186141	POLR3C	1	+	145826453	145826709	145826453	145826492	145826605	145826709	5.76986e-06	0.00144066	0.696,0.847,0.792,0.752,0.714	0.892,0.912,0.944,0.902	-0.152	RI
1178	ENSG00000152422	XRCC4	5	+	83353124	83353711	83353130	83353711	83258529	83258677	0.0397746	0.614808	0.24,1.0,1.0,1.0,1.0	1.0,1.0,1.0,1.0	-0.152	3ASS
34378	ENSG00000100154	TTC28	22	-	27990788	27990812	27989877	27990007	27992586	27992663	0.00224969	0.1117	0.0,0.062,0.0,0.137,0.0	0.111,0.614,0.047,0.0	-0.153	SE
1194	ENSG00000197989	SNHG12	1	-	28579532	28579981	28579532	28579587	28579911	28579981	0.00216894	0.0802306	0.313,0.293,0.408,0.2,0.287	0.436,0.56,0.379,0.443	-0.154	RI
1213	ENSG00000067445	TRO	X	+	54928602	54931031	54928602	54928710	54930740	54931031	0.015682	0.249601	0.543,0.48,0.667,0.692,0.717	0.84,0.825,0.729,0.702	-0.154	RI
4008	ENSG00000133460	SLC2A11	22	+	23875116	23875241	23875120	23875241	23868480	23868641	0.000645367	0.0574037	0.697,0.813,0.724,0.817,0.721	0.902,0.881,0.849,1.0	-0.154	3ASS
21564	ENSG00000183621	ZNF438	10	-	30984368	30984426	30941574	30941651	31031832	31031937	0.00489209	0.17338	0.132,1.0,0.448,0.549,1.0	0.646,0.478,1.0,1.0	-0.155	SE
14029	ENSG00000126214	KLC1	14	+	103687080	103687211	103679383	103679545	103700654	103700727	0.000437005	0.040034	0.531,0.537,0.532,0.482,0.632	0.59,0.7,0.746,0.762	-0.157	SE
2804	ENSG00000111300	NAA25	12	-	112039228	112040578	112039228	112039339	112040480	112040578	8.21141e-05	0.00824621	0.043,0.0,0.027,0.091,0.037	0.212,0.04,0.2,0.333	-0.157	RI
615	ENSG00000136925	TSTD2	9	-	97627305	97627612	97627397	97627612	97625680	97625997	0.00225979	0.102627	0.111,0.071,0.029,0.053,0.0	0.182,0.385,0.133,0.143	-0.158	5ASS
846	ENSG00000255339	RP11-411B6.6	10	-	100509315	100509511	100509006	100509102	100516095	100516219	0.00402129	0.155213	0.778,0.667,0.846,0.833,0.59	1.0,1.0,0.909,0.7	-0.159	SE
2042	ENSG00000170776	AKAP13	15	+	85658536	85658590	85662387	85662453	85655416	85655787	0.00499194	0.164512	0.912,0.856,0.65,0.825,0.634	1.0,0.9,0.837,1.0	-0.159	MEX
37753	ENSG00000176731	C8orf59	8	-	85219235	85219363	85217385	85217502	85220305	85220384	5.78426e-14	3.19262e-10	0.016,0.04,0.025,0.025,0.009	0.015,0.239,0.378,0.102	-0.161	SE
14647	ENSG00000248161	RP11-499E18.1	4	-	102419263	102419359	102418716	102418988	102419696	102419794	0.004143	0.157672	0.733,0.769,0.8,0.517,0.684	0.8,0.882,0.765,1.0	-0.161	SE
36776	ENSG00000115760	BIRC6	2	+	32435495	32435585	32433643	32433804	32436052	32436184	0.0100054	0.262906	0.538,0.714,0.867,0.444,0.692	1.0,0.684,0.895,0.667	-0.161	SE
2414	ENSG00000242086	LINC00969	3	+	195688532	195688797	195696360	195696589	195683751	195683865	0.026446	0.478285	0.579,0.538,0.75,0.609,0.583	0.8,0.765,0.778,0.75	-0.161	MEX
32037	ENSG00000166526	ZNF3	7	-	100079535	100079656	100077302	100077433	100081634	100081703	0.000187731	0.022684	0.872,0.902,0.571,0.628,0.852	1.0,1.0,0.931,0.778	-0.162	SE
13668	ENSG00000068745	IP6K2	3	-	48694693	48694824	48693487	48694240	48695089	48695418	0.0383577	0.560836	0.215,0.435,0.4,0.096,0.467	0.488,0.342,0.68,0.429	-0.162	SE
880	ENSG00000162241	SLC25A45	11	-	65379375	65379561	65379866	65379938	65376817	65377076	0.00144651	0.0595881	0.962,0.796,0.834,0.582,0.597	0.796,1.0,0.87,1.0	-0.162	MEX
2389	ENSG00000003436	TFPI	2	-	187513615	187513646	187529363	187529485	187503647	187503770	0.0281666	0.489487	0.561,0.65,0.693,0.885,0.914	0.969,0.737,0.903,1.0	-0.162	MEX
38719	ENSG00000161642	ZNF385A	12	-	54371472	54371642	54370926	54371096	54373972	54374135	0.000201415	0.0234044	0.689,0.864,0.667,0.84,0.829	0.926,1.0,0.895,0.941	-0.163	SE
938	ENSG00000132549	VPS13B	8	+	99507136	99507203	99507769	99507911	99502835	99502950	0.00046526	0.0287492	0.765,0.838,0.737,0.845,0.579	0.951,1.0,0.912,0.801	-0.163	MEX
3360	ENSG00000188566	NDOR1	9	+	137216066	137216188	137216093	137216188	137215898	137216017	0.0188628	0.419449	0.049,0.14,0.0,0.134,0.088	0.382,0.0,0.162,0.436	-0.163	3ASS
14233	ENSG00000197467	COL13A1	10	+	69897474	69897531	69895549	69895576	69898696	69898762	3.63196e-06	0.0011137	0.786,0.749,0.936,0.743,0.902	0.947,1.0,1.0,1.0	-0.164	SE
344	ENSG00000223705	NSUN5P1	7	+	75415591	75416191	75415591	75415770	75415980	75416191	0.00324619	0.102074	0.619,0.538,0.68,0.623,0.688	0.9,0.702,0.824,0.754	-0.165	RI
32328	ENSG00000180530	NRIP1	21	-	15014343	15014466	14961234	14968526	15043494	15043574	0.0122841	0.292565	0.556,0.4,0.833,1.0,0.25	1.0,0.667,1.0,0.429	-0.166	SE
6118	ENSG00000163697	APBB2	4	-	40944864	40945073	40944864	40945070	41013582	41014398	0.0165616	0.383413	0.581,0.65,0.536,0.474,0.376	0.836,0.778,0.595,0.55	-0.166	3ASS
1739	ENSG00000123240	OPTN	10	+	13109096	13109288	13109111	13109288	13108961	13109015	0.0478047	0.662213	0.597,0.477,0.446,0.573,0.357	0.633,0.567,0.734,0.692	-0.166	3ASS
7639	ENSG00000242086	LINC00969	3	+	195708428	195708841	195708746	195708841	195708177	195708268	0.0338379	0.581554	0.6,0.429,0.0,1.0,0.0	1.0,0.6,0.692,0.0	-0.167	3ASS
494	ENSG00000167992	VWCE	11	-	61268921	61269079	61268921	61269018	61271674	61271760	0.0405116	0.619465	0.544,0.374,0.079,0.499,0.285	0.544,0.544,0.482,0.523	-0.167	3ASS
22684	ENSG00000267254	ZNF790-AS1	19	+	36801202	36801240	36797524	36797811	36801875	36802200	0.000407327	0.0381058	0.371,0.864,0.832,0.902,0.809	1.0,0.919,1.0,0.779	-0.169	SE
7089	ENSG00000215067	ALOX12-AS1	17	-	7009795	7009889	7002483	7002620	7012195	7012338	0.0030029	0.131903	0.593,0.562,0.733,0.789,0.73	0.782,0.815,0.87,0.933	-0.169	SE
33117	ENSG00000168970	JMJD7-PLA2G4B	15	+	41843125	41843223	41842192	41842591	41843675	41843811	0.0191687	0.378878	0.667,0.636,0.25,0.529,0.852	0.733,0.6,1.0,0.692	-0.169	SE
39077	ENSG00000159147	DONSON	21	-	33583487	33583666	33582164	33582246	33584589	33584768	0.0035486	0.144625	0.857,0.946,0.667,0.8,0.676	0.897,0.939,1.0,1.0	-0.17	SE
21720	ENSG00000235437	LINC01278	X	-	63516909	63517082	63432363	63432491	63560831	63561049	0.0105621	0.267113	0.356,0.377,0.519,0.323,0.308	0.558,0.538,0.636,0.455	-0.17	SE
5276	ENSG00000171163	ZNF692	1	-	248857827	248858034	248857827	248857859	248858130	248858321	0.0412606	0.619465	0.739,0.765,0.241,0.579,0.643	0.769,0.8,0.75,0.733	-0.17	3ASS
33376	ENSG00000179988	PSTK	10	+	122982732	122983024	122980477	122980695	122983271	122983470	3.13815e-05	0.00607756	0.8,0.778,0.444,0.478,1.0	0.818,0.667,1.0,1.0	-0.171	SE
22860	ENSG00000055483	USP36	17	-	78797785	78797879	78787380	78787658	78798399	78798551	0.000132291	0.0179186	0.6,1.0,0.739,0.391,0.667	0.917,0.818,1.0,0.667	-0.171	SE
5046	ENSG00000168564	CDKN2AIP	4	+	183445534	183445665	183445534	183445634	183446087	183448198	0.0321176	0.43083	0.399,0.327,0.446,0.457,0.614	0.48,0.666,0.599,0.737	-0.172	5ASS
5019	ENSG00000048991	R3HDM1	2	+	135651729	135652032	135651732	135652032	135645378	135645527	0.0309216	0.553967	0.481,0.506,0.414,0.774,0.435	0.697,0.837,0.518,0.723	-0.172	3ASS
38926	ENSG00000062598	ELMO2	20	-	46398696	46398771	46394404	46394532	46406547	46406617	0.0101002	0.263126	0.917,0.821,0.674,0.49,0.656	0.901,0.636,1.0,1.0	-0.173	SE
5000	ENSG00000161013	MGAT4B	5	-	179801553	179801719	179801553	179801692	179801783	179801969	0.00162185	0.101109	0.659,0.817,0.77,0.67,0.834	0.88,0.814,1.0,1.0	-0.173	3ASS
6520	ENSG00000130529	TRPM4	19	+	49181348	49181461	49172008	49172108	49182577	49182867	3.10939e-05	0.00607513	0.73,0.604,0.667,0.711,0.667	0.842,0.897,0.878,0.784	-0.174	SE
31514	ENSG00000007541	PIGQ	16	+	582247	582309	580857	580972	582882	583035	0.0392181	0.567501	0.411,0.894,0.518,0.617,0.522	0.457,0.87,0.849,0.89	-0.174	SE
3010	ENSG00000241322	CDRT1	17	-	15594747	15594890	15594747	15594826	15596513	15596662	0.0164068	0.382854	1.0,1.0,0.506,0.725,0.0	1.0,0.281,1.0,1.0	-0.174	3ASS
23919	ENSG00000228794	LINC01128	1	+	841199	841373	829002	829104	851926	851998	0.0183181	0.370355	0.1,0.0,0.231,0.231,0.0	0.4,0.333,0.417,0.0	-0.175	SE
5465	ENSG00000242086	LINC00969	3	+	195708133	195708807	195708133	195708268	195708746	195708807	0.0297057	0.344983	0.667,0.6,0.0,1.0,0.0	1.0,0.75,0.765,0.0	-0.175	RI
21627	ENSG00000221978	CCNL2	1	-	1388491	1388510	1387953	1388065	1388625	1388743	0.0185858	0.371731	0.172,0.143,0.0,0.492,0.112	0.357,0.25,0.416,0.416	-0.176	SE
236	ENSG00000187531	SIRT7	17	-	81917829	81918132	81917829	81917967	81918038	81918132	0.00683844	0.152672	0.0,0.079,0.219,0.183,0.0	0.412,0.359,0.318,0.0	-0.176	RI
5437	ENSG00000176783	RUFY1	5	+	179559691	179560198	179559691	179559835	179560024	179560198	0.013479	0.229144	0.429,0.652,1.0,0.765,0.692	0.7,0.833,1.0,1.0	-0.176	RI
34094	ENSG00000111877	MCM9	6	-	118932606	118932740	118931489	118931738	118934890	118935024	0.0137231	0.312028	0.818,0.846,0.75,1.0,0.2	0.6,1.0,1.0,1.0	-0.177	SE
32696	ENSG00000122257	RBBP6	16	+	24567791	24567893	24567142	24567505	24568744	24570113	0.0125977	0.29722	0.526,0.581,0.512,0.478,0.385	0.653,0.667,0.617,0.76	-0.178	SE
1177	ENSG00000179195	ZNF664	12	+	123973218	123973352	123973218	123973303	123973885	123974553	0.0460301	0.526823	0.481,0.376,0.286,0.51,0.2	0.786,0.394,0.565,0.448	-0.178	5ASS
1207	ENSG00000110583	NAA40	11	+	63945839	63947003	63945839	63945935	63946724	63947003	8.46294e-05	0.00824621	0.769,0.882,0.833,1.0,0.619	1.0,1.0,1.0,1.0	-0.179	RI
3449	ENSG00000135740	SLC9A5	16	+	67255752	67255930	67255838	67255930	67255392	67255471	0.0120579	0.343448	0.405,1.0,0.754,0.561,0.277	1.0,0.113,1.0,1.0	-0.179	3ASS
266	ENSG00000135870	RC3H1	1	-	173943441	173943615	173943441	173943588	173946475	173946608	0.0129877	0.355028	0.508,0.537,0.436,0.249,0.608	0.587,1.0,0.0,1.0	-0.179	3ASS
18158	ENSG00000129187	DCTD	4	-	182916672	182916857	182916418	182916539	182917310	182917378	0.00178903	0.0992417	0.333,0.913,0.733,0.571,1.0	0.714,0.846,1.0,1.0	-0.18	SE
2324	ENSG00000175203	DCTN2	12	-	57538252	57538347	57538518	57538524	57535748	57535845	4.4355e-06	0.000730872	0.612,0.791,0.791,0.759,1.0	1.0,0.883,1.0,1.0	-0.18	MEX
3381	ENSG00000111364	DDX55	12	+	123605930	123606159	123605930	123605981	123606072	123606159	0.00258567	0.0914139	0.179,0.127,0.0,0.05,0.0	0.091,0.167,0.282,0.467	-0.181	RI
4010	ENSG00000133460	SLC2A11	22	+	23875084	23875241	23875120	23875241	23868480	23868641	0.00100569	0.077255	0.63,0.758,0.661,0.768,0.67	0.872,0.84,0.801,1.0	-0.181	3ASS
6154	ENSG00000100416	TRMU	22	+	46350345	46350463	46350349	46350463	46346421	46346544	0.0107089	0.323179	0.401,0.446,0.693,0.642,0.659	0.863,0.813,0.829,0.492	-0.181	3ASS
2929	ENSG00000099849	RASSF7	11	+	563395	563478	563188	563317	563557	564018	0.00244241	0.117994	0.0,0.342,0.0,1.0,1.0	1.0,0.342,0.258,1.0	-0.182	SE
13210	ENSG00000145016	RUBCN	3	-	197717976	197718130	197705091	197705175	197749268	197749699	0.027574	0.471922	1.0,0.6,0.625,0.867,1.0	1.0,1.0,1.0,1.0	-0.182	SE
717	ENSG00000164081	TEX264	3	+	51672209	51672301	51672340	51672392	51671174	51671288	0.000107553	0.00938243	0.78,0.557,0.876,0.663,0.702	1.0,0.926,0.663,1.0	-0.182	MEX
1761	ENSG00000179818	PCBP1-AS1	2	-	69996685	69996888	70032132	70032255	69988741	69988838	0.000146179	0.0116953	0.8,0.8,0.667,0.429,0.588	0.667,1.0,0.8,0.889	-0.182	MEX
7	ENSG00000140374	ETFA	15	-	76284364	76284460	76284804	76284927	76283756	76283825	0.00545349	0.172075	0.714,0.833,1.0,1.0,0.545	1.0,1.0,1.0,1.0	-0.182	MEX
6526	ENSG00000215883	CYB5RL	1	-	54190737	54190896	54187651	54187739	54195418	54195436	0.00170173	0.0960892	0.5,0.667,1.0,0.667,1.0	0.8,1.0,1.0,1.0	-0.183	SE
4250	ENSG00000196998	WDR45	X	-	49076644	49077911	49076644	49076750	49077836	49077911	0.0290195	0.342997	0.52,0.567,0.4,0.355,0.784	0.655,0.5,0.946,0.733	-0.183	RI
21140	ENSG00000269893	SNHG8	4	+	118279106	118279137	118278754	118278792	118279388	118279431	0.0288039	0.485445	0.444,0.274,0.256,0.365,0.769	0.767,0.707,0.486,0.463	-0.184	SE
2213	ENSG00000185499	MUC1	1	-	155187721	155187858	155188007	155188063	155187454	155187576	0.0458729	0.61845	0.36,0.49,0.469,0.276,0.236	0.746,0.576,0.371,0.507	-0.184	MEX
4369	ENSG00000130734	ATG4D	19	+	10546838	10547253	10546838	10547071	10547188	10547253	0.0263405	0.323865	0.867,0.6,0.714,0.895,1.0	1.0,1.0,1.0,1.0	-0.185	RI
38421	ENSG00000139116	KIF21A	12	-	39318072	39318201	39311416	39311553	39319905	39320013	0.00973192	0.26137	0.2,0.0,0.2,0.25,0.0	0.6,0.333,0.333,0.0	-0.186	SE
22680	ENSG00000115107	STEAP3	2	+	119239362	119239430	119223830	119223888	119245488	119245988	0.0329281	0.516796	0.0,0.222,0.346,0.094,0.229	0.5,0.404,0.276,0.276	-0.186	SE
5846	ENSG00000115355	CCDC88A	2	-	55328293	55328435	55328293	55328432	55332565	55332693	0.0472421	0.661686	0.782,0.921,0.746,0.55,0.642	0.837,0.82,1.0,1.0	-0.186	3ASS
889	ENSG00000108848	LUC7L3	17	+	50737286	50737479	50738140	50738199	50736959	50737026	0.00644141	0.183704	0.768,0.524,0.645,0.508,0.498	0.805,0.901,0.778,0.623	-0.188	MEX
3255	ENSG00000137185	ZSCAN9	6	+	28225291	28225366	28225291	28225330	28227011	28227504	0.000226466	0.025712	0.782,0.545,0.264,0.742,1.0	1.0,0.418,1.0,1.0	-0.188	5ASS
2565	ENSG00000183077	AFMID	17	+	78205602	78205753	78205602	78205738	78205945	78206050	0.000382946	0.0380433	0.0,0.302,0.0,0.0,0.302	0.409,0.302,0.224,0.302	-0.188	5ASS
4489	ENSG00000118655	DCLRE1B	1	+	113906995	113907161	113905140	113905775	113908008	113908191	0.000653933	0.0504809	0.571,0.6,0.846,0.867,0.923	0.8,1.0,1.0,1.0	-0.189	SE
377	ENSG00000141013	GAS8	16	+	90031175	90031496	90031298	90031496	90027635	90027722	0.0116169	0.334646	0.191,0.098,0.189,0.25,0.111	0.12,0.4,0.429,0.478	-0.189	3ASS
14584	ENSG00000168781	PPIP5K1	15	-	43564866	43564992	43558794	43558932	43568462	43568553	0.00631959	0.201624	0.474,0.286,0.778,0.556,1.0	0.778,1.0,0.789,0.667	-0.19	SE
235	ENSG00000187531	SIRT7	17	-	81914293	81914702	81914293	81914530	81914603	81914702	0.0020313	0.0758414	0.156,0.184,0.178,0.073,0.107	0.367,0.465,0.178,0.307	-0.19	RI
22514	ENSG00000168003	SLC3A2	11	+	62870744	62870837	62856101	62856381	62871576	62871669	0.00235161	0.11438	0.182,0.0,0.0,0.0,0.0	0.0,0.176,0.733,0.0	-0.191	SE
14372	ENSG00000243156	MICAL3	22	-	17884274	17884358	17871836	17872023	17885877	17886051	0.047298	0.616801	0.041,0.0,0.0,0.0,0.0	0.0,0.0,0.187,0.608	-0.191	SE
1405	ENSG00000072134	EPN2	17	+	19313104	19313279	19313122	19313279	19312051	19312144	0.00136913	0.092553	0.704,0.834,0.508,0.739,0.815	0.843,0.873,0.929,1.0	-0.191	3ASS
16598	ENSG00000145362	ANK2	4	+	113372532	113372625	113369513	113369805	113373089	113373173	0.000323239	0.032306	0.467,0.4,0.339,0.298,0.539	0.619,0.689,0.546,0.55	-0.192	SE
34367	ENSG00000135926	TMBIM1	2	-	218284038	218284136	218281939	218282181	218285762	218285938	0.0373738	0.552366	0.174,0.103,0.226,0.103,0.0	0.211,0.429,0.158,0.455	-0.192	SE
2121	ENSG00000034152	MAP2K3	17	+	21295674	21295769	21284710	21284969	21296085	21296210	0.0491936	0.633293	0.0,0.438,0.0,0.2,0.0	0.517,0.333,0.0,0.429	-0.192	SE
1286	ENSG00000161618	ALDH16A1	19	+	49461618	49462036	49461618	49461800	49462569	49462755	3.7951e-05	0.00754039	0.824,0.922,0.586,0.722,0.63	1.0,1.0,0.889,0.826	-0.192	5ASS
376	ENSG00000141013	GAS8	16	+	90031189	90031496	90031298	90031496	90027635	90027722	0.010935	0.326119	0.174,0.115,0.189,0.28,0.149	0.137,0.429,0.448,0.478	-0.192	3ASS
29041	ENSG00000144182	LIPT1	2	+	99156300	99156426	99154954	99155051	99161956	99162275	0.0397863	0.571132	0.714,0.5,0.692,0.538,0.533	0.727,1.0,0.714,0.714	-0.193	SE
3193	ENSG00000145014	TMEM44	3	-	194625896	194625926	194623528	194623695	194628382	194628509	0.00026369	0.0281077	0.779,1.0,0.501,0.531,0.819	1.0,0.806,0.872,1.0	-0.194	SE
21631	ENSG00000140488	CELF6	15	-	72304745	72304794	72290126	72290255	72315844	72315927	0.0052444	0.179792	1.0,1.0,0.82,0.809,0.394	1.0,1.0,1.0,1.0	-0.195	SE
1600	ENSG00000268895	A1BG-AS1	19	+	58353713	58355183	58353713	58353857	58354368	58355183	0.0105517	0.1957	0.714,0.714,0.719,0.58,0.463	0.714,0.772,1.0,0.852	-0.196	RI
4009	ENSG00000214176	PLEKHM1P1	17	-	64814862	64815245	64804829	64805100	64821766	64822393	0.000822714	0.0591658	0.018,0.064,0.022,0.022,0.0	0.6,0.0,0.037,0.25	-0.197	SE
1513	ENSG00000117569	PTBP2	1	+	96806418	96806452	96804784	96804939	96806865	96806958	0.0014786	0.087519	0.0,0.422,0.154,0.238,0.046	0.568,0.422,0.062,0.422	-0.197	SE
37421	ENSG00000070081	NUCB2	11	+	17286633	17286713	17282788	17282943	17291239	17291365	0.00787496	0.228167	0.643,0.593,0.604,0.502,0.635	0.718,0.779,0.914,0.761	-0.198	SE
10072	ENSG00000135164	DMTF1	7	+	87155454	87155497	87154389	87154528	87163494	87163617	0.0372468	0.551532	0.0,0.0,0.0,0.0,0.0	0.29,0.505,0.0,0.0	-0.199	SE
35396	ENSG00000178163	ZNF518B	4	-	10454804	10454988	10439873	10446539	10457316	10457360	0.0423479	0.589135	1.0,1.0,0.455,1.0,0.143	0.875,0.8,1.0,1.0	-0.199	SE
18725	ENSG00000253540	FAM86HP	3	-	130103740	130104006	130102763	130102913	130104165	130104267	0.000215103	0.0244796	0.5,0.5,1.0,0.667,0.6	1.0,0.818,0.6,1.0	-0.201	SE
2136	ENSG00000185507	IRF7	11	-	613950	614037	614173	614399	613784	613865	0.00710227	0.184784	0.215,0.131,0.041,0.133,0.318	0.462,0.204,0.429,0.381	-0.201	MEX
1260	ENSG00000172262	ZNF131	5	+	43161248	43161931	43161248	43161606	43161708	43161931	0.0476454	0.446815	0.455,0.222,0.136,0.442,0.398	0.475,0.316,0.607,0.733	-0.202	RI
34564	ENSG00000103852	TTC23	15	-	99234987	99235078	99228552	99228732	99241364	99241559	0.0293673	0.489642	0.0,0.05,0.037,0.0,0.0	0.167,0.0,0.0,0.714	-0.203	SE
2040	ENSG00000213020	ZNF611	19	-	52707468	52707542	52714014	52714141	52702812	52706864	0.024042	0.445678	1.0,0.476,0.431,0.476,0.378	0.732,0.645,0.645,1.0	-0.203	MEX
5484	ENSG00000108599	AKAP10	17	-	19962839	19962991	19962839	19962966	19968413	19968461	1.33817e-05	0.00399088	0.931,0.703,0.846,0.797,0.703	1.0,1.0,1.0,1.0	-0.204	3ASS
32730	ENSG00000138640	FAM13A	4	-	88990972	88991150	88938087	88938241	89020459	89020669	0.00157084	0.0912297	0.625,0.692,0.714,0.643,0.769	0.929,0.647,1.0,1.0	-0.205	SE
4091	ENSG00000100167	2003-09-01	22	+	41994620	41998221	41994620	41994714	41996901	41998221	0.00012781	0.0111188	0.273,1.0,0.889,0.455,1.0	0.714,1.0,1.0,1.0	-0.205	RI
2125	ENSG00000133112	TPT1	13	-	45340711	45341158	45340711	45340820	45341041	45341158	0.000895126	0.0464419	0.362,0.389,1.0,1.0,1.0	1.0,0.824,1.0,1.0	-0.206	RI
13669	ENSG00000068745	IP6K2	3	-	48694701	48694824	48694174	48694240	48695089	48695418	0.00180693	0.0997337	0.101,0.297,0.217,0.057,0.273	0.421,0.235,0.619,0.31	-0.207	SE
7503	ENSG00000232677	LINC00665	19	-	36322129	36322225	36321992	36322030	36330252	36330492	0.0275981	0.471969	0.286,0.625,0.5,0.636,0.429	0.889,0.692,0.8,0.429	-0.207	SE
1280	ENSG00000164309	CMYA5	5	+	79761810	79763209	79761810	79761957	79763061	79763209	3.40178e-05	0.00453004	0.692,0.9,0.462,0.789,0.621	0.6,1.0,1.0,1.0	-0.207	RI
3820	ENSG00000000419	DPM1	20	-	50940864	50940955	50940864	50940933	50941104	50941209	0.012575	0.348707	0.212,0.075,0.0,0.059,0.0	0.168,0.245,0.447,0.245	-0.207	3ASS
10810	ENSG00000168961	LGALS9	17	+	27645313	27645349	27642237	27642348	27645860	27645911	3.19145e-07	0.000180669	1.0,0.651,0.664,0.846,0.798	1.0,1.0,1.0,1.0	-0.208	SE
39084	ENSG00000119231	SENP5	3	+	196885150	196886694	196867855	196868073	196899665	196899771	7.51321e-07	0.000345576	0.6,0.733,0.81,0.923,0.8	0.923,1.0,1.0,1.0	-0.208	SE
3644	ENSG00000124593	PRICKLE4	6	+	41783461	41784238	41783461	41783605	41784130	41784238	3.94741e-05	0.0049281	0.6,0.784,0.667,1.0,0.909	1.0,1.0,1.0,1.0	-0.208	RI
36906	ENSG00000079102	RUNX1T1	8	-	92062545	92062709	92017225	92017363	92075964	92076137	0.0164924	0.348439	0.524,0.692,0.571,0.429,0.444	0.765,1.0,0.2,1.0	-0.209	SE
13006	ENSG00000106086	PLEKHA8	7	+	30074070	30074132	30062671	30062742	30129265	30129472	0.017264	0.358508	1.0,1.0,0.735,0.675,0.543	1.0,1.0,1.0,1.0	-0.209	SE
2517	ENSG00000122085	MTERF4	2	-	241095129	241096438	241096392	241096438	241094276	241094432	8.97839e-06	0.00259476	0.529,0.789,1.0,0.7,0.826	1.0,0.917,1.0,1.0	-0.21	5ASS
36889	ENSG00000079102	RUNX1T1	8	-	92062545	92062627	92017225	92017363	92075964	92076137	0.0173427	0.358905	0.511,0.702,0.583,0.396,0.456	0.759,1.0,0.207,1.0	-0.212	SE
18699	ENSG00000105792	CFAP69	7	+	90309262	90309367	90307767	90307854	90310067	90311063	0.00320821	0.136213	0.688,0.727,0.484,0.514,0.63	1.0,0.6,0.806,0.882	-0.213	SE
6353	ENSG00000068650	ATP11A	13	+	112881812	112887168	112881875	112887168	112878216	112878303	2.92422e-05	0.00780305	0.78,1.0,0.674,0.674,0.805	1.0,1.0,1.0,1.0	-0.213	3ASS
36041	ENSG00000149743	TRPT1	11	-	64225785	64225869	64224800	64225580	64226049	64226229	7.75623e-05	0.0120706	0.501,0.627,0.399,0.529,0.742	0.789,0.817,0.813,0.674	-0.214	SE
16225	ENSG00000111596	CNOT2	12	+	70294236	70294294	70285399	70285586	70310894	70311017	0.000390195	0.0376777	0.549,0.379,1.0,1.0,1.0	1.0,1.0,1.0,1.0	-0.214	SE
1255	ENSG00000070371	CLTCL1	22	-	19196265	19196656	19196265	19196415	19196488	19196656	0.00503944	0.130731	0.177,0.033,0.136,0.0,0.0	0.293,0.081,0.181,0.58	-0.215	RI
3618	ENSG00000169762	TAPT1	4	-	16202461	16202580	16191360	16191523	16226258	16226471	0.000157791	0.0202541	0.692,1.0,0.714,0.714,0.8	1.0,1.0,1.0,1.0	-0.216	SE
8254	ENSG00000087586	AURKA	20	-	56388686	56388784	56388155	56388202	56392153	56392215	0.0246542	0.442831	0.667,0.0,0.6,1.0,0.0	0.846,0.833,1.0,0.0	-0.216	SE
2355	ENSG00000170390	DCLK2	4	+	150253473	150253556	150249567	150249684	150256019	150256119	0.0265888	0.461138	0.701,0.534,0.601,0.366,0.477	0.722,0.851,1.0,0.438	-0.217	SE
5365	ENSG00000170949	ZNF160	19	-	53091412	53091720	53091412	53091553	53091636	53091720	0.0015429	0.0623627	1.0,0.454,0.51,0.206,1.0	0.757,1.0,0.646,1.0	-0.217	RI
6541	ENSG00000221923	ZNF880	19	+	52379420	52379540	52374298	52374427	52383848	52383969	0.0257735	0.452431	0.125,0.257,0.4,0.333,0.655	0.615,0.619,0.417,0.636	-0.218	SE
7504	ENSG00000232677	LINC00665	19	-	36322129	36322384	36321992	36322030	36330252	36330492	0.0467089	0.613276	0.231,0.4,0.4,0.5,0.333	0.818,0.5,0.714,0.333	-0.218	SE
4508	ENSG00000148288	GBGT1	9	-	133152952	133155312	133152952	133154242	133155177	133155312	0.00140041	0.0608111	0.556,0.385,0.667,0.4,0.778	0.6,1.0,0.5,1.0	-0.218	RI
775	ENSG00000128596	CCDC136	7	+	128806236	128806858	128806236	128806395	128806687	128806858	0.00909689	0.179025	0.176,0.067,0.077,0.333,0.111	0.385,0.5,0.6,0.0	-0.218	RI
3470	ENSG00000163939	PBRM1	3	-	52679573	52679726	52679573	52679723	52682091	52682233	0.000282652	0.0349523	1.0,0.494,0.873,0.796,0.494	1.0,1.0,1.0,0.796	-0.218	3ASS
36907	ENSG00000079102	RUNX1T1	8	-	92062545	92062622	92017247	92017363	92075964	92076137	0.0133397	0.306147	0.463,0.708,0.59,0.403,0.463	0.764,1.0,0.212,1.0	-0.219	SE
2567	ENSG00000085978	ATG16L1	2	+	233272965	233273777	233272965	233273052	233274675	233274778	0.0475775	0.532268	0.727,0.576,0.481,0.385,0.867	1.0,0.576,0.727,1.0	-0.219	5ASS
1102	ENSG00000150433	TMEM218	11	-	125102131	125102351	125102131	125102317	125102636	125102809	0.0360316	0.593117	0.101,0.304,0.0,0.267,0.196	0.709,0.294,0.215,0.354	-0.219	3ASS
35376	ENSG00000005889	ZFX	X	+	24161714	24161842	24152719	24152830	24172714	24172800	0.0137746	0.312579	0.357,0.368,0.091,0.444,0.333	0.667,0.6,0.333,0.556	-0.22	SE
21367	ENSG00000205581	HMGN1	21	-	39347378	39347483	39347246	39347292	39348291	39348339	0.0228579	0.420897	1.0,0.667,1.0,0.467,0.5	0.789,1.0,1.0,1.0	-0.22	SE
5027	ENSG00000114026	OGG1	3	+	9759186	9759286	9759233	9759286	9756766	9756816	0.0185027	0.413255	0.248,0.0,0.569,0.0,0.141	0.248,1.0,0.397,0.0	-0.22	3ASS
4025	ENSG00000168010	ATG16L2	11	+	72821198	72821741	72821667	72821741	72817755	72817855	0.0378723	0.602484	0.455,0.0,0.286,0.5,0.4	0.333,0.333,0.75,0.778	-0.22	3ASS
19471	ENSG00000145439	CBR4	4	-	169005884	169005914	169001574	169002205	169006754	169006891	7.53207e-05	0.0118781	0.025,0.034,0.0,0.0,0.083	0.222,0.051,0.723,0.0	-0.221	SE
1999	ENSG00000142541	RPL13A	19	+	49489849	49490297	49489849	49490090	49490231	49490297	3.4452e-06	0.00105874	0.765,0.625,0.818,1.0,0.6	1.0,0.929,1.0,1.0	-0.221	RI
3273	ENSG00000119844	AFTPH	2	+	64579485	64581273	64579485	64579546	64581189	64581273	0.0303666	0.35062	0.125,0.6,0.2,0.0,1.0	0.429,0.5,0.5,1.0	-0.222	RI
1702	ENSG00000158483	FAM86C1	11	+	71791735	71791819	71793379	71793481	71789782	71789845	0.0278723	0.489487	0.459,0.446,0.463,0.58,0.58	0.633,0.608,1.0,0.674	-0.223	MEX
656	ENSG00000135164	DMTF1	7	+	87155454	87155497	87163238	87163332	87154389	87154528	0.0231469	0.434517	0.0,0.0,0.0,0.0,0.0	0.226,0.671,0.0,0.0	-0.224	MEX
6172	ENSG00000178038	ALS2CL	3	-	46681499	46681598	46681499	46681573	46682028	46682094	8.2002e-06	0.00301547	0.663,0.724,0.773,0.808,0.773	1.0,1.0,0.887,1.0	-0.224	3ASS
375	ENSG00000146054	TRIM7	5	-	181203476	181203640	181203544	181203640	181199850	181200081	0.000156501	0.0202336	0.487,0.533,0.837,0.774,0.82	0.811,1.0,0.851,1.0	-0.225	5ASS
7791	ENSG00000254986	DPP3	11	+	66482192	66482470	66482195	66482470	66480437	66480465	0.00450291	0.205674	0.295,0.348,0.376,0.53,0.533	0.642,0.683,0.746,0.494	-0.225	3ASS
3388	ENSG00000152076	CCDC74B	2	-	130142132	130142381	130142132	130142183	130143268	130143313	0.0389998	0.61091	0.167,0.12,0.263,0.2,0.091	0.636,0.5,0.268,0.171	-0.226	3ASS
5176	ENSG00000171827	ZNF570	19	+	37470303	37470387	37469476	37469557	37475880	37476007	0.000173365	0.0218717	0.851,1.0,0.147,0.58,0.674	1.0,1.0,0.509,1.0	-0.227	SE
29974	ENSG00000171302	CANT1	17	-	79000099	79000270	78998147	78998286	79009663	79009802	0.00530846	0.180864	0.714,0.75,0.667,0.455,1.0	1.0,1.0,0.778,1.0	-0.227	SE
28027	ENSG00000167065	DUSP18	22	-	30664954	30665121	30663514	30664080	30667461	30667885	0.0130809	0.302408	0.333,0.294,0.143,0.2,0.111	0.677,0.286,0.308,0.5	-0.227	SE
12572	ENSG00000220804	AC093642.5	2	+	242116182	242116232	242114638	242114741	242118964	242119057	0.0352382	0.5347	0.492,0.279,0.537,0.518,0.244	0.751,0.693,0.659,0.462	-0.227	SE
14037	ENSG00000151881	TMEM267	5	-	43476113	43476258	43453657	43454043	43479889	43479987	0.01071	0.269791	0.222,0.5,0.294,0.75,0.429	0.667,0.765,0.6,0.636	-0.228	SE
5611	ENSG00000124224	PPP4R1L	20	-	58245782	58247506	58245782	58246252	58247321	58247506	0.0291446	0.343459	0.4,0.455,0.429,0.2,0.375	1.0,0.667,0.4,0.333	-0.228	RI
76	ENSG00000189308	LIN54	4	-	82984160	82984876	82984823	82984876	82978882	82979006	0.0185482	0.353946	0.739,0.7,0.619,0.704,0.6	0.8,0.8,1.0,1.0	-0.228	5ASS
4026	ENSG00000168010	ATG16L2	11	+	72821547	72821741	72821667	72821741	72817755	72817855	0.0301954	0.548711	0.538,0.0,0.286,0.52,0.455	0.333,0.5,0.75,0.778	-0.23	3ASS
10503	ENSG00000172426	RSPH9	6	+	43666423	43666520	43656576	43656723	43670788	43672599	0.00229695	0.113196	0.0,0.5,0.0,1.0,0.0	1.0,0.714,0.077,0.333	-0.231	SE
3798	ENSG00000249859	PVT1	8	+	127855154	127855319	127795812	127796008	127890588	127890795	0.0140328	0.315495	0.429,0.333,0.1,0.0,0.333	0.167,0.714,0.667,0.333	-0.231	SE
2336	ENSG00000179532	DNHD1	11	+	6497584	6498961	6497584	6497667	6497770	6498961	0.000503066	0.0314023	0.333,0.5,0.455,0.556,1.0	0.2,1.0,1.0,1.0	-0.231	RI
4495	ENSG00000135541	AHI1	6	-	135497187	135497249	135492227	135492291	135497582	135497765	0.00446273	0.163353	0.497,0.509,0.581,0.372,0.416	1.0,0.826,1.0,0.0	-0.232	SE
6746	ENSG00000148541	FAM13C	10	-	59252798	59252998	59252798	59252995	59254347	59254443	0.0236672	0.468593	0.746,0.281,0.494,0.494,0.494	1.0,1.0,0.328,0.62	-0.235	3ASS
2412	ENSG00000198945	L3MBTL3	6	+	130049650	130049830	130049281	130049393	130051248	130051343	0.00998761	0.26282	0.111,0.294,0.25,0.273,0.2	0.429,0.6,0.263,0.556	-0.236	SE
952	ENSG00000115317	HTRA2	2	+	74531338	74531702	74531338	74531411	74531596	74531702	0.000480879	0.0304939	0.579,0.913,0.692,0.36,0.905	0.862,1.0,0.846,1.0	-0.237	RI
6525	ENSG00000215883	CYB5RL	1	-	54186180	54186286	54184160	54184265	54187651	54187739	0.000770082	0.0564846	0.25,0.143,0.0,0.125,0.0	0.714,0.333,0.333,0.0	-0.241	SE
13980	ENSG00000104983	CCDC61	19	+	45996244	45996401	45995470	45995504	46003007	46003166	0.0317776	0.507292	0.048,0.154,0.143,0.222,0.053	0.125,0.333,0.6,0.4	-0.241	SE
2120	ENSG00000076344	RGS11	16	-	274213	275082	274213	274265	274975	275082	0.000103037	0.00957282	0.5,0.451,0.778,0.722,0.722	0.882,0.846,0.917,0.857	-0.241	RI
12648	ENSG00000241769	LINC00893	X	-	149537632	149537778	149536173	149536255	149538114	149538172	0.0188859	0.375641	0.0,0.143,0.25,0.0,1.0	0.5,0.25,0.333,1.0	-0.242	SE
7044	ENSG00000185090	MANEAL	1	+	37799566	37801133	37799843	37801133	37796743	37796820	0.000221449	0.0303445	0.6,0.455,0.455,1.0,0.778	0.6,1.0,1.0,1.0	-0.242	3ASS
1005	ENSG00000131196	NFATC1	18	+	79486247	79486937	79486247	79486630	79527527	79529323	0.0042222	0.145895	0.692,0.529,0.571,0.333,0.714	0.25,1.0,1.0,1.0	-0.245	5ASS
4265	ENSG00000135905	DOCK10	2	-	224805407	224805529	224805407	224805502	224806125	224806237	1.39835e-06	0.000979402	0.853,0.575,0.834,0.644,0.608	1.0,1.0,0.795,1.0	-0.246	3ASS
38051	ENSG00000198270	TMEM116	12	-	111965594	111965759	111943264	111943369	111978735	111978787	0.00377682	0.148371	0.75,0.833,0.833,0.0,0.6	1.0,1.0,1.0,0.4	-0.247	SE
12980	ENSG00000237187	NR2F1-AS1	5	-	93438702	93438741	93409808	93411509	93544794	93544915	0.00107731	0.0699556	0.584,0.584,0.737,0.584,0.678	0.849,1.0,0.678,1.0	-0.248	SE
34452	ENSG00000140993	TIGD7	16	-	3304763	3304944	3301841	3302009	3305211	3305430	0.0185623	0.371731	0.273,0.0,1.0,0.0,0.0	0.333,1.0,0.25,0.429	-0.248	SE
4122	ENSG00000166169	POLL	10	-	101587821	101588270	101587884	101588270	101587245	101587406	0.000481491	0.042147	0.898,0.657,0.228,0.329,0.702	0.825,0.78,0.639,1.0	-0.248	5ASS
38927	ENSG00000062598	ELMO2	20	-	46398696	46398771	46394404	46394503	46406547	46406617	0.000392111	0.0376777	0.547,0.806,0.718,0.572,0.57	0.918,0.715,0.932,1.0	-0.249	SE
2382	ENSG00000001631	KRIT1	7	-	92244901	92245171	92245426	92245574	92242033	92242137	2.34813e-06	0.000497467	0.769,0.545,0.6,0.667,0.875	0.909,1.0,0.857,1.0	-0.25	MEX
1284	ENSG00000072682	P4HA2	5	-	132226696	132227221	132226931	132227221	132218544	132218644	0.0217039	0.364614	0.286,0.333,0.4,0.125,0.702	0.571,0.545,0.672,0.688	-0.25	5ASS
22800	ENSG00000163681	SLMAP	3	+	57871635	57871698	57865241	57865292	57890040	57890100	0.0031568	0.134808	0.414,0.812,0.541,0.596,0.639	0.747,0.855,1.0,0.805	-0.251	SE
26227	ENSG00000177058	SLC38A9	5	-	55702738	55702894	55697878	55697992	55704321	55704434	0.0437862	0.598954	0.0,0.455,0.263,0.286,0.143	0.5,0.538,0.556,0.333	-0.252	SE
13371	ENSG00000101407	TTI1	20	-	38019004	38019144	38011514	38013857	38033403	38033461	0.0349697	0.532936	0.25,0.0,0.067,0.077,0.0	0.125,0.091,0.111,1.0	-0.253	SE
4056	ENSG00000167766	ZNF83	19	-	52616717	52616875	52616717	52616841	52618935	52619062	0.000124579	0.0230695	0.836,0.814,0.477,0.378,0.719	0.593,1.0,1.0,1.0	-0.253	3ASS
2345	ENSG00000058673	ZC3H11A	1	+	203796292	203796601	203796292	203796496	203801574	203801628	0.019116	0.353946	0.378,0.5,0.455,0.486,0.515	0.655,0.545,0.684,1.0	-0.254	5ASS
5766	ENSG00000152455	SUV39H2	10	+	14881499	14881645	14878888	14878919	14896845	14897517	4.01208e-05	0.00732056	0.273,0.7,0.571,0.333,0.6	1.0,1.0,0.0,1.0	-0.255	SE
6930	ENSG00000116353	MECR	1	-	29216587	29216812	29216587	29216685	29220837	29220921	0.0114167	0.333576	0.419,0.394,0.455,0.393,0.647	0.467,1.0,1.0,0.4	-0.255	3ASS
6032	ENSG00000168517	HEXIM2	17	+	45162487	45162635	45160699	45160943	45162749	45162859	1.65632e-05	0.00373145	0.8,0.818,0.667,0.714,0.5	0.826,1.0,1.0,1.0	-0.257	SE
29713	ENSG00000114346	ECT2	3	+	172755482	172755575	172755294	172755374	172756982	172757130	0.00747557	0.220893	0.263,0.267,0.238,0.286,0.222	0.3,0.615,0.684,0.455	-0.258	SE
761	ENSG00000182473	EXOC7	17	-	76090328	76090397	76091142	76091235	76089174	76089320	0.0111654	0.270733	0.592,0.555,0.554,0.489,1.0	0.755,0.829,1.0,1.0	-0.258	MEX
3656	ENSG00000153113	CAST	5	+	96740744	96740783	96740037	96740118	96741265	96741358	7.3003e-05	0.0116794	1.0,1.0,0.547,0.004,0.54	1.0,1.0,1.0,0.51	-0.259	SE
5741	ENSG00000170954	ZNF415	19	-	53115209	53115307	53107897	53109908	53116312	53116433	0.0139976	0.315346	0.333,0.429,0.538,0.308,0.172	0.619,0.5,0.44,0.9	-0.259	SE
38388	ENSG00000157214	STEAP2	7	+	90216494	90216603	90211872	90212045	90225049	90225346	0.00113006	0.0727193	0.667,0.474,0.686,0.375,0.25	1.0,1.0,1.0,0.0	-0.26	SE
5046	ENSG00000131503	ANKHD1	5	+	140438493	140438617	140438502	140438617	140436103	140436257	0.00331547	0.161629	0.0,0.821,0.355,0.314,0.478	0.616,1.0,1.0,0.0	-0.26	3ASS
1160	ENSG00000178104	PDE4DIP	1	+	149001590	149002026	149001590	149001696	149002849	149003042	0.00285768	0.11021	0.485,0.4,0.403,0.75,0.419	0.615,0.824,0.8,0.769	-0.261	5ASS
6009	ENSG00000165983	PTER	10	+	16437356	16437490	16436983	16437047	16484336	16484816	0.0126652	0.297471	0.6,0.6,0.333,0.667,0.6	1.0,0.294,1.0,1.0	-0.263	SE
3480	ENSG00000197774	EME2	16	+	1775040	1775408	1775040	1775132	1775314	1775408	0.0188983	0.281187	0.5,0.378,0.676,0.565,0.538	0.73,0.688,0.76,1.0	-0.263	RI
1698	ENSG00000205336	ADGRG1	16	+	57641586	57641708	57628689	57628802	57650252	57650351	0.00204365	0.107148	1.0,0.143,0.667,0.2,0.0	1.0,0.714,0.75,0.2	-0.264	SE
23244	ENSG00000186352	ANKRD37	4	+	185396831	185396950	185396044	185396424	185397149	185397255	0.0335273	0.520571	0.538,1.0,0.444,0.429,0.333	0.6,0.875,0.778,1.0	-0.264	SE
4847	ENSG00000172663	TMEM134	11	-	67467164	67467388	67467311	67467388	67465055	67465267	0.0473092	0.532268	0.4,0.273,0.111,0.067,1.0	0.385,0.333,0.818,1.0	-0.264	5ASS
38049	ENSG00000198270	TMEM116	12	-	111965594	111965759	111938183	111938210	111991757	111991889	0.000478672	0.0414436	0.8,0.429,0.6,0.5,0.529	0.6,0.75,1.0,1.0	-0.266	SE
4486	ENSG00000119636	BBOF1	14	+	74022915	74023144	74019355	74019534	74029183	74029249	0.0166645	0.351067	0.0,0.081,0.161,0.116,0.286	0.385,0.222,0.778,0.2	-0.267	SE
1395	ENSG00000165233	CARD19	9	+	93110567	93112289	93110567	93110721	93112217	93112289	0.00466761	0.125148	0.455,0.462,0.231,0.395,0.568	0.467,0.588,0.808,0.895	-0.267	RI
5877	ENSG00000078808	SDF4	1	-	1218768	1219005	1218768	1218943	1223243	1223357	3.02502e-07	0.000306737	0.581,0.704,0.899,0.735,0.471	1.0,1.0,0.781,1.0	-0.267	3ASS
35829	ENSG00000088448	ANKRD10	13	-	110900529	110900694	110893196	110893263	110906032	110906124	0.000275704	0.0284439	0.527,0.804,0.529,0.683,0.642	1.0,0.875,0.747,1.0	-0.268	SE
2495	ENSG00000135740	SLC9A5	16	+	67255392	67255930	67255392	67255471	67255838	67255930	0.00858889	0.172404	0.333,1.0,0.692,0.6,0.2	1.0,0.333,1.0,1.0	-0.268	RI
4357	ENSG00000178038	ALS2CL	3	-	46676641	46677022	46676641	46676738	46676848	46677022	0.0192081	0.282119	0.0,0.333,0.111,0.0,0.0	1.0,0.0,0.231,0.2	-0.269	RI
1606	ENSG00000166278	C2	6	+	31933866	31933965	31935922	31936061	31933609	31933783	0.00640925	0.183704	0.566,0.556,0.45,0.524,0.476	0.636,1.0,1.0,0.5	-0.27	MEX
5954	ENSG00000188033	ZNF490	19	-	12609869	12609974	12609157	12609202	12610563	12610803	0.0150585	0.329169	0.6,0.0,0.0,1.0,0.0	0.714,1.0,0.333,0.333	-0.275	SE
35827	ENSG00000088448	ANKRD10	13	-	110900529	110900661	110892956	110893263	110906032	110906124	0.000163808	0.0207848	0.5,0.815,0.556,0.636,0.642	1.0,0.875,0.753,1.0	-0.277	SE
111	ENSG00000155749	ALS2CR12	2	-	201330735	201330833	201342369	201342431	201330469	201330522	0.000929545	0.0430786	0.0,0.0,0.0,0.253,0.543	0.283,0.64,0.283,0.543	-0.278	MEX
2699	ENSG00000177943	MAMDC4	9	+	136856463	136856826	136856463	136856575	136856709	136856826	2.73652e-06	0.000993856	0.857,0.647,0.545,0.2,1.0	1.0,0.714,1.0,1.0	-0.279	RI
16167	ENSG00000213420	GPC2	7	-	100175571	100175894	100174684	100174765	100176206	100176365	0.00256197	0.12138	0.067,0.0,0.0,0.0,0.0	0.6,0.25,0.0,0.333	-0.282	SE
23358	ENSG00000198836	OPA1	3	+	193617783	193617837	193615673	193615770	193618868	193618936	0.0304907	0.497542	0.281,0.556,0.715,0.135,0.385	1.0,0.653,0.135,1.0	-0.283	SE
979	ENSG00000204525	HLA-C	6	-	31269492	31270085	31269492	31269543	31269965	31270085	5.35168e-05	0.00593888	0.233,0.971,0.337,1.0,1.0	1.0,1.0,0.964,1.0	-0.283	RI
914	ENSG00000170919	TPT1-AS1	13	+	45344304	45344446	45344328	45344446	45341512	45341614	0.00835979	0.277021	0.284,0.614,0.781,0.323,0.261	0.799,1.0,0.704,0.443	-0.284	3ASS
32063	ENSG00000270011	ZNF559-ZNF177	19	+	9341101	9341184	9324694	9324780	9364861	9364909	0.0093538	0.255084	0.61,0.806,0.342,1.0,0.206	1.0,1.0,1.0,0.51	-0.285	SE
30929	ENSG00000197150	ABCB8	7	+	151033442	151033604	151028449	151028610	151034272	151034428	0.0277722	0.473241	0.0,0.0,0.0,0.1,0.25	0.333,0.0,1.0,0.091	-0.286	SE
15351	ENSG00000235954	TTC28-AS1	22	+	27922017	27922178	27919517	27919545	27935150	27935230	0.00186618	0.100984	0.143,0.778,0.667,0.5,0.75	1.0,1.0,0.789,0.636	-0.289	SE
17057	ENSG00000204120	GIGYF2	2	+	232700584	232700654	232697369	232697392	232703423	232703489	0.0376019	0.554559	0.436,0.35,0.297,0.314,0.2	0.48,0.429,0.53,1.0	-0.29	SE
1240	ENSG00000171943	SRGAP2C	1	+	121382700	121382925	121382703	121382925	121374825	121374954	0.006038	0.239161	0.281,0.83,0.662,0.196,0.395	0.854,0.662,0.746,0.796	-0.292	3ASS
15365	ENSG00000132549	VPS13B	8	+	99507136	99507203	99502835	99502950	99507769	99507911	3.86402e-06	0.00115283	0.605,1.0,0.76,0.821,0.247	0.92,1.0,1.0,1.0	-0.293	SE
2955	ENSG00000119801	YPEL5	2	+	30155814	30155910	30155849	30155910	30148244	30148541	0.0224367	0.455016	0.153,0.126,0.153,0.0,1.0	0.311,0.591,1.0,0.42	-0.294	3ASS
2412	ENSG00000242086	LINC00969	3	+	195689338	195689438	195696360	195696589	195688532	195688797	0.0177052	0.364678	0.25,0.25,0.0,0.526,0.286	0.556,0.429,0.75,0.5	-0.296	MEX
5602	ENSG00000142046	TMEM91	19	+	41382771	41384083	41382771	41382921	41383560	41384083	0.0348159	0.373896	0.692,0.8,0.067,0.692,0.745	1.0,1.0,0.586,1.0	-0.297	RI
5248	ENSG00000157429	ZNF19	16	-	71478878	71479100	71478878	71479005	71482081	71482143	0.0114482	0.333576	1.0,0.391,0.2,0.143,0.25	0.667,0.4,0.714,1.0	-0.298	3ASS
27371	ENSG00000179818	PCBP1-AS1	2	-	70032132	70032255	69996870	69996888	70051202	70051305	2.99019e-05	0.00594751	1.0,0.778,0.714,0.429,0.579	1.0,1.0,1.0,1.0	-0.3	SE
27835	ENSG00000187860	CCDC157	22	+	30375478	30375663	30373922	30374091	30376258	30376347	0.00513028	0.178653	1.0,0.0,1.0,0.5,0.5	1.0,1.0,0.6,1.0	-0.3	SE
2439	ENSG00000237125	HAND2-AS1	4	+	173530457	173530632	173530457	173530539	173530966	173531078	0.0262283	0.389625	0.067,0.143,0.2,0.067,0.091	0.08,0.5,1.0,0.075	-0.3	5ASS
23950	ENSG00000105072	C19orf44	19	+	16513013	16513109	16509498	16509988	16514496	16514663	6.15888e-07	0.000302736	0.455,0.6,0.375,0.789,1.0	1.0,1.0,1.0,0.778	-0.301	SE
24189	ENSG00000067798	NAV3	12	+	78127166	78127208	78121939	78122428	78128705	78128866	0.019294	0.379993	0.653,0.54,0.578,0.813,0.0	0.878,0.673,0.733,1.0	-0.304	SE
30389	ENSG00000123191	ATP7B	13	-	51958310	51958544	51957515	51957607	51960147	51960322	1.92498e-05	0.00420789	0.538,0.714,0.692,0.889,0.429	1.0,0.846,1.0,1.0	-0.309	SE
21392	ENSG00000139579	NABP2	12	+	56223583	56223712	56222014	56222199	56224833	56224935	0.0472697	0.616797	0.2,0.333,0.0,0.0,0.0	0.0,1.0,0.0,0.667	-0.31	SE
37595	ENSG00000160172	FAM86C2P	11	-	67799373	67799475	67796682	67796833	67803001	67803064	0.0391646	0.567373	0.6,0.333,0.5,1.0,1.0	1.0,1.0,1.0,1.0	-0.313	SE
30101	ENSG00000078304	PPP2R5C	14	+	101831700	101831804	101786017	101786183	101836168	101836432	0.0300678	0.495406	0.111,0.143,0.0,0.25,0.143	0.2,0.083,1.0,0.5	-0.316	SE
110	ENSG00000204815	TTC25	17	+	41935470	41935543	41935598	41935749	41935216	41935348	0.000149838	0.0116953	0.0,1.0,0.0,1.0,0.0	1.0,1.0,0.356,0.525	-0.32	MEX
2679	ENSG00000100802	C14orf93	14	-	22999053	22999402	22999053	22999156	23000958	23001037	0.00114014	0.0814159	0.5,0.833,0.25,0.5,0.545	1.0,1.0,0.636,0.75	-0.321	3ASS
20311	ENSG00000121067	SPOP	17	-	49636758	49636809	49622732	49622876	49675894	49676016	0.0121909	0.29192	0.339,0.562,0.114,0.516,0.461	0.719,1.0,0.445,0.719	-0.322	SE
3476	ENSG00000110203	FOLR3	11	+	72138960	72139149	72138960	72139110	72139112	72139149	8.93361e-07	0.000446122	0.0,0.0,0.0,0.0,0.0	0.622,0.0,0.664,0.0	-0.322	RI
18083	ENSG00000116922	C1orf109	1	-	37691458	37691581	37690333	37690438	37692029	37692216	0.000561408	0.0462492	0.636,0.579,0.231,0.385,0.647	0.857,0.667,0.75,1.0	-0.323	SE
3212	ENSG00000090061	CCNK	14	+	99500765	99502376	99500765	99500871	99502206	99502376	1.33566e-07	0.000133399	0.714,0.846,0.6,0.571,0.5	1.0,0.875,1.0,1.0	-0.323	RI
4066	ENSG00000132581	SDF2	17	-	28651485	28651577	28651485	28651542	28655286	28655483	8.3632e-05	0.0176673	0.685,0.879,0.628,0.42,0.591	1.0,1.0,0.853,1.0	-0.323	3ASS
5337	ENSG00000255857	PXN-AS1	12	+	120210929	120211106	120209838	120209934	120212374	120213138	0.026126	0.455257	0.059,0.032,0.059,0.0,0.158	0.088,0.368,0.091,1.0	-0.325	SE
3500	ENSG00000026559	KCNG1	20	-	51013728	51013844	51012358	51012416	51022869	51023094	0.0291361	0.488805	0.12,0.097,0.2,0.5,0.0	0.333,0.371,0.333,1.0	-0.326	SE
7224	ENSG00000196696	PDXDC2P	16	-	70038904	70039100	70038904	70038985	70042350	70042416	0.00508999	0.22049	0.294,0.286,0.143,0.714,0.739	1.0,0.857,0.556,0.636	-0.327	3ASS
171	ENSG00000257621	PSMA3-AS1	14	-	58273978	58274135	58273978	58274010	58291634	58291707	0.00893035	0.283706	0.286,0.5,0.286,0.333,0.238	0.677,1.0,0.407,0.538	-0.327	3ASS
37734	ENSG00000154134	ROBO3	11	+	124877936	124878131	124877387	124877658	124878583	124878796	0.00938726	0.255084	0.25,0.143,0.091,0.143,0.5	0.636,0.077,1.0,0.5	-0.328	SE
12651	ENSG00000241769	LINC00893	X	-	149538723	149538906	149538114	149538172	149540694	149540842	0.0208638	0.397651	0.0,0.125,0.5,1.0,0.286	0.714,0.467,0.667,1.0	-0.33	SE
30979	ENSG00000198081	ZBTB14	18	-	5293971	5294001	5293243	5293327	5295812	5296040	0.0415901	0.584114	0.0,0.232,0.531,0.0,0.43	0.361,1.0,0.232,0.694	-0.333	SE
2746	ENSG00000068745	IP6K2	3	-	48695089	48695421	48695089	48695418	48715314	48715527	0.0496769	0.668068	0.746,0.494,0.0,0.328,0.395	0.62,0.796,0.494,1.0	-0.335	3ASS
35828	ENSG00000088448	ANKRD10	13	-	110894108	110894202	110892691	110893263	110906032	110906124	0.0163772	0.347751	0.278,0.63,0.36,0.512,0.429	1.0,0.692,0.421,1.0	-0.336	SE
16118	ENSG00000069020	MAST4	5	+	66963706	66963787	66958896	66959294	67054403	67054492	0.00335047	0.139306	0.648,0.345,0.513,0.808,1.0	1.0,1.0,1.0,1.0	-0.337	SE
36770	ENSG00000105136	ZNF419	19	+	57490146	57490185	57487721	57487983	57491467	57491597	0.000702295	0.0534664	1.0,0.512,0.678,0.71,0.412	1.0,1.0,1.0,1.0	-0.338	SE
25496	ENSG00000167182	SP2	17	+	47897814	47897927	47896181	47896293	47915311	47915388	0.0243933	0.439637	0.143,0.2,0.2,0.333,0.28	0.308,0.4,0.571,1.0	-0.339	SE
588	ENSG00000136960	ENPP2	8	-	119570704	119572250	119570704	119570841	119572175	119572250	6.31041e-05	0.00672539	0.049,0.134,0.053,0.047,0.25	0.111,0.429,0.652,0.6	-0.341	RI
1404	ENSG00000188672	RHCE	1	-	25375348	25375428	25385710	25385844	25370466	25370540	0.00640663	0.183704	0.0,0.0,0.486,0.486,0.486	0.791,1.0,0.274,0.486	-0.346	MEX
3939	ENSG00000002016	RAD52	12	-	926795	927263	926795	926946	927144	927263	0.00332458	0.102074	0.636,0.333,1.0,0.0,0.455	0.75,1.0,0.75,0.833	-0.348	RI
14389	ENSG00000170264	FAM161A	2	-	61838537	61838705	61836009	61836109	61839420	61840581	0.0428473	0.592243	0.143,0.25,0.333,0.333,0.238	1.0,1.0,0.2,0.25	-0.353	SE
5092	ENSG00000124593	PRICKLE4	6	+	41783733	41784238	41784130	41784238	41783461	41783605	6.22194e-06	0.00286775	0.333,0.704,0.333,1.0,0.857	1.0,1.0,1.0,1.0	-0.355	3ASS
4528	ENSG00000161996	WDR90	16	+	651823	652039	651826	652039	651643	651747	0.000338433	0.0399036	0.423,0.328,0.0,1.0,0.0	0.328,0.494,1.0,1.0	-0.355	3ASS
21485	ENSG00000163689	C3orf67	3	-	58849031	58849409	58831685	58831889	58863557	58863892	0.000194391	0.0228521	0.0,1.0,0.667,0.2,0.6	0.667,1.0,1.0,0.75	-0.361	SE
2093	ENSG00000136122	BORA	13	+	72731280	72731387	72734959	72735005	72728925	72729093	0.0438045	0.607122	0.273,0.429,0.201,0.273,0.429	0.429,0.311,1.0,1.0	-0.364	MEX
3379	ENSG00000251247	ZNF345	19	+	36854449	36854594	36851829	36851904	36876784	36877054	0.0116375	0.285481	0.0,0.0,0.333,0.333,0.111	1.0,0.25,0.333,0.5	-0.365	SE
868	ENSG00000139132	FGD4	12	+	32576265	32576449	32581959	32582467	32564136	32564289	3.32601e-07	9.86495e-05	0.429,0.429,0.3,0.778,0.417	1.0,0.5,1.0,0.857	-0.369	MEX
5569	ENSG00000158483	FAM86C1	11	+	71791735	71791819	71791738	71791819	71789782	71789845	0.000217389	0.0303445	1.0,0.164,1.0,0.494,0.494	1.0,1.0,1.0,1.0	-0.37	3ASS
3890	ENSG00000130734	ATG4D	19	+	10546838	10547082	10546838	10547071	10547188	10547253	0.00193432	0.0969843	0.73,0.31,0.375,0.73,1.0	1.0,1.0,1.0,1.0	-0.371	5ASS
30385	ENSG00000123191	ATP7B	13	-	51958310	51958400	51957515	51957607	51960147	51960322	3.44611e-06	0.0010869	0.5,0.667,0.6,0.833,0.2	1.0,0.733,1.0,1.0	-0.373	SE
2167	ENSG00000088387	DOCK9	13	-	98845923	98846060	98845923	98845991	98848591	98848639	0.000146005	0.0246748	0.609,0.602,0.362,0.195,0.602	0.694,0.694,1.0,1.0	-0.373	3ASS
24536	ENSG00000106100	NOD1	7	-	30463608	30463698	30459900	30460041	30478605	30478742	0.00844457	0.239639	0.143,0.6,0.25,0.231,0.111	0.333,0.5,0.75,1.0	-0.379	SE
3783	ENSG00000223960	AC009948.5	2	+	178426365	178426703	178426365	178426505	178430769	178430889	5.67528e-06	0.00217489	0.25,0.556,0.2,1.0,0.6	1.0,0.6,1.0,1.0	-0.379	5ASS
1374	ENSG00000141380	SS18	18	-	26080304	26080423	26082362	26082528	26078075	26078160	0.000691268	0.0379685	0.0,0.333,0.8,0.5,0.0	0.5,0.333,1.0,1.0	-0.382	MEX
18616	ENSG00000119509	INVS	9	+	100214924	100215040	100126382	100126549	100215400	100215488	9.36616e-06	0.00237685	0.636,0.692,0.714,0.733,0.0	0.75,1.0,1.0,1.0	-0.383	SE
32041	ENSG00000166526	ZNF3	7	-	100079535	100079572	100077302	100077433	100081634	100081709	0.000593919	0.0476819	0.487,0.655,0.106,0.348,0.543	1.0,1.0,0.762,0.487	-0.384	SE
3784	ENSG00000223960	AC009948.5	2	+	178426365	178426661	178426365	178426505	178430769	178430889	3.19618e-06	0.00154826	0.25,0.556,0.2,1.0,0.6	1.0,0.636,1.0,1.0	-0.388	5ASS
11128	ENSG00000152457	DCLRE1C	10	-	14947524	14947609	14945104	14945189	14949035	14949087	0.0470349	0.615706	0.236,0.269,0.436,0.306,0.0	0.563,0.391,0.607,1.0	-0.391	SE
19500	ENSG00000163633	C4orf36	4	-	86890047	86890138	86888120	86888275	86891455	86891593	0.0127697	0.297794	0.25,0.818,0.0,0.2,0.515	1.0,1.0,0.667,0.333	-0.393	SE
4689	ENSG00000109625	CPZ	4	+	8599452	8599582	8592796	8592921	8601122	8601450	2.70181e-06	0.000917702	0.846,0.583,0.364,0.294,0.571	1.0,1.0,1.0,0.714	-0.397	SE
4606	ENSG00000245958	RP11-33B1.1	4	+	119543752	119543845	119528739	119528789	119550378	119550443	0.00366409	0.145941	0.2,0.429,0.0,0.636,0.733	1.0,1.0,0.733,0.5	-0.409	SE
18881	ENSG00000166833	NAV2	11	+	20082591	20082600	20080063	20080209	20083006	20083179	9.40636e-07	0.000407203	0.234,0.478,0.478,0.423,0.674	0.865,0.88,1.0,0.734	-0.412	SE
16112	ENSG00000156170	NDUFAF6	8	+	94975317	94975415	94957994	94958179	94980854	94980973	0.000319196	0.032179	0.294,0.333,0.5,0.455,0.176	1.0,0.5,1.0,0.556	-0.412	SE
201	ENSG00000162946	DISC1	1	+	231749925	231750076	231767139	231767269	231701954	231702024	4.17946e-06	0.000730872	0.667,0.5,0.143,0.714,0.667	1.0,0.8,1.0,1.0	-0.412	MEX
1491	ENSG00000168566	SNRNP48	6	+	7599672	7601524	7599672	7599680	7601335	7601524	0.0249993	0.318064	0.444,0.111,0.231,0.273,0.333	1.0,1.0,0.5,0.273	-0.415	RI
2007	ENSG00000102024	PLS3	X	+	115610802	115610921	115614152	115614534	115610242	115610323	0.006797	0.184784	0.5,0.5,0.429,0.444,0.429	1.0,0.5,1.0,1.0	-0.415	MEX
4809	ENSG00000108387	2004-09-01	17	-	58526219	58526978	58526219	58526313	58526681	58526978	3.73793e-06	0.00106439	1.0,0.0,0.333,0.333,0.0	0.0,1.0,1.0,1.0	-0.417	RI
528	ENSG00000142530	FAM71E1	19	-	50475324	50475503	50475324	50475455	50475832	50475933	7.25987e-06	0.00301547	0.396,0.466,0.567,0.396,0.396	1.0,0.495,1.0,1.0	-0.43	3ASS
27299	ENSG00000179818	PCBP1-AS1	2	-	70018014	70018131	69996685	69996888	70051202	70051305	1.20569e-06	0.000492948	1.0,0.667,0.333,0.556,0.273	1.0,1.0,1.0,1.0	-0.434	SE
36004	ENSG00000169660	HEXDC	17	+	82440472	82440613	82439999	82440334	82440996	82441075	1.27279e-07	8.06327e-05	0.6,0.333,0.2,0.714,0.556	1.0,1.0,0.667,1.0	-0.436	SE
32985	ENSG00000185507	IRF7	11	-	614173	614399	613950	614037	614475	614534	0.000557554	0.0461037	0.28,0.28,0.12,0.333,0.6	0.889,0.371,0.8,1.0	-0.442	SE
3243	ENSG00000135407	AVIL	12	-	57807330	57807727	57807330	57807489	57807589	57807727	0.00637158	0.149732	0.368,0.143,0.176,0.286,0.0	1.0,0.333,1.0,0.25	-0.451	RI
4886	ENSG00000176731	C8orf59	8	-	85219235	85219363	85219322	85219363	85217385	85217502	3.4092e-06	0.00154826	0.051,0.07,0.103,0.08,0.095	0.03,0.565,0.91,0.618	-0.451	5ASS
10184	ENSG00000198520	C1orf228	1	+	44688195	44688319	44674712	44674873	44689675	44689903	0.000267353	0.0281077	0.0,0.0,0.0,0.0,0.333	0.5,1.0,0.25,0.333	-0.454	SE
2281	ENSG00000080823	MOK	14	-	102265822	102265912	102278605	102278694	102251916	102251995	0.00226043	0.0838056	0.0,0.183,0.201,0.547,0.0	1.0,0.573,0.0,1.0	-0.457	MEX
33452	ENSG00000151338	MIPOL1	14	+	37212229	37212356	37198027	37198104	37219552	37219691	0.0331571	0.518595	0.0,0.333,0.0,0.333,0.0	0.0,1.0,1.0,0.4	-0.467	SE
1763	ENSG00000179818	PCBP1-AS1	2	-	69996685	69996888	70018014	70018131	69964230	69964427	1.37747e-05	0.00145914	1.0,0.667,0.0,0.6,0.0	1.0,1.0,1.0,0.75	-0.484	MEX
2596	ENSG00000118363	SPCS2	11	+	74969610	74969699	74969639	74969699	74965033	74965117	0.000198882	0.0296568	0.352,0.233,0.504,0.432,0.432	0.603,0.908,1.0,1.0	-0.487	3ASS
3249	ENSG00000161996	WDR90	16	+	655772	656537	655772	655889	656301	656537	0.00174282	0.0687031	0.0,0.0,0.2,0.75,0.077	0.538,1.0,0.25,1.0	-0.492	RI
16751	ENSG00000127990	SGCE	7	-	94644605	94644667	94639340	94639448	94655989	94656173	0.0205469	0.394121	0.129,0.331,0.0,0.0,0.0	0.263,0.078,1.0,1.0	-0.493	SE
216	ENSG00000128573	FOXP2	7	+	114538325	114538383	114570806	114570881	114534616	114534706	4.1231e-07	0.000101909	0.528,0.427,0.0,0.77,0.218	1.0,1.0,0.528,1.0	-0.493	MEX
2307	ENSG00000133943	C14orf159	14	+	91170002	91170201	91170002	91170186	91173288	91173439	1.6238e-07	0.000258103	0.348,0.369,0.0,0.0,1.0	1.0,0.347,1.0,1.0	-0.493	5ASS
666	ENSG00000163902	RPN1	3	-	128644534	128644650	128644534	128644646	128644918	128644983	3.69385e-07	0.000312131	0.492,0.0,0.0,0.0,1.0	0.744,0.492,1.0,1.0	-0.511	3ASS
1764	ENSG00000179818	PCBP1-AS1	2	-	69996685	69996888	70018014	70018131	69975558	69975635	5.3228e-06	0.000789371	1.0,0.667,0.0,0.6,0.0	1.0,1.0,1.0,1.0	-0.547	MEX
1762	ENSG00000179818	PCBP1-AS1	2	-	69996685	69996888	70018014	70018131	69963253	69963500	1.1184e-07	4.14647e-05	0.6,0.571,0.0,0.429,0.0	1.0,1.0,0.5,1.0	-0.555	MEX
810	ENSG00000161040	FBXL13	7	-	102832839	102832974	102854776	102854860	102822039	102822203	5.29797e-08	3.92845e-05	0.509,0.0,0.0,1.0,0.0	0.509,1.0,1.0,1.0	-0.575	MEX
24849	ENSG00000134779	TPGS2	18	-	36781798	36781922	36780023	36780188	36798448	36798609	5.75215e-06	0.00151186	0.0,0.765,0.0,0.0,0.0	0.0,1.0,1.0,1.0	-0.597	SE
24840	ENSG00000177873	ZNF619	3	+	40482229	40482349	40481862	40482016	40482587	40482704	0.00261873	0.122752	0.0,0.0,0.0,0.0,0.0	1.0,0.333,1.0,0.111	-0.611	SE
2069	ENSG00000270011	ZNF559-ZNF177	19	+	9341101	9341184	9364861	9364948	9324694	9324780	0.000439768	0.0283555	0.185,0.406,0.305,0.0,0.204	1.0,1.0,0.719,0.606	-0.611	MEX
32258	ENSG00000198901	PRC1	15	-	90969078	90969120	90966663	90967202	90969523	90969623	9.5969e-05	0.0144136	0.204,0.146,0.0,0.186,0.0	0.194,1.0,1.0,1.0	-0.691	SE
1819	ENSG00000147894	C9orf72	9	-	27558490	27560299	27558490	27558607	27560226	27560299	0.000137194	0.0116615	0.053,0.182,0.0,0.053,0.0	1.0,0.0,1.0,1.0	-0.692	RI

## Sheet: iPSC
Table S4: Differential exon usage in iPSC samples of all RP11 patients versus all WT controls (p< 0.05 and inclusion difference of > than 0.05).
SE = skipped exon; RI = retained intron; MXE = mutually exclusive exon; A5SS = alternative 5' splice site; A3SS = alternative 3' splice site
ID	GeneID	geneSymbol	chr	strand	exonStart_0base	exonEnd	upstreamES	upstreamEE	downstreamES	downstreamEE	ID	PValue	FDR	IncLevel1	IncLevel2	IncLevelDifference	event type
21517	ENSG00000244026	FAM86DP	3	-	75429135	75429237	75427774	75427908	75430831	75430914	21517	5.16254e-14	6.10279e-11	1.0,0.636,1.0,1.0,0.818,1.0,1.0,1.0,1.0,1.0,1.0,1.0	0.545,0.128,1.0,0.75,0.733,0.2,0.714,0.6,0.333	0.399	SE
7226	ENSG00000224081	LINC01057	1	-	94705438	94705557	94679579	94679607	94819955	94820219	7226	0.0092057	0.135294	0.5,0.091,0.167,0.0,1.0,0.111,1.0,0.333,1.0,0.0,1.0,0.0	0.0,0.0,0.0,0.091,0.2,0.0,0.091,0.0,0.0	0.391	SE
20624	ENSG00000178773	CPNE7	16	+	89587555	89587582	89587042	89587102	89588674	89588808	20624	4.00805e-08	9.08125e-06	0.26,0.22,0.317,0.0,0.699,0.301,1.0,0.777,1.0,0.756,0.249,0.0	0.185,0.088,0.279,0.134,0.0,0.205,0.0,0.0,0.0	0.366	SE
5283	ENSG00000151376	ME3	11	-	86457365	86457759	86450300	86450398	86465090	86465200	5283	0.00859903	0.12927	0.429,0.077,0.667,0.0,0.0,0.333,0.733,1.0,1.0,1.0,1.0,0.6	0.333,0.067,0.2,0.185,0.5,0.2,0.091,0.111,0.2	0.36	SE
2528	ENSG00000110318	CEP126	11	+	101955791	101956943	101948030	101948142	101958167	101958366	2528	1.86578e-06	0.000198158	1.0,1.0,1.0,1.0,0.444,0.333,0.333,0.846,0.333,0.6,1.0,0.556	0.25,0.0,0.5,0.167,0.286,0.2,0.6,1.0,0.143	0.354	SE
14973	ENSG00000260136	CTD-2270L9.4	16	+	23455469	23455530	23452757	23453265	23457427	23457588	14973	1.83671e-05	0.00125473	0.374,0.599,0.749,0.303,0.729,0.705,0.489,0.642,0.582,0.332,1.0,0.9	0.193,0.13,0.309,0.193,0.299,0.544,0.264,0.136,0.309	0.353	SE
23674	ENSG00000176884	GRIN1	9	+	137165185	137165296	137163758	137163904	137167773	137168755	23674	7.42443e-05	0.0037382	1.0,1.0,0.333,0.545,1.0,1.0,0.462,0.75,1.0,1.0,0.2,1.0	0.059,0.077,0.667,0.455,0.5,0.6,0.2,0.286,1.0	0.347	SE
6781	ENSG00000131269	ABCB7	X	-	75114753	75114834	75112885	75112972	75156104	75156272	6781	2.33765e-07	3.73873e-05	0.973,0.973,0.988,0.973,0.963,0.954,0.944,1.0,0.954,1.0,0.981,1.0	0.985,0.987,0.982,0.99,1.0,1.0,0.0,0.0,0.013	0.313	SE
1717	ENSG00000242612	DECR2	16	+	406684	406952	406684	406833	406889	406952	1717	5.18182e-08	1.24936e-05	0.553,0.553,0.572,0.495,0.44,0.481,0.31,0.668,0.415,0.198,0.553,0.261	0.0,0.0,0.736,0.382,0.286,0.16,0.0,0.0,0.0	0.284	RI
433	ENSG00000221887	HMSD	18	+	63953353	63953527	63949300	63949400	63954407	63954557	433	0	0	1.0,1.0,1.0,1.0,1.0,1.0,1.0,1.0,1.0,1.0,1.0,1.0	1.0,1.0,1.0,0.677,0.655,0.867,0.59,0.317,0.375	0.28	SE
6571	ENSG00000173093	CCDC63	12	+	110852858	110852963	110846959	110847105	110853404	110853574	6571	0.0079321	0.121983	0.667,0.714,1.0,0.238,1.0,1.0,0.6,0.714,0.667,0.333,1.0,0.667	0.333,0.846,0.143,0.143,0.692,0.2,0.5,0.875,0.2	0.28	SE
1229	ENSG00000268043	NBPF12	1	+	146970646	146970719	146976928	146977001	146969381	146969596	1229	0.0457889	0.598933	0.591,0.278,0.208,0.778,0.636,0.455,0.846,0.857,0.588,0.667,1.0,0.75	0.278,0.571,0.524,0.444,0.375,0.417,0.0,0.0,0.625	0.279	MEX
1917	ENSG00000089091	DZANK1	20	-	18412645	18412853	18412645	18412835	18414347	18414512	1917	0	0	1.0,1.0,1.0,1.0,1.0,1.0,1.0,1.0,1.0,1.0,1.0,1.0	0.657,0.825,1.0,0.392,0.763,0.926,0.771,0.808,0.348	0.279	3ASS
27312	ENSG00000179818	PCBP1-AS1	2	-	70053730	70053994	70051202	70051305	70055655	70055910	27312	3.85065e-05	0.00227592	1.0,1.0,1.0,1.0,1.0,1.0,1.0,1.0,1.0,1.0,1.0,1.0	1.0,1.0,1.0,1.0,0.733,0.556,0.636,0.2,0.429	0.272	SE
4786	ENSG00000132677	RHBG	1	+	156384413	156384600	156384526	156384600	156382747	156382869	4786	4.03482e-09	1.87122e-06	1.0,1.0,1.0,1.0,1.0,1.0,1.0,0.5,1.0,0.5,0.778,0.857	0.294,0.333,1.0,0.625,1.0,0.455,0.579,0.579,0.667	0.272	3ASS
28123	ENSG00000138028	CGREF1	2	-	27110672	27110968	27104286	27104377	27118845	27119030	28123	2.10054e-12	1.90372e-09	1.0,1.0,0.76,1.0,0.5,1.0,0.765,1.0,1.0,1.0,1.0,0.6	1.0,0.692,0.4,0.769,0.571,0.778,0.385,0.5,0.455	0.269	SE
27387	ENSG00000179818	PCBP1-AS1	2	-	70053730	70053815	70051202	70051305	70055655	70055910	27387	4.47826e-05	0.00255797	1.0,1.0,1.0,1.0,1.0,1.0,1.0,1.0,1.0,1.0,1.0,1.0	1.0,1.0,1.0,1.0,0.739,0.563,0.643,0.205,0.436	0.268	SE
19985	ENSG00000168010	ATG16L2	11	+	72824059	72824122	72822847	72822961	72824733	72824842	19985	0.00579232	0.0976363	0.496,0.371,1.0,0.657,1.0,0.496,0.57,0.496,1.0,0.825,0.371,0.371	0.288,0.414,0.0,0.541,0.488,1.0,0.181,0.228,0.228	0.264	SE
19330	ENSG00000140740	UQCRC2	16	+	21959338	21959555	21958534	21958599	21961327	21961465	19330	0.00732944	0.115458	1.0,0.538,0.429,1.0,0.714,1.0,0.091,0.077,1.0,1.0,1.0,1.0	0.0,0.25,1.0,0.368,0.481,1.0,0.5,0.429,0.25	0.262	SE
4287	ENSG00000108387	2004-09-01	17	-	58526766	58526978	58526931	58526978	58526219	58526313	4287	5.39703e-08	1.27556e-05	1.0,0.636,1.0,0.385,1.0,1.0,1.0,1.0,1.0,1.0,0.333,1.0	0.158,0.25,0.714,0.5,0.429,0.778,1.0,0.6,1.0	0.26	5ASS
31413	ENSG00000142599	RERE	1	-	8423166	8423247	8422726	8422807	8423560	8423666	31413	0.0241532	0.263418	0.863,0.305,1.0,1.0,1.0,0.457,0.513,0.149,0.659,1.0,0.678,1.0	0.678,0.0,0.441,0.678,0.081,0.612,0.345,0.808,0.513	0.257	SE
30753	ENSG00000163932	PRKCD	3	+	53173526	53173608	53161240	53161428	53178403	53178537	30753	0.000196378	0.00810214	0.423,0.207,0.677,0.583,0.611,0.624,0.149,0.44,0.095,0.259,0.149,0.173	0.207,0.379,0.402,0.0,0.0,0.0,0.0,0.0,0.0	0.256	SE
1678	ENSG00000137996	RTCA	1	+	100267165	100267245	100267499	100267538	100266523	100266624	1678	0.00794336	0.253296	0.431,0.312,0.335,1.0,0.0,0.0,0.362,0.602,0.0,0.602,0.362,0.531	0.0,0.201,0.097,0.178,0.159,0.0,0.386,0.077,0.0	0.256	MEX
7612	ENSG00000197847	SLC22A20	11	+	65238661	65239480	65236684	65236888	65241989	65242757	7612	0.0342598	0.333031	0.52,0.273,0.283,0.231,0.2,0.6,1.0,0.857,0.2,1.0,0.636,1.0	0.333,0.333,0.12,0.455,0.364,0.091,0.222,0.692,0.2	0.254	SE
3137	ENSG00000173598	NUDT4	12	+	93378577	93378790	93378577	93378693	93394608	93394719	3137	0.00188413	0.0426957	1.0,1.0,1.0,0.636,0.818,1.0,1.0,1.0,1.0,0.5,0.867,1.0	0.143,0.0,1.0,0.524,0.778,0.5,1.0,0.9,1.0	0.252	5ASS
3308	ENSG00000235944	ZNF815P	7	+	5831180	5831283	5823188	5823526	5833526	5833568	3308	1.01844e-10	5.87948e-08	0.818,1.0,0.556,1.0,0.8,1.0,1.0,0.9,1.0,0.7,1.0,0.9	0.412,0.333,0.714,0.765,0.917,0.636,0.765,0.852,0.357	0.251	SE
37689	ENSG00000165195	PIGA	X	-	15331215	15331299	15325913	15326046	15331873	15331992	37689	0.000463557	0.0155218	0.721,0.838,1.0,1.0,0.644,0.4,0.674,0.341,0.674,0.608,1.0,1.0	0.372,0.428,0.206,0.805,0.58,1.0,0.341,0.341,0.341	0.251	SE
2362	ENSG00000103275	UBE2I	16	+	1312346	1312667	1312346	1312558	1314019	1314096	2362	5.92145e-05	0.00346815	1.0,1.0,1.0,1.0,1.0,1.0,1.0,1.0,1.0,0.378,0.286,0.438	1.0,1.0,1.0,0.4,0.317,0.494,0.237,0.507,0.37	0.25	5ASS
4872	ENSG00000165195	PIGA	X	-	15331819	15331992	15331873	15331992	15325913	15326046	4872	9.27683e-06	0.000825736	0.873,0.849,1.0,1.0,0.556,0.573,0.898,0.862,0.79,0.61,1.0,1.0	0.538,0.295,0.687,0.79,0.715,1.0,0.328,0.594,0.32	0.249	5ASS
7478	ENSG00000099977	DDT	22	-	23973103	23973347	23973103	23973343	23973767	23973943	7478	0.0128738	0.229634	0.326,0.42,0.492,0.563,0.0,0.659,1.0,1.0,0.0,0.195,0.659,0.492	0.326,0.617,0.0,0.0,0.0,0.0,0.42,0.592,0.162	0.249	3ASS
33449	ENSG00000151338	MIPOL1	14	+	37227725	37227838	37219552	37219691	37247102	37247240	33449	0.0305438	0.306441	1.0,1.0,1.0,0.111,0.429,0.5,0.714,0.714,0.0,0.091,1.0,0.667	0.4,0.5,0.8,0.333,0.412,0.059,0.4,0.125,0.167	0.247	SE
6543	ENSG00000151532	VTI1A	10	+	112448381	112448489	112446997	112447467	112448881	112450726	6543	0.000219284	0.00875495	0.419,0.625,0.846,0.378,0.75,0.684,0.692,0.8,0.813,0.75,0.846,0.758	0.222,0.417,0.388,0.636,0.565,0.462,0.458,0.471,0.435	0.246	SE
16440	ENSG00000106012	IQCE	7	+	2567115	2567163	2559020	2559217	2568953	2568999	16440	0.00422221	0.0785209	1.0,0.396,1.0,0.466,1.0,0.867,1.0,1.0,0.867,1.0,0.797,0.821	0.766,0.567,0.766,1.0,0.636,0.396,1.0,0.116,0.247	0.241	SE
27320	ENSG00000179818	PCBP1-AS1	2	-	70053730	70053792	70051202	70051305	70055655	70055730	27320	0.000126981	0.00585169	1.0,1.0,1.0,1.0,1.0,1.0,1.0,1.0,1.0,1.0,1.0,1.0	1.0,1.0,1.0,1.0,0.794,0.597,0.704,0.283,0.471	0.239	SE
32500	ENSG00000173320	STOX2	4	+	184011586	184011635	184010772	184011423	184017088	184017443	32500	0.000761212	0.0225926	0.554,0.549,0.47,0.0,0.328,0.289,0.539,0.634,0.539,0.464,0.419,0.549	0.085,0.0,0.213,0.245,0.494,0.178,0.0,0.351,0.289	0.238	SE
36891	ENSG00000079102	RUNX1T1	8	-	92075964	92076137	92017225	92017363	92102856	92102913	36891	0.0121299	0.163623	0.778,0.818,0.714,1.0,1.0,0.5,1.0,0.636,0.316,0.2,0.474,1.0	0.297,0.25,0.2,0.556,0.563,0.875,0.529,0.2,0.75	0.234	SE
2887	ENSG00000185684	EP400NL	12	+	132090848	132090943	132084282	132084399	132103996	132104170	2887	5.38264e-05	0.00292113	0.8,0.412,1.0,1.0,1.0,0.2,1.0,0.75,1.0,1.0,1.0,1.0	0.75,0.6,1.0,0.6,0.538,1.0,0.556,0.091,0.385	0.233	SE
1716	ENSG00000242612	DECR2	16	+	406345	406833	406345	406397	406684	406833	1716	0.00104918	0.0282724	0.655,0.467,0.857,0.75,0.6,1.0,0.704,0.652,0.733,0.5,0.333,0.444	0.286,0.263,0.773,0.535,0.143,0.286,0.5,0.556,0.333	0.233	RI
1851	ENSG00000169231	THBS3	1	-	155203085	155203137	155203092	155203137	155202811	155202960	1851	0.00012365	0.0060717	1.0,1.0,1.0,1.0,1.0,0.949,1.0,1.0,1.0,1.0,0.894,1.0	0.539,0.714,1.0,0.319,1.0,1.0,0.484,0.738,1.0	0.232	5ASS
6846	ENSG00000185917	SETD4	21	-	36058815	36058973	36058815	36058924	36060281	36060313	6846	8.84273e-07	0.000152322	0.901,0.765,1.0,1.0,0.83,1.0,0.494,1.0,1.0,1.0,0.565,0.464	0.532,0.438,0.673,0.271,0.464,0.796,0.82,0.839,0.619	0.229	3ASS
37469	ENSG00000173517	PEAK1	15	-	77284957	77285078	77252366	77252526	77286422	77286504	37469	0.0221701	0.248194	0.647,0.474,0.765,0.571,1.0,0.714,1.0,0.333,0.733,1.0,1.0,0.5	0.655,0.636,0.556,0.692,0.481,0.211,0.143,0.565,0.571	0.227	SE
3253	ENSG00000112855	HARS2	5	+	140693490	140693665	140693490	140693508	140693590	140693665	3253	2.06516e-05	0.00141201	0.759,1.0,1.0,0.095,1.0,0.636,0.852,0.893,1.0,1.0,0.55,1.0	0.289,0.224,0.786,0.657,0.702,0.84,0.677,0.31,0.825	0.225	RI
1595	ENSG00000215021	PHB2	12	-	6969955	6970068	6969955	6970063	6970195	6970280	1595	0.0336067	0.399635	0.0,0.657,0.589,0.812,0.742,1.0,0.528,0.242,0.489,1.0,0.489,1.0	0.324,0.393,0.589,0.657,0.589,0.0,0.193,0.418,0.489	0.223	3ASS
34571	ENSG00000103852	TTC23	15	-	99245388	99245510	99228532	99228732	99249170	99249558	34571	2.35437e-05	0.00154995	0.333,0.81,0.714,1.0,1.0,0.833,0.625,0.6,1.0,1.0,0.455,1.0	0.778,0.6,0.778,0.583,0.818,0.2,0.556,0.385,0.333	0.222	SE
381	ENSG00000260807	RP11-161M6.2	16	-	979600	979763	979024	979110	981144	981293	381	3.00909e-05	0.00185941	1.0,0.818,1.0,1.0,1.0,1.0,1.0,1.0,0.714,1.0,1.0,1.0	0.5,0.857,1.0,0.333,0.474,0.5,1.0,1.0,1.0	0.221	SE
632	ENSG00000160087	UBE2J2	1	-	1264782	1264830	1266097	1266290	1263345	1263386	632	0.0201283	0.400776	1.0,0.728,0.433,0.433,0.632,0.567,0.433,0.56,0.671,1.0,1.0,0.364	0.16,0.234,0.842,0.203,0.678,0.396,0.203,0.203,1.0	0.216	MEX
37972	ENSG00000250903	GMDS-AS1	6	+	2397220	2397626	2248836	2248926	2398576	2398747	37972	0.0175721	0.210676	1.0,0.273,0.333,0.5,1.0,0.714,1.0,0.167,1.0,0.0,1.0,1.0	0.538,0.294,0.25,0.385,0.4,1.0,0.2,1.0,0.0	0.214	SE
1685	ENSG00000166313	APBB1	11	-	6401573	6401982	6401573	6401688	6401976	6401982	1685	8.51541e-13	1.3003e-09	0.667,1.0,1.0,1.0,1.0,0.833,1.0,1.0,1.0,1.0,0.667,0.8	0.467,0.905,1.0,0.529,0.857,0.579,0.467,0.692,0.8	0.214	RI
3937	ENSG00000002016	RAD52	12	-	916343	916820	916343	916535	916638	916820	3937	5.0687e-11	4.54563e-08	1.0,1.0,0.684,1.0,1.0,1.0,0.875,1.0,1.0,0.833,0.667,0.733	0.6,0.273,0.857,0.733,0.833,1.0,0.571,0.667,0.636	0.214	RI
33591	ENSG00000132199	ENOSF1	18	-	691067	691106	690548	690631	693881	693908	33591	2.37743e-12	2.08516e-09	1.0,1.0,0.778,1.0,1.0,0.808,0.737,1.0,0.737,0.901,1.0,1.0	1.0,0.885,0.296,0.716,0.789,0.621,0.637,0.808,0.551	0.213	SE
3175	ENSG00000102901	CENPT	16	-	67832011	67832545	67832011	67832108	67832454	67832545	3175	0.0346294	0.279784	0.412,0.6,0.667,0.571,0.636,1.0,0.263,0.143,1.0,0.714,0.667,0.524	0.273,0.176,0.429,0.333,0.563,0.481,0.2,0.419,0.619	0.212	RI
4871	ENSG00000165195	PIGA	X	-	15331589	15331992	15331873	15331992	15325913	15326046	4871	6.30821e-06	0.000615778	0.909,0.9,1.0,1.0,0.692,0.622,0.909,0.889,0.818,0.556,1.0,1.0	0.576,0.379,0.714,0.857,0.778,1.0,0.333,0.647,0.529	0.212	5ASS
7972	ENSG00000042286	AIFM2	10	-	70123906	70124100	70123906	70124097	70132733	70132934	7972	6.36099e-07	0.000121455	0.147,0.07,0.196,0.0,0.439,0.774,0.494,0.328,0.423,0.313,0.494,0.196	0.0,0.123,0.098,0.0,0.246,0.246,0.109,0.179,0.0	0.212	3ASS
6883	ENSG00000132199	ENOSF1	18	-	690548	690745	690548	690631	693881	693908	6883	1.3475e-11	1.35401e-08	1.0,1.0,0.84,1.0,1.0,0.875,0.846,1.0,0.826,0.778,1.0,1.0	1.0,0.92,0.6,0.474,0.333,0.75,0.778,0.875,0.758	0.21	3ASS
10343	ENSG00000091073	DTX2	7	+	76470299	76470419	76463544	76463709	76480420	76480551	10343	2.58586e-05	0.00165767	0.25,0.333,0.333,0.125,0.091,0.333,0.556,0.1,0.28,0.636,0.333,0.538	0.333,0.091,0.5,0.0,0.0,0.048,0.0,0.0,0.077	0.209	SE
513	ENSG00000143337	TOR1AIP1	1	+	179889309	179889369	179889312	179889369	179884691	179884769	513	3.70608e-07	8.27554e-05	0.547,0.357,0.421,0.381,0.527,0.63,0.494,0.436,0.501,0.429,0.449,0.458	0.929,0.949,0.483,0.0,0.0,0.0,0.0,0.0,0.0	0.207	3ASS
2897	ENSG00000130429	ARPC1B	7	+	99377357	99377455	99377357	99377439	99385701	99385778	2897	0.00117955	0.0327777	0.702,0.706,0.774,0.562,0.837,0.904,0.895,0.631,1.0,0.533,0.788,0.695	0.533,0.588,0.574,0.363,0.517,0.733,0.391,0.588,0.631	0.206	5ASS
4940	ENSG00000165359	INTS6L	X	+	135577192	135577427	135577192	135577295	135579787	135580162	4940	0.00245063	0.0515444	0.654,0.476,0.649,0.538,0.8,0.625,0.628,0.76,0.625,0.875,0.467,0.632	0.379,0.463,0.7,0.379,0.563,0.556,0.071,0.28,0.556	0.206	5ASS
3227	ENSG00000159199	ATP5G1	17	+	48893408	48895334	48893408	48893456	48895155	48895334	3227	0.00444958	0.0777997	0.684,0.667,0.6,0.625,0.704,0.84,1.0,0.692,0.947,0.5,0.234,0.846	0.467,0.36,0.647,0.591,0.44,0.483,0.313,0.579,0.536	0.204	RI
830	ENSG00000225138	CTD-2228K2.7	5	+	479781	480216	479865	480216	477805	477849	830	1.04252e-07	2.99304e-05	1.0,0.838,0.746,1.0,1.0,1.0,1.0,0.509,1.0,0.784,0.58,1.0	0.79,0.772,1.0,0.638,0.547,0.472,0.655,0.721,0.408	0.204	3ASS
915	ENSG00000170919	TPT1-AS1	13	+	45390713	45390902	45390757	45390902	45389734	45389820	915	0.000143793	0.0101493	0.519,0.814,0.793,0.628,0.702,0.526,0.81,0.855,0.937,0.752,1.0,0.859	0.394,0.71,0.597,0.633,0.692,0.491,0.403,0.457,0.681	0.204	3ASS
1886	ENSG00000176124	DLEU1	13	+	50415088	50415202	50433412	50433550	50390197	50390291	1886	0.00819819	0.253296	0.25,0.8,1.0,0.667,0.667,0.2,0.706,0.7,0.5,0.6,1.0,0.8	0.375,0.647,1.0,0.571,0.333,0.0,0.167,1.0,0.0	0.203	MEX
38761	ENSG00000105357	MYH14	19	+	50224153	50224177	50223246	50223349	50225584	50225677	38761	0.00457054	0.0827353	0.941,0.779,0.778,0.498,1.0,0.848,0.636,0.564,1.0,1.0,0.65,0.761	0.366,0.577,1.0,0.498,0.684,0.814,0.65,0.261,0.443	0.2	SE
17136	ENSG00000205885	C1RL-AS1	12	+	7115385	7118677	7115129	7115219	7118898	7119026	17136	0.000883571	0.0251818	1.0,0.714,1.0,0.556,0.5,1.0,1.0,0.565,1.0,1.0,0.333,0.333	1.0,1.0,0.111,0.0,0.238,1.0,0.111,1.0,0.5	0.199	SE
6897	ENSG00000083799	CYLD	16	+	50744729	50744866	50742761	50742841	50749575	50749798	6897	0.0173127	0.209393	0.478,0.4,0.222,0.0,0.333,0.029,0.302,0.484,0.278,0.455,1.0,0.429	0.091,0.037,0.259,0.174,0.273,0.2,0.12,0.128,0.238	0.199	SE
7555	ENSG00000073605	GSDMB	17	-	39908175	39908214	39906960	39906987	39908957	39909042	7555	5.29689e-05	0.00291675	0.359,0.189,0.387,0.06,0.0,0.0,0.574,0.631,0.584,0.231,0.737,0.546	0.095,0.0,0.072,0.412,0.412,0.219,0.189,0.0,0.045	0.198	SE
35480	ENSG00000078549	ADCYAP1R1	7	+	31095666	31095750	31092643	31092735	31100126	31100210	35480	0.000555332	0.0177353	0.408,1.0,1.0,1.0,0.509,0.564,0.408,1.0,1.0,1.0,1.0,1.0	1.0,1.0,0.674,0.206,0.756,1.0,1.0,0.0,0.0	0.198	SE
1010	ENSG00000111596	CNOT2	12	+	70285399	70285586	70294236	70294294	70278131	70278274	1010	0.00619288	0.205512	0.506,0.215,1.0,0.0,0.621,0.0,0.0,0.215,0.369,0.291,0.291,1.0	0.0,0.0,0.672,0.0,0.058,0.154,0.0,0.0,0.711	0.198	MEX
11568	ENSG00000144134	RABL2A	2	+	113640893	113641005	113635050	113635130	113641352	113641450	11568	3.21264e-05	0.00196731	1.0,0.556,1.0,1.0,1.0,0.333,1.0,1.0,1.0,1.0,1.0,1.0	0.571,0.286,1.0,0.6,0.8,0.333,1.0,0.826,1.0	0.195	SE
18582	ENSG00000158825	CDA	1	+	20613841	20613899	20604927	20605039	20618451	20618908	18582	2.39485e-10	1.14234e-07	0.773,0.938,0.846,1.0,0.77,1.0,1.0,1.0,1.0,1.0,1.0,1.0	0.687,0.772,0.432,0.762,0.677,0.817,0.924,0.854,0.821	0.194	SE
36771	ENSG00000105136	ZNF419	19	+	57492112	57492211	57491467	57491597	57492855	57494648	36771	9.02372e-10	3.60803e-07	0.778,1.0,1.0,1.0,1.0,1.0,1.0,0.905,0.909,1.0,0.826,0.846	0.333,0.316,1.0,0.871,0.9,1.0,0.867,0.7,0.714	0.194	SE
6418	ENSG00000131620	ANO1	11	+	70111125	70111191	70108352	70108404	70111706	70111762	6418	0.00214702	0.0482043	0.766,0.419,0.414,0.698,0.366,0.536,0.0,0.574,0.302,0.839,0.658,0.536	0.366,0.162,0.278,0.237,0.224,0.455,0.302,0.316,0.498	0.194	SE
33332	ENSG00000108387	2004-09-01	17	-	58526681	58526978	58526219	58526313	58531960	58532046	33332	0.0203924	0.23444	0.478,0.875,0.529,0.419,0.455,0.4,0.571,1.0,0.684,0.733,0.6,0.8	0.31,0.448,0.36,0.385,0.417,0.25,0.6,0.379,0.76	0.194	SE
22118	ENSG00000140105	WARS	14	-	100375282	100375350	100361707	100361921	100375510	100376251	22118	2.93865e-05	0.00182835	0.868,0.929,0.889,1.0,1.0,0.557,0.911,0.941,1.0,1.0,1.0,0.868	0.533,0.432,0.851,0.727,0.808,0.758,0.74,0.8,0.837	0.193	SE
29690	ENSG00000281706	LINC01012	6	+	27707338	27707416	27702313	27702417	27710123	27710222	29690	0.0388303	0.361465	0.0,0.517,0.0,0.349,0.263,0.071,0.097,0.484,0.0,1.0,0.0,0.152	0.0,0.056,0.082,0.11,0.211,0.0,0.0,0.0,0.0	0.193	SE
5510	ENSG00000164609	SLU7	5	-	160418595	160419081	160418595	160418685	160419022	160419081	5510	0.00217701	0.0484121	1.0,1.0,1.0,1.0,1.0,0.867,1.0,1.0,1.0,1.0,0.333,1.0	0.8,1.0,0.333,1.0,0.529,1.0,0.0,1.0,1.0	0.193	RI
18693	ENSG00000105792	CFAP69	7	+	90306900	90307098	90304743	90304820	90307767	90307854	18693	0.00366387	0.0712567	1.0,0.867,0.917,0.455,1.0,1.0,1.0,0.737,0.818,1.0,1.0,1.0	1.0,1.0,0.538,1.0,1.0,0.5,0.4,0.2,0.733	0.192	SE
27619	ENSG00000114796	KLHL24	3	+	183636220	183636311	183635622	183635793	183643479	183643542	27619	0.00493063	0.0874505	0.7,0.29,0.396,0.615,0.652,0.577,1.0,0.429,0.333,0.778,0.667,0.846	0.294,0.184,0.379,0.52,0.6,0.448,0.364,0.655,0.286	0.192	SE
3632	ENSG00000137225	CAPN11	6	+	44179618	44180163	44179618	44179630	44179951	44180163	3632	0.045178	0.317334	0.455,0.3,0.143,0.125,1.0,0.2,0.0,0.5,1.0,0.0,0.2,1.0	0.0,0.0,1.0,0.143,0.0,0.333,0.143,0.2,0.143	0.192	RI
1009	ENSG00000111596	CNOT2	12	+	70285399	70285586	70294070	70294294	70278131	70278274	1009	0.0120813	0.297044	0.625,0.25,1.0,0.0,0.727,0.0,0.0,0.267,0.556,0.5,0.167,1.0	0.0,0.0,0.714,0.0,0.176,0.2,0.0,0.0,1.0	0.192	MEX
6152	ENSG00000100416	TRMU	22	+	46350290	46350463	46350345	46350463	46346421	46346544	6152	2.45507e-05	0.00246694	0.709,0.812,0.602,0.808,0.713,0.513,0.558,0.373,0.775,0.847,0.731,0.781	0.335,0.45,0.492,0.312,0.504,0.627,0.496,0.6,0.629	0.191	3ASS
29545	ENSG00000090266	NDUFB2	7	+	140700869	140700959	140696991	140697074	140702865	140703010	29545	0.00484448	0.0863955	0.667,0.582,0.424,0.371,0.625,0.615,0.448,0.486,0.625,0.0,0.056,0.0	0.0,0.038,0.323,0.08,0.063,0.0,0.455,0.41,0.592	0.19	SE
4868	ENSG00000165195	PIGA	X	-	15331215	15331992	15331873	15331992	15325913	15326046	4868	2.50358e-06	0.000307455	0.923,0.933,1.0,1.0,0.789,0.65,0.909,0.882,0.875,0.733,1.0,1.0	0.632,0.526,0.733,0.889,0.786,1.0,0.5,0.684,0.556	0.19	5ASS
8657	ENSG00000083454	P2RX5	17	-	3690955	3691027	3690604	3690680	3691643	3691794	8657	0.00103769	0.02847	0.754,0.667,0.663,0.394,0.69,0.426,0.874,0.817,0.426,0.55,0.661,0.788	1.0,0.357,0.227,0.182,0.556,0.398,0.202,0.69,0.471	0.189	SE
15233	ENSG00000066933	MYO9A	15	-	72019038	72019095	72010349	72010447	72020917	72021017	15233	0.0252006	0.270615	0.479,0.727,0.697,1.0,1.0,0.692,1.0,0.462,0.479,1.0,1.0,0.682	0.362,0.639,0.345,0.225,0.889,1.0,0.434,0.811,0.506	0.189	SE
30881	ENSG00000143420	ENSA	1	-	150626478	150626526	150625641	150625808	150627311	150627592	30881	0.0143128	0.183582	0.577,0.673,0.867,0.929,0.895,0.686,0.878,0.304,0.706,0.855,0.753,0.814	0.247,0.396,0.478,0.541,0.677,0.567,0.46,0.766,0.883	0.188	SE
28542	ENSG00000047578	KIAA0556	16	+	27654607	27654736	27648603	27648735	27677728	27677931	28542	0.00311639	0.0629962	0.474,0.704,0.76,0.636,0.333,0.75,0.778,0.68,0.684,1.0,0.455,0.867	0.36,0.45,0.714,0.333,0.29,0.625,0.556,0.714,0.364	0.187	SE
3278	ENSG00000172671	ZFAND4	10	-	45672271	45672762	45672678	45672762	45663541	45663842	3278	7.12562e-09	2.71272e-06	1.0,0.727,1.0,1.0,1.0,0.833,0.636,1.0,1.0,1.0,1.0,1.0	0.52,0.882,1.0,0.238,0.385,1.0,1.0,1.0,0.692	0.187	5ASS
13367	ENSG00000100802	C14orf93	14	-	23000958	23001037	22998426	22999156	23010100	23010128	13367	1.48225e-05	0.0010462	1.0,1.0,1.0,0.536,0.348,1.0,0.348,1.0,0.516,1.0,0.348,1.0	0.242,0.0,0.571,0.727,0.516,0.516,0.762,1.0,0.81	0.186	SE
38651	ENSG00000100296	THOC5	22	-	29550727	29550843	29549051	29549158	29553670	29553741	38651	0.000230186	0.00906889	0.59,0.589,0.892,0.318,0.673,0.664,0.806,0.792,0.508,0.694,0.618,0.556	0.317,0.443,0.431,0.518,0.683,0.567,0.304,0.438,0.403	0.186	SE
5039	ENSG00000132793	LPIN3	20	+	41349088	41349172	41349091	41349172	41348618	41348887	5039	0.0012223	0.0443932	0.796,0.595,1.0,1.0,1.0,0.662,1.0,0.295,0.0,1.0,0.494,0.566	0.281,0.456,0.662,1.0,0.218,0.246,0.854,0.494,0.423	0.186	3ASS
20366	ENSG00000198794	SCAMP5	15	+	75016592	75016749	75012676	75012805	75017869	75017971	20366	0.000257553	0.00985198	0.278,0.123,0.32,0.445,0.432,0.311,0.854,0.75,0.425,0.581,0.535,0.698	0.249,0.282,0.354,0.361,0.262,0.174,0.178,0.352,0.44	0.185	SE
22429	ENSG00000130429	ARPC1B	7	+	99376432	99376574	99374729	99374781	99377337	99377439	22429	0.00285961	0.05938	0.231,0.333,0.0,0.077,0.5,0.333,1.0,0.111,0.0,0.0,0.143,0.0	0.143,0.0,0.0,0.083,0.0,0.0,0.1,0.053,0.0	0.185	SE
3843	ENSG00000106327	TFR2	7	-	100628072	100628306	100628072	100628136	100628223	100628306	3843	3.6447e-05	0.00222618	0.404,0.379,0.203,0.355,0.433,0.145,0.215,0.56,0.253,0.203,0.234,0.337	0.0,0.105,0.22,0.169,0.068,0.0,0.068,0.389,0.113	0.184	RI
38755	ENSG00000183963	SMTN	22	+	31100884	31100953	31099744	31099896	31104315	31104623	38755	0.00233229	0.051175	0.604,0.391,0.349,0.336,0.51,0.427,0.651,1.0,0.591,0.392,0.66,0.498	0.25,0.245,0.464,0.33,0.341,0.415,0.267,0.28,0.569	0.183	SE
11296	ENSG00000125454	SLC25A19	17	-	75288501	75288591	75286632	75286802	75289353	75289449	11296	0.0084093	0.127022	0.4,0.419,0.4,0.217,0.333,0.882,0.684,0.8,0.467,0.429,0.407,0.484	0.45,0.282,0.28,0.25,0.419,0.3,0.056,0.512,0.241	0.183	SE
4810	ENSG00000108387	2004-09-01	17	-	58526219	58526978	58526219	58526313	58526931	58526978	4810	2.12646e-07	4.23536e-05	1.0,0.81,1.0,0.467,1.0,1.0,1.0,1.0,1.0,1.0,0.4,1.0	0.238,0.455,0.818,0.647,0.6,0.889,1.0,0.714,1.0	0.183	RI
3362	ENSG00000204599	TRIM39	6	+	30328888	30329041	30328908	30329041	30327651	30327696	3362	0.00394555	0.102533	0.497,0.658,1.0,0.553,0.622,0.767,0.507,0.805,0.645,0.524,0.852,0.875	0.641,0.371,0.832,0.414,0.334,0.553,0.743,0.34,0.355	0.183	3ASS
34940	ENSG00000183943	PRKX	X	-	3611221	3611334	3608624	3608945	3612176	3612281	34940	0.00105195	0.0286876	0.108,0.14,0.194,0.704,0.473,0.638,0.705,0.5,0.604,0.188,0.13,0.13	0.171,0.234,0.321,0.111,0.161,0.196,0.245,0.175,0.135	0.182	SE
19358	ENSG00000137872	SEMA6D	15	+	47768580	47768748	47767036	47767093	47770496	47774223	19358	1.82435e-06	0.000196744	0.0,1.0,1.0,1.0,1.0,1.0,0.0,0.333,1.0,1.0,1.0,1.0	0.636,0.692,0.333,1.0,0.25,0.538,0.333,0.6,1.0	0.18	SE
3481	ENSG00000197385	ZNF860	3	+	31986247	31986409	31981770	31981902	31988659	31988925	3481	2.62513e-06	0.000259544	0.3,0.263,0.077,0.5,0.273,0.333,0.125,0.067,0.111,0.021,0.2,0.429	0.0,0.0,0.067,0.176,0.172,0.0,0.0,0.0,0.0	0.179	SE
37772	ENSG00000143469	SYT14	1	+	210015683	210017099	210013632	210013797	210021038	210021254	37772	0.00329212	0.0658643	0.5,0.474,0.889,0.273,0.636,0.375,0.615,0.643,0.314,0.2,0.333,0.524	0.067,0.158,0.333,0.407,0.238,0.12,0.333,1.0,0.067	0.179	SE
21882	ENSG00000152601	MBNL1	3	+	152455541	152455577	152447619	152447773	152456266	152456361	21882	0.0219039	0.246297	0.568,0.099,0.545,0.418,1.0,0.285,0.291,0.291,0.324,0.545,0.324,0.324	0.093,0.099,0.0,0.473,0.314,0.115,0.212,0.35,0.489	0.179	SE
2079	ENSG00000171735	CAMTA1	1	+	6886239	6886346	6825109	6825210	6887653	6887842	2079	0.0257548	0.275254	0.429,0.44,0.8,0.5,0.625,1.0,0.556,1.0,0.333,0.333,0.429,0.419	0.286,0.4,0.333,0.294,0.514,0.429,0.4,0.462,0.417	0.179	SE
769	ENSG00000256269	HMBS	11	+	119092124	119092811	119092124	119092163	119092757	119092811	769	1.1777e-10	6.33659e-08	1.0,1.0,0.857,0.889,1.0,0.833,0.857,0.889,1.0,0.75,1.0,1.0	0.789,0.667,0.667,0.8,0.667,1.0,0.727,0.385,1.0	0.178	RI
418	ENSG00000163138	PACRGL	4	+	20700457	20700747	20700457	20700578	20704465	20704533	418	1.98355e-07	3.59589e-05	0.857,0.917,1.0,1.0,1.0,0.6,0.833,1.0,0.583,0.857,1.0,0.909	0.529,0.655,0.818,0.793,0.5,0.882,0.704,0.619,0.813	0.178	5ASS
147	ENSG00000197217	ENTPD4	8	-	23441568	23441723	23441592	23441723	23439748	23439915	147	0.000176705	0.00800854	0.604,0.541,0.403,0.237,0.57,0.358,0.373,0.239,0.5,0.548,0.679,0.57	0.041,0.149,0.459,0.302,0.292,0.385,0.243,0.241,0.514	0.177	5ASS
19313	ENSG00000259343	TMC3-AS1	15	+	81332344	81332541	81324376	81324561	81341561	81341708	19313	1.04815e-08	2.96857e-06	0.935,1.0,1.0,0.889,0.833,1.0,1.0,0.692,1.0,0.778,0.739,1.0	0.867,0.667,0.789,0.355,0.667,0.778,0.867,0.879,0.7	0.176	SE
11694	ENSG00000196922	ZNF252P	8	-	144996506	144996607	144994478	144994592	144999602	144999769	11694	0.027746	0.288154	0.938,0.875,0.688,1.0,0.714,0.765,0.529,0.719,0.871,0.6,1.0,0.875	0.404,0.28,0.714,0.733,0.588,0.625,0.375,1.0,0.892	0.174	SE
38720	ENSG00000150401	DCUN1D2	13	-	113462739	113462891	113461053	113461136	113474123	113474254	38720	1.48528e-05	0.0010462	0.795,0.695,0.77,0.714,0.759,0.736,0.89,0.741,0.703,0.86,0.81,0.922	0.505,0.59,0.515,0.613,0.759,0.811,0.493,0.529,0.676	0.173	SE
4285	ENSG00000108387	2004-09-01	17	-	58526681	58526978	58526931	58526978	58526219	58526313	4285	3.17232e-08	8.62645e-06	1.0,0.81,1.0,0.692,1.0,1.0,1.0,1.0,1.0,1.0,0.76,1.0	0.385,0.625,0.867,0.667,0.667,0.846,1.0,0.833,1.0	0.173	5ASS
624	ENSG00000140264	SERF2	15	+	43792367	43792611	43792367	43792578	43792974	43793083	624	0.00108865	0.0318051	0.724,0.768,0.595,0.793,0.577,0.673,0.786,0.797,0.731,0.797,0.93,0.738	0.551,0.424,0.479,0.662,0.623,0.515,0.662,0.466,0.746	0.173	5ASS
13364	ENSG00000100802	C14orf93	14	-	23000958	23001031	22998704	22999156	23010100	23010143	13364	9.48135e-06	0.000744978	1.0,1.0,1.0,0.424,0.356,1.0,0.0,1.0,0.0,1.0,0.356,1.0	0.181,0.293,0.525,0.356,0.356,0.453,0.659,1.0,0.734	0.172	SE
429	ENSG00000073605	GSDMB	17	-	39906960	39906987	39908175	39908214	39906110	39906271	429	7.32747e-15	1.31308e-11	0.232,0.0,0.138,0.0,0.0,0.057,0.224,0.266,0.295,0.335,0.352,0.352	0.0,0.0,0.083,0.0,0.0,0.0,0.057,0.0,0.0	0.172	MEX
16470	ENSG00000148814	LRRC27	10	+	132348962	132349057	132347983	132348356	132351606	132351753	16470	0.00308352	0.0626784	0.294,0.375,0.345,0.2,0.4,0.333,0.333,0.167,0.143,0.778,0.467,0.5	0.245,0.35,0.0,0.03,0.615,0.167,0.231,0.073,0.0	0.171	SE
1444	ENSG00000230937	MIR205HG	1	+	209431742	209431825	209429180	209429408	209432203	209432537	1444	0.0297253	0.300446	0.926,0.904,0.806,0.824,1.0,0.757,0.853,0.908,0.904,1.0,0.857,0.886	0.689,0.857,0.806,0.945,0.886,0.342,0.417,0.484,1.0	0.171	SE
5572	ENSG00000100949	RABGGTA	14	-	24270836	24271169	24270836	24270998	24271112	24271169	5572	0.005303	0.0862565	0.818,0.75,1.0,0.6,1.0,0.818,0.667,0.913,0.4,0.8,0.667,1.0	0.412,0.448,1.0,0.875,1.0,0.0,0.667,0.25,0.882	0.171	RI
3768	ENSG00000188917	TRMT2B	X	-	101051250	101051733	101051643	101051733	101042041	101042312	3768	4.91948e-05	0.00302072	0.8,0.75,0.778,1.0,1.0,0.75,1.0,0.75,1.0,1.0,1.0,1.0	0.538,0.8,0.75,1.0,0.636,1.0,1.0,0.667,0.2	0.17	5ASS
4789	ENSG00000204305	AGER	6	-	32183880	32184246	32183880	32183987	32184170	32184246	4789	0.00455589	0.0790551	0.692,0.667,0.926,0.688,0.857,0.75,0.481,0.556,0.545,0.657,0.724,0.905	0.545,0.58,0.3,0.474,0.589,0.63,0.391,0.667,0.641	0.169	RI
16674	ENSG00000125846	ZNF133	20	+	18297984	18298062	18288504	18288604	18305667	18305807	16674	0.0410059	0.375138	0.596,0.417,0.446,0.0,0.0,0.472,0.556,0.417,1.0,0.828,0.349,0.349	0.0,0.051,0.0,0.349,0.707,0.118,0.0,0.573,0.763	0.168	SE
14416	ENSG00000025434	NR1H3	11	+	47259790	47259979	47248915	47248999	47261240	47261449	14416	0.0158682	0.19602	0.677,0.435,0.5,0.723,1.0,0.8,0.846,0.676,0.833,0.778,0.905,1.0	0.61,0.771,0.615,0.581,0.519,0.2,0.738,0.7,0.643	0.167	SE
3793	ENSG00000032742	IFT88	13	+	20601704	20601933	20601704	20601748	20601850	20601933	3793	0.0205127	0.207437	1.0,1.0,0.667,0.529,0.444,0.571,0.579,0.704,0.857,1.0,0.778,0.818	0.448,0.571,0.455,0.474,0.429,0.789,0.882,0.538,0.625	0.167	RI
39020	ENSG00000138614	VWA9	15	-	65607301	65607442	65605128	65605236	65610795	65611121	39020	1.07306e-09	4.10921e-07	1.0,1.0,1.0,1.0,1.0,1.0,1.0,1.0,1.0,1.0,1.0,1.0	0.81,1.0,0.846,0.692,0.551,0.857,0.826,0.926,1.0	0.166	SE
33334	ENSG00000108387	2004-09-01	17	-	58526681	58526978	58526219	58526313	58531479	58531551	33334	1.52754e-07	2.66232e-05	1.0,0.833,1.0,1.0,1.0,1.0,0.538,0.667,0.667,1.0,0.923,1.0	0.647,0.667,0.625,0.692,0.385,0.75,0.929,0.778,1.0	0.166	SE
3212	ENSG00000090061	CCNK	14	+	99500765	99502376	99500765	99500871	99502206	99502376	3212	5.3173e-06	0.000497113	1.0,0.619,1.0,1.0,1.0,0.913,0.81,0.704,1.0,0.818,1.0,0.875	0.714,0.625,0.556,0.727,0.92,0.81,0.778,0.882,0.556	0.165	RI
14289	ENSG00000131374	TBC1D5	3	-	17623848	17623913	17562018	17562142	17742480	17742564	14289	0.00100932	0.0279645	0.803,0.795,1.0,1.0,1.0,1.0,1.0,1.0,1.0,1.0,1.0,0.84	1.0,0.947,0.724,1.0,0.583,0.903,0.368,1.0,0.576	0.164	SE
2473	ENSG00000101282	RSPO4	20	-	963934	964120	958451	960466	967173	967314	2473	0.0221134	0.248037	0.667,0.571,0.541,0.3,0.52,0.882,0.86,0.8,0.935,0.5,0.448,0.6	0.571,0.581,0.615,0.389,0.211,0.467,0.231,0.49,0.688	0.164	SE
6550	ENSG00000256061	DYX1C1	15	-	55432496	55432602	55430307	55430779	55434904	55435058	6550	0.0299899	0.301999	0.765,1.0,1.0,1.0,0.714,0.556,0.556,0.838,1.0,1.0,1.0,0.8	0.412,0.867,0.636,0.667,0.714,1.0,0.733,0.765,0.4	0.164	SE
2312	ENSG00000131626	PPFIA1	11	+	70349922	70350039	70350993	70351023	70348188	70348420	2312	2.01553e-06	0.000601971	0.879,0.808,0.879,1.0,1.0,0.909,0.869,1.0,1.0,0.768,0.841,0.726	0.665,0.688,1.0,0.59,0.713,0.923,0.306,1.0,0.65	0.164	MEX
20748	ENSG00000244754	N4BP2L2	13	-	32480589	32480637	32443965	32444126	32517856	32517920	20748	0.00890393	0.132072	1.0,1.0,0.567,0.396,1.0,0.0,1.0,0.344,0.304,1.0,0.0,0.247	0.247,0.0,0.0,1.0,0.396,0.229,0.141,1.0,0.663	0.163	SE
1396	ENSG00000178821	TMEM52	1	-	1918252	1918934	1918252	1918431	1918892	1918934	1396	0.010123	0.130998	0.722,0.682,0.676,0.496,0.846,0.511,0.5,0.467,0.762,0.867,0.565,0.931	0.357,0.45,0.676,0.345,0.316,0.636,0.729,0.321,0.72	0.163	RI
417	ENSG00000163138	PACRGL	4	+	20700457	20700611	20700457	20700578	20704465	20704533	417	4.12486e-06	0.000461863	0.837,0.869,1.0,1.0,1.0,0.0,0.688,1.0,0.469,0.746,1.0,0.911	0.525,0.424,0.786,0.632,0.469,0.746,0.688,0.636,0.774	0.162	5ASS
4915	ENSG00000173402	DAG1	3	+	49488625	49488745	49487253	49487415	49510418	49510765	4915	1.68386e-07	2.89763e-05	0.6,0.75,1.0,1.0,1.0,1.0,1.0,1.0,0.273,1.0,1.0,1.0	0.6,0.667,0.684,0.6,0.6,0.826,1.0,0.538,1.0	0.161	SE
35711	ENSG00000033030	ZCCHC8	12	-	122483278	122483344	122482634	122482695	122489385	122489463	35711	1.60231e-05	0.00112255	0.829,0.972,1.0,1.0,0.917,0.967,0.701,0.818,0.88,0.859,0.893,0.972	0.666,0.622,0.868,0.658,0.731,0.964,0.591,0.629,0.927	0.161	SE
29801	ENSG00000116731	PRDM2	1	+	13773077	13773188	13749360	13749487	13816426	13816570	29801	0.00936811	0.137082	0.7,0.895,1.0,0.652,0.667,0.879,0.875,1.0,0.412,0.875,0.714,0.571	0.846,0.813,0.238,0.5,0.515,0.5,0.697,0.368,1.0	0.161	SE
383	ENSG00000260807	RP11-161M6.2	16	-	979600	979758	979024	979110	981144	981298	383	0.000137911	0.00623903	1.0,0.857,1.0,1.0,1.0,1.0,1.0,1.0,0.778,1.0,1.0,1.0	0.667,0.846,1.0,0.538,0.6,0.636,1.0,1.0,1.0	0.16	SE
8319	ENSG00000116698	SMG7	1	+	183501130	183501267	183472499	183472649	183502252	183502391	8319	0.00201346	0.0461586	1.0,1.0,0.75,1.0,1.0,1.0,1.0,0.5,1.0,0.75,1.0,1.0	0.778,0.733,0.667,0.667,0.5,0.75,1.0,0.714,1.0	0.16	SE
7919	ENSG00000135951	TSGA10	2	-	99118550	99118686	99117543	99117759	99127047	99127176	7919	0.00490196	0.0872248	0.455,0.273,0.28,0.0,0.636,0.048,0.5,0.172,0.111,0.4,0.2,0.333	0.077,0.0,0.429,0.04,0.083,0.0,0.333,0.091,0.059	0.16	SE
15955	ENSG00000182796	TMEM198B	12	+	55831256	55831349	55829959	55831083	55832958	55833038	15955	0.00807698	0.123512	0.657,0.72,0.64,0.38,0.727,0.697,0.552,0.583,1.0,0.739,0.636,0.867	0.425,0.432,0.714,0.425,0.659,0.73,0.429,0.44,0.458	0.16	SE
24	ENSG00000131375	CAPN7	3	+	15241452	15241588	15240753	15240853	15242177	15242253	24	0.0091782	0.13502	0.829,0.76,0.639,0.333,0.811,0.543,0.775,0.563,0.625,0.733,0.636,0.939	0.291,0.242,0.486,0.529,0.632,0.867,0.443,0.459,0.75	0.16	SE
29989	ENSG00000196591	HDAC2	6	-	113962366	113962394	113959905	113960018	113968633	113968696	29989	0.0234445	0.257133	0.633,0.479,0.506,0.535,0.697,0.754,0.902,0.729,0.573,0.719,0.434,0.808	0.295,0.277,0.605,0.874,0.588,0.672,0.605,0.133,0.338	0.16	SE
5341	ENSG00000172345	STARD5	15	-	81322407	81324141	81322407	81322540	81323801	81324141	5341	2.14683e-06	0.000263571	1.0,0.6,0.5,0.6,0.0,0.778,0.5,1.0,0.714,1.0,1.0,1.0	0.778,0.294,0.5,0.714,0.333,0.6,0.667,0.667,0.524	0.16	RI
28235	ENSG00000100083	GGA1	22	+	37613118	37613191	37609065	37609356	37614189	37614274	28235	1.17154e-07	2.16686e-05	1.0,0.782,1.0,1.0,1.0,0.768,0.898,1.0,0.847,0.453,1.0,1.0	1.0,0.816,0.525,0.782,0.624,0.768,0.689,0.721,0.705	0.159	SE
12200	ENSG00000213742	ZNF337-AS1	20	+	25645530	25645648	25634728	25634827	25673851	25674007	12200	0.000910826	0.0257427	0.826,0.684,0.846,1.0,0.429,0.6,0.5,0.75,0.789,0.833,0.5,1.0	0.385,0.75,0.6,0.55,0.481,0.84,0.333,0.75,0.444	0.159	SE
2361	ENSG00000103275	UBE2I	16	+	1312346	1312603	1312346	1312558	1314019	1314096	2361	4.66728e-06	0.000493565	1.0,1.0,1.0,1.0,1.0,1.0,1.0,1.0,1.0,0.657,0.682,0.687	1.0,1.0,1.0,0.649,0.616,0.707,0.515,0.688,0.664	0.159	5ASS
2346	ENSG00000163482	STK36	2	+	218696526	218696601	218696589	218696601	218694524	218694635	2346	0.000360501	0.0187367	0.533,0.596,0.5,0.414,0.614,0.496,0.55,0.695,0.523,0.732,0.485,0.49	0.157,0.274,0.362,0.483,0.447,0.361,0.553,0.398,0.508	0.159	3ASS
2729	ENSG00000197070	ARRDC1	9	+	137613412	137613510	137613422	137613510	137612895	137613006	2729	0.000732965	0.0309024	1.0,1.0,1.0,1.0,1.0,1.0,1.0,1.0,1.0,1.0,1.0,1.0	1.0,1.0,1.0,1.0,1.0,1.0,0.421,0.864,0.288	0.159	3ASS
19637	ENSG00000185187	SIGIRR	11	-	408694	408893	408072	408206	409867	409977	19637	1.1212e-05	0.000851518	0.958,0.763,0.876,0.862,0.899,0.841,0.929,0.939,0.924,0.976,0.767,0.895	0.379,0.494,0.806,0.862,0.855,0.89,0.617,0.741,0.91	0.158	SE
20113	ENSG00000187790	FANCM	14	+	45140631	45140709	45137068	45137241	45148836	45148995	20113	8.06501e-05	0.00402348	1.0,1.0,0.747,0.763,1.0,1.0,1.0,0.875,1.0,1.0,1.0,0.843	0.699,0.752,0.417,1.0,1.0,1.0,0.889,0.243,1.0	0.158	SE
22115	ENSG00000140105	WARS	14	-	100375282	100375406	100361707	100361921	100375510	100375744	22115	0.000303674	0.0112182	0.871,0.935,0.882,1.0,1.0,0.6,0.933,0.952,1.0,1.0,1.0,0.867	0.571,0.538,0.889,0.8,0.818,0.75,0.75,0.889,0.857	0.158	SE
23424	ENSG00000170322	NFRKB	11	-	129893061	129893101	129892714	129892870	129893296	129893385	23424	0.00817604	0.124453	0.635,0.537,0.0,0.0,0.0,0.13,0.0,1.0,0.148,0.0,0.41,0.0	0.188,0.09,0.0,0.104,0.343,0.0,0.0,0.0,0.0	0.158	SE
20973	ENSG00000167283	ATP5L	11	+	118403923	118403985	118401618	118401717	118405656	118405709	20973	0.0478441	0.414806	0.331,0.229,0.283,0.487,0.1,0.543,0.704,0.182,0.497,0.15,0.041,0.165	0.165,0.0,0.106,0.09,0.308,0.062,0.263,0.192,0.175	0.158	SE
19041	ENSG00000146021	KLHL3	5	-	137637293	137637395	137634036	137634165	137638952	137639150	19041	6.62924e-05	0.00342016	1.0,0.529,0.556,1.0,0.692,1.0,1.0,0.867,0.765,1.0,0.778,0.75	0.535,0.909,0.6,0.545,0.6,0.684,0.778,0.769,0.619	0.157	SE
30484	ENSG00000112796	ENPP5	6	-	46170052	46170114	46167433	46168297	46170807	46170971	30484	0.0100889	0.144172	0.25,0.219,0.53,0.288,0.129,0.592,0.487,0.685,0.263,0.442,0.245,0.748	0.184,0.116,0.345,0.302,0.372,0.331,0.229,0.102,0.266	0.157	SE
4437	ENSG00000183091	NEB	2	-	151514817	151514928	151514317	151514428	151516458	151516563	4437	0.0431068	0.387576	1.0,0.556,0.833,0.556,1.0,0.0,0.83,0.636,0.4,1.0,1.0,0.75	0.818,0.176,1.0,0.412,0.2,0.333,1.0,0.8,0.273	0.157	SE
2045	ENSG00000143494	VASH2	1	+	212951338	212951818	212951338	212951392	212951588	212951818	2045	0.000189503	0.00826201	0.763,0.711,0.761,0.44,0.791,0.575,0.879,0.896,0.73,0.725,0.569,0.696	0.38,0.445,0.752,0.549,0.462,0.728,0.545,0.474,0.651	0.157	RI
5128	ENSG00000147180	ZNF711	X	+	85246929	85247651	85246929	85247183	85247546	85247651	5128	0.0280731	0.245642	0.806,0.636,0.787,0.667,0.882,0.355,0.6,0.652,0.701,0.556,0.407,0.733	0.351,0.28,0.66,0.646,0.529,0.679,0.167,0.333,0.781	0.157	RI
2188	ENSG00000231074	HCG18	6	-	30314268	30314482	30296131	30296237	30326150	30326363	2188	0.00304704	0.0621681	0.25,0.4,0.512,0.368,0.619,0.45,0.36,0.484,0.647,0.511,0.6,0.538	0.385,0.22,0.333,0.362,0.259,0.3,0.304,0.179,0.571	0.155	SE
11441	ENSG00000250320	CTD-2269F5.1	5	+	84385887	84386055	84384492	84384599	84387821	84388057	11441	0.00384016	0.0735296	0.667,0.667,1.0,1.0,0.636,1.0,1.0,1.0,0.5,0.429,1.0,0.333	0.75,0.455,1.0,0.143,0.333,1.0,0.25,0.6,1.0	0.155	SE
6526	ENSG00000166676	TVP23A	16	-	10766675	10769478	10766675	10769101	10770271	10770331	6526	0.00385347	0.101011	0.828,0.905,0.867,0.473,0.875,0.741,0.483,0.446,0.864,1.0,1.0,1.0	0.536,0.607,0.44,0.348,0.577,0.643,1.0,0.653,0.915	0.155	3ASS
18509	ENSG00000255666	RP11-867G2.6	11	+	94648016	94648108	94647465	94647578	94648259	94648388	18509	0.00730505	0.115274	0.048,0.068,0.044,0.182,0.75,0.5,0.429,0.297,0.333,0.333,0.0,0.455	0.019,0.041,0.067,0.267,0.188,0.265,0.122,0.125,0.101	0.154	SE
24421	ENSG00000225470	JPX	X	+	73998767	73998844	73994839	73994961	74004269	74004351	24421	0.00144816	0.0361561	0.721,0.668,0.678,0.559,0.48,0.635,0.645,0.595,0.782,0.577,0.526,0.641	0.393,0.284,0.734,0.486,0.541,0.574,0.335,0.35,0.557	0.153	SE
38754	ENSG00000183963	SMTN	22	+	31100884	31101049	31099744	31099896	31104315	31104623	38754	0.000559382	0.01783	0.778,0.634,0.566,0.503,0.676,0.67,0.803,1.0,0.725,0.494,0.738,0.648	0.425,0.443,0.626,0.549,0.57,0.568,0.423,0.515,0.691	0.152	SE
10575	ENSG00000128607	KLHDC10	7	+	130096920	130097007	130070509	130070809	130116444	130116666	10575	0.034556	0.334595	0.528,0.478,0.728,1.0,0.253,0.518,0.389,0.478,0.337,0.55,0.314,0.478	0.203,0.534,0.068,0.629,0.475,0.395,0.156,0.276,0.433	0.152	SE
29216	ENSG00000188917	TRMT2B	X	-	101051250	101051366	101042041	101042312	101051643	101051733	29216	0.000100553	0.00483883	0.778,0.75,0.75,1.0,1.0,0.75,1.0,0.714,1.0,1.0,1.0,1.0	0.538,0.778,0.778,1.0,0.6,1.0,1.0,0.857,0.143	0.151	SE
35946	ENSG00000140950	TLDC1	16	-	84502720	84502862	84497950	84498111	84504600	84504656	35946	0.00995059	0.142704	0.298,0.377,0.25,0.136,0.487,0.463,0.5,0.867,0.35,0.231,0.375,0.467	0.143,0.19,0.182,0.267,0.395,0.226,0.25,0.282,0.31	0.151	SE
36072	ENSG00000165219	GAPVD1	9	+	125268935	125268984	125261867	125261959	125295457	125295574	36072	0.0114979	0.157568	0.565,0.83,0.82,0.328,0.464,0.722,1.0,1.0,0.867,0.565,0.565,1.0	0.265,0.695,0.634,0.722,0.781,0.609,1.0,0.342,0.14	0.151	SE
4238	ENSG00000188917	TRMT2B	X	-	101051250	101051733	101051250	101051366	101051643	101051733	4238	3.48247e-06	0.000362573	0.6,0.667,1.0,0.6,0.273,1.0,1.0,0.714,1.0,1.0,1.0,0.778	0.692,0.5,0.714,0.2,1.0,1.0,0.6,0.158,1.0	0.151	RI
4165	ENSG00000205726	ITSN1	21	+	33829005	33829745	33829005	33829050	33829623	33829745	4165	8.13838e-06	0.000659363	0.806,0.933,0.85,1.0,0.931,0.714,1.0,0.911,0.955,1.0,1.0,0.857	0.688,0.724,0.895,0.871,0.765,0.714,0.714,0.5,1.0	0.15	RI
3863	ENSG00000154889	MPPE1	18	-	11905737	11905953	11896983	11897356	11906202	11906309	3863	0.000371148	0.0131054	0.172,0.394,0.2,0.233,0.655,0.12,0.385,0.263,0.565,0.158,0.176,0.154	0.098,0.148,0.269,0.102,0.068,0.277,0.133,0.045,0.122	0.149	SE
25289	ENSG00000127507	ADGRE2	19	-	14755653	14755877	14754953	14755127	14756237	14756345	25289	0.00218904	0.0488652	1.0,0.0,1.0,1.0,1.0,0.75,1.0,1.0,1.0,1.0,1.0,1.0	0.0,0.5,1.0,0.684,1.0,1.0,1.0,0.538,1.0	0.149	SE
5051	ENSG00000153885	KCTD15	19	+	33798667	33798766	33798670	33798766	33796861	33796987	5051	0.0429034	0.468408	0.439,0.854,0.796,0.566,0.662,0.453,0.449,0.683,0.746,0.355,0.729,0.595	0.408,0.494,0.443,0.533,0.286,0.411,0.343,0.656,0.578	0.149	3ASS
12362	ENSG00000169727	GPS1	17	+	82052255	82052459	82051499	82051524	82053273	82053366	12362	0.000514632	0.0168177	0.613,0.662,0.676,0.542,1.0,0.718,0.651,0.639,0.909,0.737,0.644,0.684	0.676,0.5,0.568,0.569,0.59,0.627,0.537,0.437,0.518	0.148	SE
21424	ENSG00000177459	ERICH5	8	+	98089075	98090029	98064310	98064727	98093220	98093610	21424	0.0016529	0.039809	0.846,0.818,1.0,0.5,0.8,1.0,1.0,0.714,1.0,1.0,1.0,1.0	1.0,0.867,0.846,0.6,0.714,0.875,0.778,0.0,1.0	0.148	SE
36463	ENSG00000172594	SMPDL3A	6	+	122795676	122795890	122789169	122789458	122796823	122796968	36463	0.00286786	0.0593908	0.929,1.0,0.882,0.793,0.667,0.765,0.75,1.0,0.733,0.75,1.0,0.619	1.0,1.0,0.905,0.778,0.4,0.68,0.4,0.231,0.692	0.148	SE
10600	ENSG00000082438	COBLL1	2	-	164703103	164703220	164700552	164700756	164704443	164704518	10600	0.0312127	0.31063	0.12,0.25,0.167,0.0,0.333,0.111,0.158,0.0,0.0,0.429,1.0,0.231	0.048,0.0,0.0,0.294,0.0,0.111,0.0,0.25,0.067	0.148	SE
10355	ENSG00000127483	HP1BP3	1	-	20780349	20780540	20779811	20779911	20787194	20787323	10355	0.000339877	0.0122929	0.531,0.343,0.347,0.385,0.556,0.324,0.273,0.469,0.25,0.304,0.256,0.509	0.255,0.2,0.387,0.205,0.185,0.333,0.102,0.171,0.246	0.147	SE
3954	ENSG00000175110	MRPS22	3	+	139350178	139351060	139350178	139350322	139351030	139351060	3954	0.00248769	0.0542671	0.917,0.429,1.0,0.818,0.765,0.6,0.733,0.667,0.8,0.8,0.636,0.818	0.727,0.6,0.714,0.846,0.375,0.412,0.5,0.6,0.636	0.147	RI
4268	ENSG00000166405	RIC3	11	-	8126658	8126891	8126658	8126804	8137377	8137471	4268	0.000292086	0.0157231	0.286,0.056,0.234,0.421,0.234,0.217,0.145,0.159,0.203,0.041,0.737,0.073	0.165,0.253,0.071,0.081,0.086,0.027,0.078,0.0,0.021	0.147	3ASS
1122	ENSG00000152454	ZNF256	19	-	57943933	57944060	57940832	57942647	57947441	57947671	1122	0.00313698	0.0631787	0.51,0.865,0.795,0.733,0.882,0.719,0.873,0.974,0.903,0.813,0.862,0.846	0.705,0.718,0.379,0.852,0.882,0.611,0.409,0.736,0.721	0.146	SE
3854	ENSG00000154889	MPPE1	18	-	11897525	11897620	11896983	11897356	11906202	11906309	3854	0.00386054	0.0738145	0.143,0.231,0.556,0.179,0.565,0.267,0.294,0.2,0.565,0.059,0.176,0.302	0.021,0.061,0.309,0.094,0.226,0.081,0.257,0.143,0.143	0.146	SE
26894	ENSG00000028203	VEZT	12	+	95256549	95256622	95251966	95252071	95262905	95263081	26894	0.00918208	0.13502	0.921,0.869,0.645,0.441,0.734,0.946,0.659,0.377,0.799,0.809,0.758,1.0	0.442,0.513,0.488,0.586,0.808,0.648,0.453,0.8,0.663	0.146	SE
15067	ENSG00000163701	IL17RE	3	+	9906363	9906461	9902847	9903064	9906705	9906865	15067	0.0208904	0.238207	1.0,1.0,0.75,1.0,1.0,1.0,1.0,1.0,1.0,1.0,1.0,0.0	0.6,0.667,0.833,0.7,0.733,0.5,1.0,0.714,1.0	0.146	SE
35673	ENSG00000115568	ZNF142	2	-	218651700	218651822	218650358	218650526	218656149	218656463	35673	0.0336285	0.328881	0.6,0.366,0.622,0.0,0.652,0.818,0.571,0.429,0.522,0.75,0.222,0.276	0.241,0.371,0.25,0.259,0.5,0.568,0.143,0.455,0.267	0.146	SE
1699	ENSG00000109184	DCUN1D4	4	+	51886567	51887244	51886567	51886638	51887122	51887244	1699	0.00338893	0.0644177	1.0,1.0,1.0,1.0,1.0,1.0,0.6,0.529,0.333,1.0,1.0,1.0	0.619,0.733,1.0,1.0,0.333,0.429,0.667,1.0,0.75	0.146	RI
12918	ENSG00000121931	LRIF1	1	-	110951287	110952815	110949850	110950123	110963620	110964079	12918	0.000752123	0.0224473	0.578,0.66,0.607,0.524,0.61,0.614,0.634,0.764,0.653,0.56,0.333,0.771	0.619,0.478,0.275,0.448,0.569,0.613,0.324,0.381,0.465	0.145	SE
14747	ENSG00000166881	NEMP1	12	-	57069233	57069306	57064645	57064739	57070819	57070893	14747	0.0141908	0.182949	0.764,0.645,0.703,0.409,0.82,0.797,0.439,0.538,0.693,0.666,0.319,0.969	0.246,0.307,0.816,0.48,0.456,0.642,0.378,0.424,0.772	0.145	SE
1935	ENSG00000197563	PIGN	18	-	62162252	62162329	62161132	62161385	62163530	62163656	1935	0.0489204	0.42039	0.633,1.0,0.654,0.393,0.683,0.647,0.564,0.844,0.812,0.7,0.447,0.902	0.693,0.563,0.782,0.648,0.574,0.332,0.35,0.59,0.372	0.145	SE
1218	ENSG00000166411	IDH3A	15	+	78156907	78157631	78156907	78157162	78157547	78157631	1218	0.0151871	0.168864	0.5,0.0,0.6,0.0,0.474,0.067,0.111,0.143,0.5,0.375,0.4,0.647	0.467,0.034,0.0,0.231,0.294,0.111,0.037,0.053,0.333	0.145	RI
7977	ENSG00000213079	SCAF8	6	+	154733794	154733930	154733846	154733930	154733377	154733503	7977	5.93164e-08	2.09895e-05	1.0,0.892,1.0,1.0,1.0,0.915,1.0,0.656,1.0,1.0,1.0,1.0	1.0,0.836,0.761,0.718,0.629,1.0,0.875,0.471,1.0	0.145	3ASS
35794	ENSG00000118369	USP35	11	+	78196235	78196918	78188906	78189157	78197935	78198068	35794	1.48189e-08	3.91175e-06	1.0,1.0,1.0,1.0,1.0,1.0,0.889,1.0,0.733,0.667,0.778,1.0	0.875,0.636,0.533,1.0,0.5,0.818,0.867,1.0,0.778	0.144	SE
37785	ENSG00000150776	C11orf57	11	+	112074886	112074916	112074315	112074358	112075566	112075650	37785	0.0151525	0.190644	0.472,0.576,0.865,0.32,0.648,0.892,0.901,0.888,0.732,0.734,0.776,0.888	0.653,0.647,0.324,0.66,0.545,0.772,0.672,0.335,0.614	0.144	SE
23201	ENSG00000134490	TMEM241	18	-	23371421	23371470	23356593	23356663	23373711	23373763	23201	0.0367097	0.348984	1.0,0.476,0.565,1.0,1.0,0.619,0.661,1.0,0.661,0.0,0.722,0.796	0.839,0.448,0.394,1.0,0.464,0.722,0.206,0.765,0.245	0.144	SE
5982	ENSG00000255036	RP11-23J9.4	9	+	97359981	97360101	97359985	97360101	97357626	97357725	5982	8.29562e-07	0.000147101	0.853,0.921,0.838,1.0,1.0,1.0,1.0,0.959,1.0,1.0,1.0,1.0	0.892,0.772,0.492,1.0,0.795,0.886,0.772,1.0,0.78	0.143	3ASS
37467	ENSG00000268362	CTD-2017D11.1	19	+	24048936	24049014	24046183	24046279	24049404	24049548	37467	0.0021283	0.0480061	0.524,0.413,0.624,0.517,0.527,0.45,0.211,0.3,0.457,0.074,0.043,0.076	0.08,0.021,0.373,0.056,0.048,0.092,0.401,0.42,0.397	0.142	SE
37734	ENSG00000154134	ROBO3	11	+	124877936	124878131	124877387	124877658	124878297	124878436	37734	0.00452708	0.0824978	0.556,0.667,0.68,0.8,0.529,1.0,0.696,0.793,0.833,0.6,0.619,0.385	0.615,0.478,0.771,0.472,0.208,0.6,0.357,0.524,0.818	0.142	SE
28707	ENSG00000164050	PLXNB1	3	-	48420223	48420257	48419576	48419674	48420664	48420773	28707	0.00869205	0.129976	0.61,0.515,0.682,0.686,0.566,0.481,0.562,0.451,0.623,0.785,0.724,0.663	0.178,0.301,0.614,0.468,0.367,0.612,0.593,0.541,0.558	0.142	SE
4844	ENSG00000139291	TMEM19	12	+	71700831	71701025	71700831	71700878	71703976	71704056	4844	0.00171218	0.0399895	0.941,1.0,0.784,0.846,0.826,0.886,0.75,1.0,1.0,0.871,0.615,0.889	0.733,0.474,0.744,0.486,0.857,0.778,0.563,0.895,1.0	0.142	5ASS
3125	ENSG00000119686	FLVCR2	14	+	75624611	75624752	75622078	75622220	75633628	75633696	3125	1.36441e-06	0.000155217	1.0,1.0,1.0,1.0,1.0,1.0,1.0,1.0,1.0,1.0,1.0,0.789	1.0,1.0,0.455,0.81,1.0,1.0,0.75,0.765,0.789	0.141	SE
32065	ENSG00000270011	ZNF559-ZNF177	19	+	9364861	9364948	9341101	9341184	9376315	9376423	32065	0.00553016	0.0943877	1.0,1.0,1.0,1.0,1.0,1.0,0.696,0.753,1.0,1.0,0.56,1.0	0.859,0.651,0.504,1.0,0.731,1.0,0.504,1.0,0.737	0.141	SE
30481	ENSG00000204681	GABBR1	6	-	29630457	29630643	29629086	29629107	29631395	29631599	30481	0.0395098	0.365883	0.6,0.6,0.615,0.25,1.0,0.459,0.833,0.826,0.923,0.5,0.733,0.7	0.538,0.368,0.444,0.571,0.586,0.882,0.25,0.636,0.486	0.141	SE
22608	ENSG00000198646	NCOA6	20	-	34740362	34743341	34736689	34736758	34746806	34746928	22608	0.00039241	0.0137137	0.789,0.905,0.909,1.0,0.714,0.667,0.905,0.938,0.92,0.92,1.0,0.714	0.615,0.892,0.619,0.857,0.652,0.676,0.81,0.6,0.806	0.14	SE
11306	ENSG00000141027	NCOR1	17	-	16087171	16087345	16086398	16086442	16091862	16091918	11306	0.000759028	0.0225598	0.536,0.338,0.315,0.258,0.723,0.369,0.247,0.317,0.43,0.605,0.294,0.395	0.262,0.227,0.368,0.245,0.333,0.347,0.092,0.203,0.286	0.14	SE
35674	ENSG00000115568	ZNF142	2	-	218651700	218652300	218650500	218650526	218656149	218656403	35674	0.0374138	0.352646	0.636,0.381,0.611,0.091,0.714,0.8,0.5,0.429,0.569,0.793,0.364,0.236	0.267,0.313,0.25,0.412,0.586,0.543,0.111,0.538,0.313	0.14	SE
13216	ENSG00000166025	AMOTL1	11	+	94795010	94795160	94768370	94768560	94799389	94799539	13216	0.0142033	0.182949	0.684,0.797,0.821,0.889,0.75,0.852,1.0,1.0,0.6,0.808,0.722,0.92	0.579,0.5,0.773,0.758,0.636,0.794,0.657,0.563,0.867	0.139	SE
6806	ENSG00000185697	MYBL1	8	-	66566063	66566243	66564671	66564825	66566683	66566788	6806	0.0459653	0.404668	0.333,0.2,0.286,0.333,0.182,0.273,0.429,0.556,0.4,0.0,0.333,0.412	0.059,0.2,0.217,0.0,0.105,0.217,0.444,0.0,0.31	0.139	SE
28236	ENSG00000100083	GGA1	22	+	37613032	37613191	37609039	37609356	37614189	37614274	28236	1.71065e-07	2.92521e-05	1.0,0.789,1.0,1.0,1.0,0.778,0.895,1.0,0.875,0.429,1.0,1.0	1.0,0.818,0.556,0.778,0.7,0.8,0.75,0.727,0.7	0.138	SE
14357	ENSG00000070269	TMEM260	14	+	56617182	56617297	56615943	56616027	56618593	56618763	14357	4.64674e-07	6.25447e-05	0.871,1.0,0.955,0.895,0.878,0.778,0.931,1.0,1.0,0.862,1.0,0.946	0.76,0.769,0.641,0.855,0.818,0.941,0.86,0.636,0.815	0.138	SE
13320	ENSG00000132749	TESMIN	11	-	68744990	68745111	68736131	68738788	68747207	68747366	13320	0.000186512	0.00780167	0.13,0.118,0.158,0.509,0.667,0.575,0.083,0.129,0.121,0.186,0.156,0.2	0.05,0.058,0.235,0.208,0.172,0.022,0.127,0.095,0.067	0.138	SE
1973	ENSG00000212694	LINC01089	12	-	121795266	121796242	121795266	121795726	121796190	121796242	1973	1.24491e-10	6.33659e-08	0.985,0.849,0.938,1.0,0.971,0.909,0.953,0.933,1.0,1.0,0.98,1.0	0.911,0.928,0.968,0.763,0.515,0.912,0.818,0.632,0.951	0.138	RI
357	ENSG00000184470	TXNRD2	22	-	19875521	19877234	19875521	19875807	19877108	19877234	357	0.000874624	0.0245807	0.814,0.691,0.845,0.728,0.704,0.88,0.81,0.753,0.765,0.625,0.758,0.776	0.367,0.564,0.817,0.586,0.563,0.677,0.677,0.517,0.849	0.138	RI
3014	ENSG00000213199	ASIC3	7	+	151052165	151052474	151052165	151052237	151052415	151052474	3014	0.00494915	0.0824438	0.333,1.0,0.091,0.0,0.0,0.231,0.2,0.2,0.0,0.333,0.037,0.5	0.083,0.059,0.0,0.0,0.143,0.333,0.167,0.167,0.0	0.138	RI
492	ENSG00000204536	CCHCR1	6	-	31157022	31157155	31157022	31157089	31158170	31158194	492	3.21428e-06	0.000422155	1.0,1.0,0.743,0.0,0.536,1.0,1.0,0.366,1.0,0.698,0.224,1.0	0.883,0.088,0.776,0.366,0.536,0.634,0.802,0.257,0.839	0.138	3ASS
23533	ENSG00000235257	ITGA9-AS1	3	-	37821013	37821100	37808703	37808880	37834678	37834767	23533	0.00427055	0.0790993	0.604,0.803,0.836,0.576,1.0,0.67,1.0,1.0,1.0,0.534,1.0,0.753	0.753,0.404,0.704,0.753,1.0,0.203,0.737,0.543,1.0	0.137	SE
2991	ENSG00000132535	DLG4	17	-	7204007	7204067	7204007	7204058	7204198	7204252	2991	0.000869184	0.0349354	0.469,0.637,0.775,0.443,0.573,0.597,0.643,0.675,0.726,0.759,0.706,0.463	0.518,0.403,0.341,0.462,0.591,0.51,0.596,0.54,0.408	0.137	3ASS
2090	ENSG00000100109	TFIP11	22	-	26511118	26511317	26511118	26511195	26512098	26512175	2090	0.00212826	0.0676993	0.444,0.077,0.273,0.647,0.2,0.0,0.077,0.385,0.333,0.231,0.6,0.231	0.143,0.0,0.0,0.158,0.273,0.2,0.167,0.2,0.25	0.137	3ASS
33579	ENSG00000157353	FUK	16	+	70469151	70469323	70468848	70468968	70470313	70470426	33579	3.14866e-07	4.53778e-05	1.0,1.0,1.0,1.0,1.0,0.789,1.0,1.0,1.0,1.0,0.789,0.789	1.0,0.697,1.0,0.81,0.739,0.857,0.8,0.8,0.6	0.136	SE
2186	ENSG00000231074	HCG18	6	-	30314268	30314482	30296131	30296237	30326353	30326866	2186	0.000217914	0.00875164	0.277,0.311,0.532,0.238,0.24,0.299,0.351,0.254,0.355,0.48,0.517,0.455	0.195,0.216,0.268,0.187,0.2,0.26,0.179,0.125,0.375	0.136	SE
13868	ENSG00000011105	TSPAN9	12	+	3083652	3083719	3077376	3077453	3201176	3201256	13868	0.00187448	0.0438222	0.721,0.823,0.81,0.812,0.71,0.873,0.704,0.882,0.939,0.796,0.858,0.863	0.621,0.782,0.65,0.924,0.697,0.809,0.506,0.516,0.61	0.136	SE
19776	ENSG00000126790	L3HYPDH	14	-	59474438	59474526	59472970	59473090	59474727	59475208	19776	0.00242904	0.0524986	0.532,1.0,1.0,1.0,0.835,1.0,0.868,1.0,0.639,0.884,0.669,0.752	1.0,0.752,0.558,0.91,0.887,0.586,0.896,0.503,0.32	0.136	SE
27991	ENSG00000133794	ARNTL	11	+	13326412	13326467	13309986	13310059	13349944	13350070	27991	0.0290261	0.296785	0.122,0.651,0.651,0.0,0.293,0.199,0.277,0.555,0.384,0.237,0.293,0.266	0.0,0.0,0.189,0.555,0.499,0.0,0.049,0.262,0.172	0.136	SE
2193	ENSG00000147044	CASK	X	-	41555599	41555635	41557031	41557100	41553718	41553915	2193	0.00556251	0.188076	0.677,0.609,0.71,0.493,0.697,0.628,0.507,0.548,0.595,0.701,0.517,0.69	0.239,0.286,0.635,0.395,0.426,0.724,0.508,0.365,0.731	0.136	MEX
20623	ENSG00000178773	CPNE7	16	+	89595830	89595924	89595575	89595603	89596483	89596849	20623	0.000706169	0.0214765	0.188,0.231,0.111,0.5,0.25,0.267,0.44,0.31,0.4,0.0,0.176,0.333	0.238,0.037,0.067,0.1,0.032,0.36,0.059,0.055,0.238	0.135	SE
23597	ENSG00000137819	PAQR5	15	+	69359965	69360131	69337340	69337501	69379882	69380010	23597	0.0120183	0.1628	0.667,0.952,0.778,0.677,0.778,0.667,0.481,0.429,0.647,0.882,1.0,0.923	0.625,0.512,0.84,0.829,0.607,0.655,0.391,0.489,0.5	0.135	SE
1654	ENSG00000013441	CLK1	2	-	200860124	200860215	200859679	200859746	200861237	200861466	1654	0.0141308	0.182586	0.61,0.247,0.347,0.333,0.673,0.314,0.497,0.524,0.538,0.493,0.242,0.635	0.214,0.232,0.568,0.135,0.14,0.365,0.319,0.194,0.711	0.135	SE
5083	ENSG00000169155	ZBTB43	9	+	126808792	126808915	126805014	126805132	126832486	126838210	5083	0.015214	0.191153	0.657,0.935,0.867,1.0,1.0,0.917,1.0,0.895,0.818,0.545,1.0,0.857	0.846,0.69,0.826,0.818,1.0,0.739,0.692,0.364,0.68	0.135	SE
3238	ENSG00000166377	ATP9B	18	+	79375393	79375426	79373897	79374101	79377246	79378283	3238	0.0226324	0.250675	0.296,0.387,0.37,0.05,0.734,0.457,0.151,0.143,0.282,0.534,0.447,0.486	0.063,0.1,0.488,0.149,0.277,0.37,0.155,0.155,0.282	0.135	SE
16658	ENSG00000133805	AMPD3	11	+	10478525	10478730	10461514	10461740	10482062	10482225	16658	0.0322851	0.318505	1.0,1.0,1.0,1.0,1.0,1.0,1.0,1.0,1.0,0.636,1.0,1.0	1.0,0.846,1.0,0.667,0.667,1.0,0.333,1.0,1.0	0.135	SE
297	ENSG00000101639	CEP192	18	+	13057584	13059312	13057584	13057733	13059081	13059312	297	3.84875e-07	6.0797e-05	0.111,0.075,0.1,0.226,0.067,0.123,0.4,0.429,0.081,0.238,0.2,0.333	0.038,0.053,0.13,0.027,0.027,0.231,0.03,0.0,0.032	0.135	RI
3521	ENSG00000159374	M1AP	2	-	74559697	74559709	74557882	74558874	74560150	74560291	3521	2.15403e-07	3.54946e-05	1.0,0.64,0.64,0.949,0.728,1.0,0.817,0.853,1.0,1.0,0.757,1.0	0.531,0.828,0.728,0.92,0.704,0.64,0.835,0.71,0.69	0.134	SE
29772	ENSG00000163697	APBB2	4	-	41065575	41065673	41013946	41014398	41100638	41100750	29772	2.30663e-07	3.71095e-05	0.8,0.778,1.0,1.0,1.0,0.857,0.778,0.724,1.0,1.0,1.0,1.0	0.852,0.641,0.75,0.714,0.923,0.714,0.714,1.0,0.692	0.134	SE
15110	ENSG00000183647	ZNF530	19	+	57605685	57607827	57604276	57604406	57612502	57612722	15110	7.29345e-07	9.40963e-05	0.895,0.538,1.0,0.867,1.0,0.75,1.0,1.0,1.0,1.0,1.0,1.0	0.909,0.875,0.75,0.576,1.0,0.5,0.615,0.857,1.0	0.134	SE
38868	ENSG00000220785	MTMR9LP	1	-	32239294	32239425	32234951	32235113	32239868	32240664	38868	0.00555948	0.0946408	0.368,0.152,0.342,0.282,0.421,0.568,0.517,0.625,0.667,0.238,0.224,0.316	0.359,0.171,0.265,0.253,0.12,0.388,0.209,0.308,0.263	0.134	SE
952	ENSG00000115317	HTRA2	2	+	74531338	74531702	74531338	74531411	74531596	74531702	952	0.0274356	0.243099	0.586,0.75,1.0,1.0,0.692,1.0,1.0,1.0,0.867,1.0,0.778,1.0	0.538,0.5,0.846,1.0,1.0,1.0,0.273,0.8,0.838	0.134	RI
3845	ENSG00000155066	PROM2	2	+	95277363	95277566	95277363	95277496	95277929	95278004	3845	0.00175042	0.0406332	1.0,0.849,1.0,1.0,1.0,0.871,0.798,0.503,0.663,1.0,0.772,1.0	0.628,0.809,0.458,0.915,1.0,1.0,1.0,0.53,0.297	0.134	5ASS
36566	ENSG00000168096	ANKS3	16	-	4726978	4727177	4724749	4724831	4729979	4730151	36566	1.81884e-08	4.70977e-06	0.789,1.0,0.778,0.917,1.0,0.846,1.0,0.935,1.0,0.905,1.0,0.81	0.862,0.714,0.724,0.692,0.714,0.727,0.846,1.0,0.76	0.133	SE
15689	ENSG00000184368	MAP7D2	X	-	20050823	20050946	20044363	20044524	20052877	20052988	15689	2.48986e-08	5.99087e-06	1.0,0.905,1.0,0.5,0.333,1.0,0.95,0.95,1.0,1.0,1.0,0.75	1.0,0.704,1.0,0.556,0.846,0.6,0.571,0.5,0.818	0.133	SE
25369	ENSG00000148985	PGAP2	11	+	3811249	3811424	3808293	3808315	3822908	3822993	25369	2.29837e-05	0.00151675	0.6,0.8,1.0,1.0,1.0,0.636,1.0,0.714,0.8,0.692,1.0,0.818	0.667,1.0,0.818,0.75,0.4,0.636,0.833,0.7,0.545	0.133	SE
8200	ENSG00000169641	LUZP1	1	-	23109584	23109650	23109021	23109127	23168765	23168845	8200	0.000462784	0.0155149	0.233,0.343,0.308,0.082,0.543,0.298,0.357,0.461,0.211,0.366,0.325,0.516	0.099,0.175,0.17,0.257,0.46,0.195,0.117,0.128,0.231	0.133	SE
1593	ENSG00000148985	PGAP2	11	+	3811249	3811424	3822908	3822993	3808293	3808315	1593	0.045449	0.598857	0.686,0.493,0.493,1.0,1.0,0.493,0.854,0.393,0.708,0.493,0.745,0.63	0.593,0.493,0.694,0.785,0.346,0.245,0.66,0.344,0.63	0.133	MEX
336	ENSG00000184470	TXNRD2	22	-	19877039	19877234	19877108	19877234	19875521	19875807	336	1.48365e-05	0.00108621	0.856,0.784,0.872,0.785,0.799,0.916,0.852,0.808,0.797,0.685,0.811,0.816	0.472,0.694,0.821,0.604,0.624,0.704,0.758,0.616,0.846	0.133	5ASS
7961	ENSG00000062598	ELMO2	20	-	46394404	46394532	46394404	46394503	46398696	46398771	7961	0.0104379	0.200053	0.666,0.83,0.565,0.47,0.919,0.686,0.392,0.559,0.549,0.866,0.753,0.826	0.55,0.582,0.557,0.441,0.625,0.575,0.332,0.724,0.477	0.133	3ASS
19187	ENSG00000100038	TOP3B	22	-	21975980	21976187	21975639	21975807	21982729	21982787	19187	9.63644e-10	3.79718e-07	0.295,0.297,0.26,0.123,0.087,0.306,0.152,0.182,0.301,0.164,0.083,0.41	0.079,0.078,0.13,0.071,0.098,0.207,0.034,0.0,0.122	0.131	SE
24381	ENSG00000138468	SENP7	3	-	101417592	101417790	101372007	101372126	101458954	101459052	24381	1.60485e-06	0.000177375	1.0,1.0,0.846,0.714,1.0,1.0,1.0,0.917,0.875,1.0,1.0,1.0	0.61,1.0,0.765,1.0,1.0,1.0,0.462,1.0,0.5	0.131	SE
36983	ENSG00000065559	MAP2K4	17	+	12054888	12054991	12020869	12021001	12095574	12095694	36983	5.14624e-06	0.000445608	1.0,1.0,1.0,1.0,0.778,1.0,1.0,1.0,0.655,1.0,1.0,0.917	0.882,1.0,0.929,0.714,0.68,0.765,0.846,0.652,0.867	0.131	SE
4981	ENSG00000130723	PRRC2B	9	+	131474453	131476535	131473507	131473724	131477743	131477949	4981	0.000763146	0.0226026	0.658,0.74,0.712,0.737,0.743,0.681,0.821,0.733,0.77,0.861,0.566,0.755	0.448,0.512,0.735,0.445,0.503,0.808,0.602,0.542,0.807	0.131	SE
27621	ENSG00000114796	KLHL24	3	+	183636220	183636311	183635622	183635747	183643479	183643542	27621	0.0326524	0.321429	1.0,0.6,0.818,1.0,0.455,0.611,1.0,0.5,0.529,0.5,1.0,1.0	0.263,0.333,0.625,0.467,0.462,0.667,1.0,1.0,0.765	0.131	SE
22475	ENSG00000197530	MIB2	1	+	1629384	1629566	1629132	1629311	1629638	1629704	22475	4.92434e-05	0.00278353	0.929,0.878,0.875,0.814,0.89,0.8,0.946,0.949,0.887,0.864,0.745,0.901	0.857,0.926,0.9,0.582,0.604,0.692,0.763,0.759,0.604	0.13	SE
33569	ENSG00000147044	CASK	X	-	41557031	41557100	41555599	41555635	41559778	41559847	33569	0.00412555	0.0770925	0.869,0.826,0.884,0.677,0.885,0.786,0.707,0.69,0.789,0.851,0.739,0.898	0.413,0.418,0.804,0.593,0.668,0.878,0.647,0.676,0.931	0.13	SE
37023	ENSG00000088727	KIF9	3	-	47280951	47281195	47277281	47277379	47282139	47282198	37023	0.0120457	0.163003	0.455,0.333,0.714,0.0,0.2,0.333,0.0,0.0,0.143,0.429,0.333,0.273	0.091,0.143,0.222,0.0,0.167,0.143,0.067,0.077,0.333	0.13	SE
37942	ENSG00000163040	CCDC74A	2	+	131528492	131528627	131527855	131528346	131529646	131529691	37942	0.0172269	0.20882	0.25,0.333,0.667,0.333,0.0,0.143,0.2,0.333,0.273,0.286,0.263,0.481	0.143,0.4,0.5,0.238,0.222,0.0,0.0,0.0,0.0	0.13	SE
25129	ENSG00000078177	N4BP2	4	+	40097226	40097569	40073454	40073551	40102074	40103218	25129	0.000214604	0.00864424	1.0,0.824,0.949,0.939,0.864,1.0,1.0,0.867,0.763,0.714,1.0,0.692	0.571,0.71,0.867,0.542,1.0,0.797,0.882,0.778,0.65	0.129	SE
32559	ENSG00000182141	ZNF708	19	-	21327959	21328141	21309245	21309341	21329209	21329425	32559	0.000611886	0.0191225	0.309,0.172,0.247,0.143,0.628,0.366,0.319,0.382,0.333,0.316,0.22,0.457	0.111,0.163,0.208,0.241,0.324,0.2,0.098,0.118,0.294	0.129	SE
22969	ENSG00000154310	TNIK	3	-	171107182	171107206	171101448	171101633	171108064	171108162	22969	0.00176435	0.041823	0.405,0.411,0.479,0.257,0.544,0.501,0.232,0.31,0.365,0.319,0.346,0.483	0.23,0.052,0.155,0.376,0.227,0.284,0.292,0.26,0.448	0.129	SE
12480	ENSG00000138078	PREPL	2	-	44359496	44360038	44346267	44346390	44361379	44361494	12480	0.0189797	0.222239	0.635,0.825,0.691,0.8,0.773,0.638,0.592,0.736,0.654,0.643,0.804,0.937	0.434,0.446,0.815,0.673,0.778,0.849,0.546,0.282,0.562	0.129	SE
27635	ENSG00000166261	ZNF202	11	-	123740392	123740536	123730486	123730985	123741548	123741667	27635	0.00580134	0.0977007	0.8,0.775,0.571,0.59,0.818,0.81,0.783,0.478,0.571,0.382,0.571,0.529	0.353,0.472,0.616,0.625,0.515,0.536,0.429,0.552,0.506	0.128	SE
38206	ENSG00000134769	DTNA	18	+	34866110	34866131	34863965	34864062	34875238	34875398	38206	0.00602012	0.10048	0.246,0.395,0.17,0.0,0.505,0.307,0.195,0.165,0.147,0.083,0.83,0.29	0.093,0.083,0.0,0.0,0.206,0.0,0.246,0.576,0.14	0.128	SE
3945	ENSG00000181085	MAPK15	8	+	143720229	143720840	143720229	143720287	143720702	143720840	3945	0.0219066	0.217688	0.647,1.0,0.545,1.0,1.0,1.0,0.7,0.75,0.933,0.8,0.8,0.857	0.704,0.692,0.813,0.789,0.7,0.5,0.727,0.529,0.92	0.128	RI
21719	ENSG00000235437	LINC01278	X	-	63516909	63517082	63432363	63432491	63560831	63561049	21719	0.00195826	0.0452362	0.447,0.595,0.552,0.439,0.333,0.455,0.443,0.273,0.378,0.434,0.389,0.767	0.278,0.284,0.424,0.18,0.305,0.381,0.313,0.333,0.491	0.127	SE
5712	ENSG00000015479	MATR3	5	+	139314674	139316188	139314674	139314736	139316075	139316188	5712	0.0424933	0.309971	0.667,0.391,0.857,0.5,0.273,0.185,0.365,0.403,0.778,0.417,0.405,0.719	0.217,0.122,0.485,0.5,0.217,0.574,0.22,0.294,0.698	0.127	RI
4492	ENSG00000244486	SCARF2	22	-	20429224	20429355	20429224	20429340	20429535	20429653	4492	0.02053	0.304865	0.224,0.464,0.393,0.277,0.198,0.402,0.482,0.59,0.285,0.428,0.822,0.248	0.464,0.126,0.285,0.23,0.331,0.224,0.224,0.224,0.359	0.127	3ASS
24840	ENSG00000177873	ZNF619	3	+	40483652	40483723	40482587	40482704	40486805	40488259	24840	2.74902e-05	0.00173418	0.101,0.219,0.085,0.583,0.059,0.157,0.147,0.085,0.074,0.0,0.359,0.359	0.0,0.024,0.0,0.0,0.219,0.085,0.101,0.111,0.0	0.126	SE
38420	ENSG00000139116	KIF21A	12	-	39318072	39318201	39311416	39311553	39319905	39320013	38420	5.91479e-05	0.00313033	0.451,0.417,0.412,0.463,0.324,0.528,0.348,0.388,0.481,0.509,0.387,0.424	0.236,0.209,0.364,0.231,0.359,0.303,0.32,0.36,0.333	0.126	SE
7522	ENSG00000197343	ZNF655	7	+	99571687	99571792	99560532	99560695	99572244	99576449	7522	0.00734777	0.115679	0.759,0.314,0.621,0.633,0.45,0.577,0.757,0.578,0.568,0.676,0.308,0.755	0.35,0.395,0.644,0.439,0.566,0.437,0.363,0.442,0.481	0.126	SE
268	ENSG00000110811	P3H3	12	+	6833591	6834049	6833591	6833644	6833924	6834049	268	0.0205024	0.207437	0.857,0.571,1.0,1.0,0.692,0.778,1.0,0.818,0.75,0.81,0.871,0.8	0.385,0.5,1.0,0.714,0.636,0.5,1.0,0.857,0.733	0.126	RI
724	ENSG00000119684	MLH3	14	-	75038339	75038412	75039910	75040015	75032067	75032179	724	0.0124471	0.297403	0.864,0.721,0.601,0.559,0.475,0.797,0.783,0.644,0.587,0.559,0.731,0.658	0.522,0.426,0.879,0.475,0.597,0.497,0.585,0.576,0.291	0.126	MEX
3262	ENSG00000168256	NKIRAS2	17	+	42022564	42022640	42022569	42022640	42022398	42022472	3262	0.0249299	0.339283	0.77,0.913,0.84,0.552,0.852,0.757,0.806,1.0,0.92,0.418,0.742,0.552	0.668,0.669,0.489,0.834,0.697,0.615,0.697,0.406,0.633	0.126	3ASS
28761	ENSG00000176124	DLEU1	13	+	50083141	50083194	50082170	50082557	50104703	50107218	28761	0.00141468	0.035516	0.508,0.41,0.481,0.331,0.706,0.419,0.498,0.371,0.564,0.735,0.444,0.605	0.246,0.261,0.453,0.454,0.438,0.421,0.242,0.468,0.45	0.125	SE
28127	ENSG00000127311	HELB	12	+	66313985	66314163	66309705	66310608	66315241	66315383	28127	7.72092e-09	2.23324e-06	1.0,1.0,0.789,1.0,1.0,1.0,1.0,1.0,1.0,0.5,0.75,0.867	0.571,0.688,0.625,0.733,0.8,1.0,0.867,1.0,0.778	0.124	SE
23152	ENSG00000197782	ZNF780A	19	-	40090165	40090235	40084744	40084798	40090905	40090938	23152	4.86905e-08	1.05254e-05	0.861,0.884,1.0,0.756,0.849,0.772,1.0,0.798,1.0,1.0,1.0,1.0	0.709,0.728,1.0,0.693,1.0,1.0,0.894,0.403,0.647	0.124	SE
13819	ENSG00000115257	PCSK4	19	-	1482895	1483020	1482352	1482475	1483283	1483463	13819	6.09085e-08	1.26415e-05	1.0,0.882,1.0,0.778,1.0,0.7,1.0,0.818,0.667,1.0,0.931,1.0	0.743,0.829,0.484,0.85,0.737,1.0,0.636,0.905,0.778	0.124	SE
4706	ENSG00000072071	ADGRL1	19	-	14164620	14164705	14162947	14163406	14167015	14167030	4706	0.0344364	0.333912	0.768,0.822,0.62,0.382,0.892,0.698,0.779,0.588,0.72,0.649,0.563,0.919	0.576,0.481,0.678,0.454,0.328,0.507,0.485,0.854,0.817	0.124	SE
4887	ENSG00000116353	MECR	1	-	29195940	29196258	29195940	29196042	29196197	29196258	4887	0.0453038	0.317334	1.0,1.0,0.75,1.0,0.0,0.4,0.0,0.5,1.0,1.0,1.0,0.667	0.143,0.538,1.0,0.714,0.5,0.75,0.333,0.143,1.0	0.124	RI
6882	ENSG00000132199	ENOSF1	18	-	690548	691276	690548	690631	693881	693908	6882	6.76866e-11	5.10103e-08	1.0,1.0,0.871,1.0,1.0,0.92,0.882,1.0,0.846,0.909,1.0,1.0	1.0,0.952,0.688,0.756,0.727,0.842,0.826,0.889,0.778	0.124	3ASS
1512	ENSG00000147274	RBMX	X	-	136879016	136879453	136879016	136879158	136879318	136879453	1512	0.0259688	0.237926	0.0,0.0,0.067,0.0,0.333,0.0,0.091,0.077,0.0,1.0,0.273,0.091	0.0,0.0,0.091,0.0,0.0,0.0,0.111,0.0,0.143	0.123	RI
1678	ENSG00000154114	TBCEL	11	+	121053550	121053732	121053629	121053732	121047527	121047667	1678	0.00972982	0.188621	1.0,0.914,0.889,1.0,0.737,0.858,0.694,0.827,1.0,1.0,0.571,0.892	0.681,0.628,0.516,0.681,0.56,1.0,0.869,0.746,1.0	0.123	3ASS
386	ENSG00000263400	TMEM220-AS1	17	+	10766678	10766856	10754228	10754362	10767864	10768030	386	7.3974e-07	9.40963e-05	1.0,1.0,1.0,0.857,1.0,0.778,0.5,0.846,1.0,1.0,1.0,1.0	0.742,0.731,1.0,0.862,0.824,0.647,1.0,1.0,0.333	0.122	SE
30400	ENSG00000136247	ZDHHC4	7	+	6577589	6577720	6577480	6577498	6578565	6578720	30400	9.08408e-05	0.00441277	0.488,0.489,0.417,0.186,0.22,0.361,0.557,0.444,0.429,0.438,0.463,0.431	0.255,0.302,0.25,0.265,0.302,0.396,0.323,0.207,0.292	0.122	SE
11927	ENSG00000185495	RP11-504P24.3	1	+	224002521	224002622	223992742	223993047	224003519	224003654	11927	0.000882566	0.0251795	1.0,0.286,0.333,1.0,0.333,0.667,1.0,0.667,1.0,1.0,0.4,1.0	0.556,0.586,0.8,0.12,0.273,1.0,1.0,0.412,0.667	0.122	SE
5018	ENSG00000240303	ACAD11	3	-	132578795	132579558	132578795	132579056	132579491	132579558	5018	0.0313644	0.264118	0.855,0.571,0.973,0.882,0.939,1.0,0.875,0.873,0.9,1.0,0.692,0.81	0.636,0.636,1.0,0.867,0.591,0.934,0.667,0.556,0.789	0.122	RI
3512	ENSG00000111665	CDCA3	12	-	6849322	6849858	6849322	6849413	6849564	6849858	3512	0.0416723	0.306914	0.8,0.833,0.864,0.7,0.75,0.419,0.298,0.481,0.683,0.857,0.724,0.739	0.531,0.586,0.643,0.507,0.5,0.534,0.552,0.389,0.775	0.122	RI
1653	ENSG00000100124	ANKRD54	22	-	37838499	37838598	37838499	37838593	37840186	37840234	1653	0.0160993	0.261231	0.902,1.0,0.621,0.87,0.862,0.637,0.715,0.852,0.896,0.942,0.862,1.0	0.489,0.637,0.489,0.891,0.657,0.884,0.757,0.948,0.766	0.122	3ASS
18204	ENSG00000166130	IKBIP	12	-	98634295	98634413	98613404	98614340	98644522	98645113	18204	0.00494112	0.0875206	0.825,0.536,0.82,0.785,0.88,0.817,0.874,0.81,0.901,0.748,0.59,0.854	0.6,0.489,0.768,0.815,0.765,0.721,0.632,0.5,0.701	0.121	SE
12709	ENSG00000213047	DENND1B	1	-	197647054	197647114	197645689	197645743	197652234	197652315	12709	0.00641828	0.104683	1.0,0.808,0.783,1.0,1.0,0.643,1.0,1.0,1.0,1.0,1.0,0.131	0.857,0.878,0.706,0.783,0.894,0.194,1.0,1.0,0.376	0.121	SE
4727	ENSG00000141258	SGSM2	17	+	2362837	2363134	2362837	2362905	2362988	2363134	4727	0.00832376	0.116795	0.39,0.465,0.553,0.467,0.656,0.39,0.374,0.286,0.636,0.423,0.502,0.429	0.351,0.35,0.649,0.273,0.3,0.372,0.334,0.135,0.328	0.121	RI
6874	ENSG00000157353	FUK	16	+	70474527	70474694	70474625	70474694	70474128	70474339	6874	4.8341e-06	0.000607183	0.889,0.931,1.0,0.556,0.429,0.81,1.0,1.0,1.0,0.8,0.833,0.667	0.765,1.0,0.391,0.677,0.524,0.5,0.846,0.789,0.857	0.121	3ASS
5737	ENSG00000170954	ZNF415	19	-	53123500	53123655	53122661	53122743	53132855	53132892	5737	0.0034113	0.0677506	0.158,0.217,0.429,0.091,0.429,0.455,0.217,0.368,0.091,0.0,0.0,0.091	0.12,0.231,0.091,0.083,0.122,0.063,0.071,0.048,0.0	0.12	SE
32424	ENSG00000167264	DUS2	16	+	68025380	68025494	68023264	68023351	68038005	68038149	32424	0.0138294	0.180167	0.455,0.408,0.472,0.433,0.661,0.574,0.483,0.564,0.529,0.535,0.352,0.509	0.386,0.407,0.194,0.383,0.613,0.535,0.326,0.135,0.422	0.12	SE
32560	ENSG00000182141	ZNF708	19	-	21310500	21310627	21309245	21309341	21329209	21329410	32560	0.0163162	0.200643	0.521,0.455,0.389,0.419,0.795,0.559,0.422,0.44,0.586,0.544,0.36,0.627	0.13,0.153,0.512,0.431,0.508,0.385,0.343,0.4,0.647	0.12	SE
34933	ENSG00000186493	C5orf38	5	+	2753284	2753370	2752679	2752754	2755028	2755081	34933	2.44675e-06	0.000247426	1.0,1.0,1.0,1.0,0.338,0.841,0.672,0.506,1.0,1.0,0.434,1.0	0.575,0.77,1.0,0.708,0.29,0.434,0.672,0.826,1.0	0.119	SE
26906	ENSG00000028203	VEZT	12	+	95257153	95257239	95251939	95252071	95262905	95263081	26906	0.000235871	0.00917982	0.973,0.929,0.852,0.716,0.836,0.963,0.829,0.46,0.851,0.866,0.845,1.0	0.634,0.733,0.723,0.681,0.779,0.714,0.613,0.846,0.799	0.119	SE
2210	ENSG00000223705	NSUN5P1	7	+	75414639	75414798	75412788	75412932	75414884	75415024	2210	0.0163556	0.200979	0.209,0.25,0.489,0.294,0.2,0.35,0.302,0.35,0.375,0.4,0.368,0.697	0.143,0.292,0.397,0.1,0.255,0.171,0.278,0.1,0.41	0.119	SE
1911	ENSG00000118961	LDAH	2	-	20801291	20801465	20801309	20801465	20774809	20774979	1911	1.07696e-05	0.00087234	0.157,0.335,0.0,0.808,0.296,0.0,0.123,0.0,0.265,0.144,0.144,0.0	0.0,0.0,0.0,0.144,0.386,0.0,0.101,0.0,0.0	0.119	5ASS
4500	ENSG00000130254	SAFB2	19	-	5611119	5611630	5610638	5610688	5612539	5612567	4500	1.47304e-05	0.0010462	0.974,0.906,1.0,0.953,0.894,0.917,0.753,0.64,0.987,0.988,0.978,0.938	0.604,0.642,0.949,0.632,0.869,0.958,0.773,0.727,0.978	0.118	SE
12173	ENSG00000174227	PIGG	4	+	530435	530745	527038	527230	533817	533981	12173	0.00937274	0.137082	0.907,0.864,0.851,0.692,0.963,0.825,0.708,0.545,0.975,0.946,0.695,0.935	0.353,0.579,0.676,0.582,0.789,0.91,0.793,0.85,0.838	0.118	SE
29164	ENSG00000197008	ZNF138	7	+	64815575	64815653	64814917	64815044	64830939	64831076	29164	0.0202682	0.233505	0.875,0.811,0.588,0.768,0.77,0.918,0.834,0.738,0.736,0.556,0.53,0.793	0.541,0.632,0.556,0.648,0.816,0.593,0.436,0.666,0.736	0.118	SE
2698	ENSG00000117682	DHDDS	1	+	26432370	26432594	26432370	26432492	26432890	26433008	2698	0.000821621	0.0258505	1.0,0.857,1.0,1.0,1.0,0.579,1.0,0.714,1.0,0.882,1.0,1.0	0.5,0.8,0.778,0.8,1.0,1.0,1.0,0.333,1.0	0.118	5ASS
2910	ENSG00000197603	C5orf42	5	-	37206196	37206425	37206196	37206296	37213558	37213622	2910	0.00919882	0.181316	1.0,0.636,1.0,1.0,1.0,1.0,1.0,1.0,1.0,1.0,0.6,1.0	1.0,1.0,0.6,0.714,0.733,0.818,1.0,0.667,0.833	0.118	3ASS
32086	ENSG00000165501	LRR1	14	+	49607399	49608121	49602369	49602468	49614255	49614671	32086	0.00135317	0.0345458	0.515,0.481,0.508,0.468,0.641,0.732,0.814,0.717,0.646,0.529,0.384,0.514	0.429,0.565,0.51,0.5,0.5,0.421,0.45,0.352,0.433	0.117	SE
5275	ENSG00000116871	MAP7D1	1	+	36176198	36176581	36176198	36176321	36176417	36176581	5275	0.019557	0.202005	0.667,0.622,0.561,0.343,0.544,0.453,0.548,0.389,0.658,0.708,0.527,0.66	0.222,0.231,0.565,0.269,0.406,0.652,0.397,0.57,0.643	0.117	RI
3979	ENSG00000224843	LINC00240	6	+	27023253	27023924	27023253	27023397	27023764	27023924	3979	0.0333623	0.274089	0.571,0.6,1.0,0.429,1.0,0.75,0.444,0.833,0.8,0.75,0.0,0.429	0.667,0.6,0.556,0.486,0.385,0.6,0.667,0.4,0.294	0.117	RI
1510	ENSG00000147274	RBMX	X	-	136872267	136875168	136872267	136872345	136875085	136875168	1510	0.0374215	0.291544	0.697,0.589,0.81,0.623,0.574,0.444,0.419,0.406,0.672,0.489,0.51,0.718	0.313,0.266,0.725,0.368,0.449,0.682,0.276,0.317,0.764	0.117	RI
2700	ENSG00000117682	DHDDS	1	+	26432370	26432641	26432370	26432492	26432890	26433008	2700	0.000388999	0.0152672	1.0,0.846,1.0,1.0,1.0,0.579,1.0,0.75,1.0,0.882,1.0,1.0	0.529,0.8,0.778,0.8,1.0,1.0,1.0,0.333,1.0	0.117	5ASS
1421	ENSG00000186792	HYAL3	3	-	50294708	50295619	50294708	50294853	50299212	50299232	1421	5.25144e-05	0.00452299	0.826,0.806,0.765,0.917,0.857,1.0,0.8,0.818,0.789,1.0,1.0,0.926	1.0,0.667,0.625,0.875,0.667,0.76,1.0,0.444,0.789	0.117	3ASS
6191	ENSG00000185619	PCGF3	4	+	732399	732498	732443	732498	730969	731110	6191	0.00490707	0.118339	1.0,0.844,0.771,0.839,0.844,0.802,0.844,0.931,0.759,0.565,0.752,0.844	0.65,0.679,1.0,0.752,0.622,0.473,0.639,0.756,0.719	0.117	3ASS
22390	ENSG00000161996	WDR90	16	+	662672	663064	662219	662331	665678	665801	22390	1.0596e-10	5.87948e-08	1.0,1.0,0.733,1.0,1.0,1.0,0.882,1.0,0.778,1.0,0.857,0.789	0.895,0.514,0.829,0.895,0.8,0.7,1.0,0.867,0.733	0.116	SE
35824	ENSG00000185158	LRRC37B	17	+	32020696	32020803	32007973	32008132	32021392	32022825	35824	8.32263e-08	1.67618e-05	0.75,0.905,0.739,1.0,0.636,0.926,1.0,0.923,0.765,1.0,1.0,1.0	0.556,0.68,1.0,0.882,0.852,0.818,0.581,0.889,0.68	0.116	SE
34468	ENSG00000181038	METTL23	17	+	76726969	76727178	76726850	76726879	76732977	76733215	34468	0.00296625	0.0609134	0.773,0.774,0.769,0.971,0.478,0.692,1.0,0.8,0.739,0.515,0.786,0.867	0.769,0.686,0.619,0.579,0.552,0.706,0.619,0.64,0.661	0.116	SE
15788	ENSG00000242808	SOX2-OT	3	+	181715184	181715292	181699495	181699883	181739568	181739998	15788	0.00362605	0.0707504	0.8,1.0,1.0,1.0,1.0,0.576,1.0,0.789,0.667,0.778,1.0,0.636	0.5,0.263,0.857,1.0,1.0,1.0,0.412,0.75,0.857	0.116	SE
28405	ENSG00000126653	NSRP1	17	+	30118079	30118173	30116780	30116863	30172541	30172598	28405	0.0112318	0.154864	0.822,0.957,1.0,0.684,0.85,0.684,0.654,0.646,1.0,0.929,0.918,1.0	0.515,0.556,0.805,0.562,0.899,0.83,0.857,0.609,0.93	0.116	SE
1942	ENSG00000123473	STIL	1	-	47262902	47263116	47262902	47263113	47269634	47269866	1942	0.0121811	0.223222	0.468,0.339,0.395,0.14,0.343,0.278,0.494,0.533,0.603,0.54,0.37,0.317	0.301,0.176,0.171,0.439,0.268,0.292,0.134,0.359,0.435	0.116	3ASS
31554	ENSG00000169855	ROBO1	3	-	78647628	78647655	78646147	78646190	78651731	78651929	31554	1.26281e-05	0.000933003	0.69,0.791,0.763,0.675,0.674,0.733,0.671,0.661,0.715,0.706,0.691,0.726	0.509,0.39,0.577,0.645,0.644,0.582,0.661,0.643,0.688	0.115	SE
12734	ENSG00000182985	CADM1	11	-	115198405	115198438	115178643	115178775	115209573	115209657	12734	0.00406133	0.0763648	0.375,0.507,0.389,0.381,0.424,0.385,0.269,0.367,0.481,0.541,0.445,0.512	0.311,0.281,0.349,0.278,0.238,0.253,0.224,0.317,0.518	0.115	SE
32420	ENSG00000167264	DUS2	16	+	68025414	68025494	68022955	68023351	68038005	68038149	32420	0.00426124	0.0790823	0.633,0.638,0.663,0.573,0.764,0.751,0.7,0.701,0.744,0.709,0.545,0.698	0.524,0.596,0.426,0.576,0.737,0.713,0.481,0.41,0.588	0.115	SE
36890	ENSG00000079102	RUNX1T1	8	-	92075964	92076137	92017225	92017363	92095027	92095230	36890	0.00462592	0.0835709	0.6,0.846,0.889,0.6,1.0,1.0,0.833,0.714,0.75,1.0,0.818,1.0	0.818,0.455,1.0,0.455,1.0,1.0,0.4,0.75,0.625	0.115	SE
16590	ENSG00000145362	ANK2	4	+	113374763	113374946	113373316	113373449	113381456	113383732	16590	0.00493113	0.0874505	0.552,0.495,0.548,0.556,0.682,0.442,0.591,0.633,0.739,0.631,0.568,0.507	0.534,0.366,0.564,0.476,0.434,0.423,0.4,0.537,0.443	0.115	SE
19596	ENSG00000066697	MSANTD3	9	+	100429505	100429662	100427206	100427393	100441905	100442341	19596	0.0226345	0.250675	0.391,0.171,0.467,0.412,0.2,0.152,0.333,0.273,0.263,0.565,0.167,0.254	0.238,0.091,0.2,0.31,0.154,0.333,0.188,0.086,0.097	0.115	SE
3334	ENSG00000161249	DMKN	19	-	35500377	35500580	35500377	35500419	35500532	35500580	3334	0.021084	0.211589	0.429,0.333,0.712,0.279,0.525,0.379,0.612,0.563,0.614,0.302,0.136,0.283	0.336,0.272,0.622,0.3,0.2,0.344,0.227,0.139,0.4	0.115	RI
13762	ENSG00000185485	SDHAP1	3	-	195960299	195960423	195959747	195960086	195963299	195963421	13762	3.93126e-06	0.000363561	0.0,0.133,0.091,0.5,0.0,0.0,0.048,0.0,0.5,0.125,0.0,0.25	0.111,0.043,0.0,0.059,0.0,0.0,0.0,0.0,0.0	0.114	SE
11299	ENSG00000125454	SLC25A19	17	-	75288387	75288591	75286632	75286802	75289353	75289406	11299	0.0143144	0.183582	0.676,0.6,0.727,0.66,0.676,0.886,0.842,0.905,0.59,0.594,0.529,0.709	0.569,0.611,0.486,0.76,0.64,0.548,0.521,0.545,0.585	0.114	SE
36687	ENSG00000099290	FAM21A	10	+	50117905	50118058	50113894	50113997	50119586	50119769	36687	0.030155	0.303548	1.0,0.867,0.905,1.0,0.833,1.0,0.818,0.778,1.0,0.667,1.0,0.889	1.0,1.0,1.0,1.0,0.636,1.0,0.429,0.4,0.579	0.114	SE
27381	ENSG00000179818	PCBP1-AS1	2	-	70055713	70055910	70051202	70051305	70083506	70083687	27381	0.0492241	0.422194	0.6,0.4,0.0,0.167,0.2,0.143,0.333,0.111,0.0,0.2,0.4,0.333	0.2,0.2,0.25,0.0,0.2,0.143,0.143,0.0,0.0	0.114	SE
4329	ENSG00000214655	ZSWIM8	10	+	73800639	73801195	73800639	73800759	73801084	73801195	4329	8.50254e-05	0.00437642	0.939,0.897,0.892,1.0,0.9,0.946,0.875,0.944,0.933,0.905,0.741,0.941	0.796,0.564,0.915,0.773,0.671,0.786,0.714,0.938,1.0	0.114	RI
1033	ENSG00000049283	EPN3	17	+	50536420	50537118	50536420	50536625	50536707	50537118	1033	0.00814409	0.115864	0.852,1.0,1.0,0.768,1.0,0.807,1.0,1.0,1.0,1.0,1.0,1.0	0.932,0.687,1.0,0.923,0.466,0.852,0.807,0.88,1.0	0.114	RI
1091	ENSG00000077463	SIRT6	19	-	4175027	4175760	4175027	4175111	4175679	4175760	1091	0.0386128	0.29629	0.718,0.6,0.667,0.41,0.6,0.545,0.886,0.758,0.745,0.556,0.611,0.649	0.436,0.615,0.696,0.474,0.491,0.647,0.429,0.385,0.614	0.114	RI
988	ENSG00000182796	TMEM198B	12	+	55831256	55831349	55832958	55833038	55830840	55831083	988	0.0251614	0.453184	0.486,0.778,0.718,0.3,0.654,0.654,0.562,0.574,0.809,0.602,0.506,0.654	0.486,0.366,0.579,0.405,0.626,0.641,0.39,0.436,0.515	0.114	MEX
28791	ENSG00000177034	MTX3	5	-	79990593	79990663	79990159	79990236	79991157	79991259	28791	1.22292e-06	0.000140888	0.935,0.895,0.894,1.0,0.892,0.904,1.0,0.843,0.918,1.0,1.0,1.0	0.782,0.565,0.962,0.931,0.758,0.946,0.756,0.811,0.93	0.113	SE
10609	ENSG00000178162	FAR2P2	2	-	130425913	130426038	130425090	130425158	130427703	130427742	10609	0.0353685	0.340513	0.545,0.358,0.487,0.529,0.194,0.677,0.214,0.5,0.172,0.2,0.351,0.292	0.313,0.192,0.308,0.273,0.265,0.172,0.082,0.35,0.415	0.113	SE
24739	ENSG00000169738	DCXR	17	-	82037449	82037541	82036858	82037013	82037630	82037687	24739	1.06873e-05	0.000820842	1.0,0.987,1.0,0.91,0.96,0.819,1.0,1.0,0.908,0.809,0.881,0.938	1.0,0.953,0.888,0.62,0.647,0.737,0.852,0.881,0.821	0.112	SE
20383	ENSG00000169371	SNUPN	15	-	75622341	75622490	75620893	75621056	75625335	75625638	20383	0.000356734	0.0127287	0.381,0.3,0.269,0.389,0.333,0.231,0.118,0.273,0.25,0.25,0.0,0.176	0.143,0.136,0.081,0.143,0.278,0.185,0.043,0.074,0.135	0.112	SE
38946	ENSG00000214765	SEPT7P2	7	-	45726183	45726236	45724352	45724480	45728177	45728313	38946	0.00181452	0.0427514	0.776,1.0,1.0,1.0,1.0,1.0,0.891,0.95,1.0,1.0,1.0,1.0	0.621,1.0,0.74,1.0,0.857,0.587,0.898,1.0,1.0	0.112	SE
4574	ENSG00000108423	TUBD1	17	-	59874538	59874703	59866608	59866749	59878102	59878762	4574	0.00406027	0.0763648	0.762,0.735,0.738,0.667,0.684,0.873,0.837,0.8,0.889,0.846,0.721,0.85	0.527,0.688,0.742,0.773,0.775,0.826,0.45,0.683,0.581	0.112	SE
9051	ENSG00000102225	CDK16	X	+	47222272	47222342	47218310	47218664	47223551	47223728	9051	0.00804125	0.123382	0.342,0.425,0.494,0.36,0.326,0.507,0.628,0.452,0.336,0.458,0.279,0.426	0.342,0.255,0.335,0.314,0.484,0.426,0.193,0.257,0.162	0.112	SE
36069	ENSG00000165219	GAPVD1	9	+	125263550	125263700	125261954	125261959	125268935	125269054	36069	0.0105618	0.148713	0.0,0.026,0.2,0.143,0.167,0.176,0.2,0.5,0.111,0.273,0.2,0.238	0.222,0.091,0.0,0.059,0.0,0.103,0.1,0.091,0.0	0.112	SE
12733	ENSG00000182985	CADM1	11	-	115198405	115198438	115178643	115178775	115214607	115214780	12733	0.0177387	0.211534	1.0,1.0,0.457,0.507,1.0,1.0,0.746,0.197,0.89,1.0,1.0,1.0	1.0,0.541,0.786,0.638,0.424,1.0,0.356,0.595,1.0	0.112	SE
8989	ENSG00000169169	CPT1C	19	+	49691820	49691953	49691115	49691340	49692238	49692393	8989	0.0252212	0.270615	0.415,0.426,0.387,0.556,0.526,0.714,0.611,0.833,0.606,0.511,0.42,0.386	0.349,0.32,0.415,0.477,0.467,0.5,0.314,0.379,0.563	0.112	SE
2030	ENSG00000197070	ARRDC1	9	+	137612895	137613510	137612895	137613006	137613422	137613510	2030	0.000242746	0.0098409	1.0,1.0,1.0,1.0,1.0,1.0,1.0,1.0,1.0,1.0,1.0,1.0	1.0,1.0,1.0,1.0,1.0,1.0,0.474,0.951,0.571	0.112	RI
1747	ENSG00000068885	IFT80	3	-	160383436	160384646	160383436	160383504	160384405	160384646	1747	0.0438387	0.3133	0.6,0.222,0.517,0.333,0.375,0.467,0.143,0.4,0.571,0.2,0.333,0.417	0.185,0.133,1.0,0.333,0.154,0.0,0.167,0.2,0.25	0.112	RI
6525	ENSG00000166676	TVP23A	16	-	10774951	10775547	10774951	10775096	10818102	10818182	6525	0.00894683	0.178611	0.188,0.2,0.2,0.071,0.143,0.222,0.108,0.189,0.294,0.368,0.333,0.273	0.045,0.128,0.294,0.111,0.133,0.0,0.0,0.176,0.048	0.112	3ASS
3812	ENSG00000197056	ZMYM1	1	+	35093913	35094009	35079381	35079442	35095818	35095891	3812	0.000275663	0.0104111	1.0,0.846,1.0,1.0,1.0,0.714,0.846,1.0,1.0,1.0,1.0,0.5	0.818,0.6,0.75,1.0,1.0,0.8,1.0,0.733,0.478	0.111	SE
30440	ENSG00000151576	QTRT2	3	+	114056998	114057106	114056736	114056864	114065236	114065457	30440	0.00182495	0.0428486	0.477,0.547,0.512,0.433,0.647,0.416,0.388,0.338,0.647,0.595,0.482,0.605	0.323,0.3,0.477,0.387,0.455,0.46,0.306,0.351,0.504	0.111	SE
32237	ENSG00000023330	ALAS1	3	+	52198671	52198848	52198143	52198255	52199220	52199440	32237	0.0102083	0.145447	0.815,0.671,0.771,1.0,0.784,0.824,0.875,0.7,0.85,0.843,0.76,0.741	0.509,0.67,0.8,0.761,0.774,0.657,0.821,0.639,0.592	0.111	SE
12198	ENSG00000213742	ZNF337-AS1	20	+	25674896	25675078	25673851	25674007	25676935	25677052	12198	0.0464321	0.406846	1.0,0.5,0.68,1.0,0.333,1.0,0.75,0.692,1.0,1.0,1.0,1.0	0.7,0.765,0.81,0.368,0.84,0.6,0.474,0.909,1.0	0.111	SE
4321	ENSG00000186648	CARMIL3	14	+	24064957	24065750	24064957	24065273	24066397	24066464	4321	0.000456915	0.0167257	1.0,0.727,0.933,1.0,1.0,1.0,0.935,1.0,1.0,1.0,0.486,0.889	0.615,0.727,1.0,0.667,0.789,1.0,0.833,0.6,1.0	0.111	5ASS
1508	ENSG00000234127	TRIM26	6	-	30198665	30199264	30198665	30199153	30201034	30201138	1508	2.978e-06	0.000408054	0.126,0.043,0.094,0.059,0.107,0.007,0.015,0.03,0.113,0.525,0.412,0.342	0.078,0.028,0.068,0.051,0.038,0.016,0.023,0.009,0.097	0.111	3ASS
7328	ENSG00000139625	MAP3K12	12	-	53486946	53487155	53486946	53487145	53487254	53487428	7328	1.36385e-05	0.00149503	1.0,1.0,0.845,0.927,1.0,0.752,0.922,0.922,1.0,1.0,0.732,1.0	0.888,0.864,0.708,0.679,1.0,0.694,0.602,1.0,0.891	0.111	3ASS
6932	ENSG00000185499	MUC1	1	-	155188162	155188285	155188162	155188231	155192182	155192310	6932	0.000384786	0.0196231	1.0,1.0,0.385,0.455,1.0,1.0,0.594,1.0,0.556,1.0,0.758,1.0	0.871,0.69,1.0,0.385,0.556,1.0,0.715,0.61,0.485	0.111	3ASS
5895	ENSG00000164050	PLXNB1	3	-	48419576	48420257	48419576	48419674	48420664	48420773	5895	0.00176747	0.0579605	0.865,0.762,0.838,0.849,0.797,0.636,0.788,0.673,0.841,0.925,0.833,0.856	0.465,0.524,0.83,0.681,0.606,0.787,0.782,0.768,0.805	0.111	3ASS
11862	ENSG00000154743	TSEN2	3	+	12505153	12505231	12503646	12503784	12516610	12516661	11862	0.00148605	0.036798	0.963,0.807,1.0,0.741,0.898,0.955,0.811,0.938,0.567,0.817,0.908,1.0	0.617,0.811,0.506,0.779,0.878,0.882,0.795,0.694,0.855	0.11	SE
21391	ENSG00000139579	NABP2	12	+	56223583	56223712	56222014	56222199	56224833	56224935	21391	0.0121227	0.163623	0.222,0.2,0.059,0.143,0.0,0.0,0.0,1.0,0.0,0.5,0.1,0.2	0.1,0.043,0.0,0.5,0.1,0.0,0.053,0.03,0.0	0.11	SE
21323	ENSG00000166405	RIC3	11	-	8128218	8128354	8126658	8126804	8137377	8137471	21323	0.0167126	0.204317	0.3,0.15,0.211,0.333,0.13,0.241,0.318,0.217,0.216,0.077,0.5,0.212	0.027,0.111,0.273,0.233,0.156,0.25,0.077,0.0,0.059	0.11	SE
22624	ENSG00000105290	APLP1	19	+	35878081	35878108	35877717	35877825	35878583	35878654	22624	0.0319771	0.31604	0.895,0.861,0.844,0.764,1.0,0.831,0.807,0.73,0.795,1.0,0.744,1.0	0.918,0.512,0.838,0.677,0.916,0.795,0.844,0.486,0.73	0.11	SE
3816	ENSG00000110422	HIPK3	11	+	33348165	33348228	33347851	33348013	33348521	33348818	3816	0.0342424	0.333031	0.21,0.302,0.176,0.541,0.772,0.355,0.485,0.141,0.296,0.261,0.261,0.29	0.097,0.056,0.639,0.191,0.228,0.214,0.434,0.116,0.105	0.11	SE
3928	ENSG00000136247	ZDHHC4	7	+	6577467	6577720	6577467	6577498	6578565	6578746	3928	0.000124941	0.0060717	0.398,0.416,0.408,0.159,0.188,0.293,0.477,0.406,0.413,0.393,0.389,0.4	0.23,0.239,0.25,0.192,0.268,0.383,0.249,0.171,0.286	0.11	5ASS
37739	ENSG00000240253	FAR2P3	2	+	130695466	130695591	130695236	130695334	130696341	130696409	37739	8.28915e-05	0.00410517	1.0,0.6,0.0,0.714,1.0,1.0,1.0,1.0,0.333,0.556,1.0,1.0	0.455,0.625,1.0,0.333,0.455,0.5,0.556,1.0,1.0	0.109	SE
21194	ENSG00000153317	ASAP1	8	-	130091972	130092143	130079901	130079971	130112093	130112322	21194	0.00207617	0.0470409	0.848,0.938,0.821,0.592,0.941,0.859,0.868,0.802,0.884,0.867,1.0,0.727	0.855,0.755,0.785,0.761,0.571,0.877,0.6,0.636,0.792	0.109	SE
25594	ENSG00000101654	RNMT	18	+	13730626	13730755	13726703	13726729	13731475	13731821	25594	0.00748513	0.117366	0.804,0.626,0.794,0.235,0.755,0.697,0.547,0.6,0.739,0.698,0.613,0.617	0.429,0.362,0.579,0.6,0.455,0.628,0.537,0.519,0.704	0.109	SE
29570	ENSG00000100294	MCAT	22	-	43137080	43137298	43132205	43133486	43141161	43141249	29570	0.0168519	0.205649	0.764,0.821,0.759,0.584,0.839,0.865,0.564,0.609,0.651,0.78,0.649,0.802	0.575,0.667,0.889,0.69,0.386,0.683,0.493,0.5,0.652	0.109	SE
3669	ENSG00000140365	COMMD4	15	+	75338061	75338420	75338061	75338138	75338354	75338420	3669	2.33134e-05	0.00157057	1.0,1.0,0.833,0.818,1.0,1.0,1.0,1.0,1.0,1.0,1.0,0.826	1.0,0.655,0.824,1.0,0.889,0.833,1.0,0.429,1.0	0.109	RI
1715	ENSG00000242612	DECR2	16	+	406345	406833	406345	406397	406735	406833	1715	0.000100819	0.00496613	1.0,1.0,1.0,1.0,1.0,0.714,1.0,0.778,1.0,1.0,1.0,0.789	0.818,0.765,1.0,0.923,0.862,1.0,0.615,0.8,0.7	0.109	RI
1665	ENSG00000213782	DDX47	12	+	12823202	12824677	12823202	12823319	12824539	12824677	1665	0.00917531	0.125096	0.8,0.75,1.0,1.0,0.667,0.6,1.0,1.0,0.714,1.0,0.714,1.0	0.6,0.778,1.0,0.889,0.444,1.0,0.913,0.077,1.0	0.109	RI
2628	ENSG00000184922	FMNL1	17	+	45232366	45232480	45232366	45232450	45233223	45233297	2628	0.00092058	0.0278147	0.653,0.931,0.653,0.907,1.0,0.892,0.694,1.0,0.865,1.0,0.872,1.0	0.779,1.0,0.79,0.638,0.62,0.601,0.694,1.0,0.751	0.109	5ASS
24748	ENSG00000126561	STAT5A	17	+	42291971	42292061	42289865	42290022	42295618	42295793	24748	8.65357e-07	0.000105791	1.0,0.923,1.0,0.889,1.0,1.0,1.0,0.769,1.0,1.0,1.0,1.0	0.961,0.897,0.692,0.935,0.938,0.9,0.939,0.886,0.565	0.108	SE
35710	ENSG00000033030	ZCCHC8	12	-	122483278	122483563	122482634	122482695	122489385	122489463	35710	2.04369e-06	0.000214761	0.894,0.983,1.0,1.0,0.949,0.98,0.772,0.892,0.928,0.923,0.926,0.981	0.778,0.752,0.919,0.806,0.834,0.978,0.692,0.741,0.946	0.108	SE
2348	ENSG00000181938	GINS3	16	+	58403097	58403331	58392393	58392787	58404498	58405481	2348	0.0016737	0.0401643	0.874,0.667,0.786,0.815,0.778,0.862,0.682,0.867,0.821,0.76,0.736,0.761	0.69,0.524,0.683,0.75,0.661,0.765,0.696,0.562,0.757	0.108	SE
33886	ENSG00000116353	MECR	1	-	29220837	29220921	29216587	29216812	29230730	29230915	33886	0.0114211	0.156911	0.045,0.206,0.156,0.42,0.307,0.341,0.273,0.206,0.054,0.301,0.379,0.479	0.107,0.038,0.052,0.228,0.153,0.103,0.287,0.231,0.206	0.108	SE
37901	ENSG00000157350	ST3GAL2	16	-	70400695	70401094	70399449	70399533	70438948	70439022	37901	0.0272006	0.284185	0.49,0.333,0.263,0.44,0.378,0.412,0.565,0.4,0.423,0.241,0.538,0.333	0.333,0.391,0.3,0.294,0.484,0.222,0.128,0.351,0.135	0.108	SE
5375	ENSG00000267640	CTD-2554C21.2	19	+	37823810	37823906	37820223	37820306	37826171	37832160	5375	0.0446235	0.39533	0.822,0.889,0.833,0.692,0.846,1.0,0.75,0.52,0.714,0.852,0.273,0.949	0.636,0.314,0.474,0.556,0.634,0.714,0.862,0.692,1.0	0.108	SE
6078	ENSG00000085831	TTC39A	1	-	51309260	51309430	51309260	51309325	51311253	51311321	6078	0.00265006	0.0779377	0.12,0.024,0.25,0.333,0.0,0.273,0.333,0.086,0.231,0.091,0.111,0.1	0.027,0.149,0.0,0.077,0.094,0.043,0.0,0.105,0.0	0.108	3ASS
22856	ENSG00000054267	ARID4B	1	-	235213768	235214026	235196030	235196115	235219792	235219968	22856	6.97164e-05	0.00356301	0.865,0.956,1.0,0.758,0.796,0.825,0.875,0.839,0.754,0.949,1.0,1.0	0.724,0.746,0.714,0.774,0.8,0.814,0.773,0.886,0.772	0.107	SE
23207	ENSG00000134490	TMEM241	18	-	23430630	23430677	23421366	23421444	23437780	23437961	23207	0.000309021	0.0113387	0.789,0.935,0.933,0.856,1.0,0.798,0.868,1.0,0.791,0.712,1.0,0.798	0.852,0.69,0.653,0.791,0.757,0.805,0.707,0.864,0.782	0.107	SE
37289	ENSG00000272602	ZNF595	4	+	59429	59556	53294	53491	85730	87521	37289	0.0347242	0.335745	0.6,0.905,0.944,0.843,0.527,0.609,0.419,0.677,0.736,0.857,0.769,0.672	0.55,0.421,0.593,0.559,0.789,0.692,0.552,0.6,0.697	0.107	SE
2629	ENSG00000100003	SEC14L2	22	+	30415758	30416087	30415758	30415865	30415947	30416087	2629	3.06963e-07	5.62478e-05	0.139,0.259,0.183,0.125,0.116,0.0,0.08,0.207,0.344,0.0,0.0,0.136	0.0,0.0,0.0,0.125,0.0,0.0,0.0,0.0,0.104	0.107	RI
5029	ENSG00000177731	FLII	17	-	18256908	18257276	18256908	18257019	18257123	18257276	5029	6.27528e-05	0.0034635	0.75,0.6,1.0,1.0,1.0,0.867,0.765,1.0,1.0,1.0,1.0,0.429	0.6,0.565,1.0,0.429,0.867,1.0,1.0,0.619,0.765	0.107	RI
342	ENSG00000223705	NSUN5P1	7	+	75412788	75415023	75412788	75412932	75414884	75415023	342	0.000942283	0.0260036	0.724,0.8,0.891,0.755,0.761,0.69,0.681,0.772,0.773,0.846,0.733,0.899	0.671,0.66,0.795,0.516,0.578,0.738,0.717,0.561,0.793	0.107	RI
2296	ENSG00000136718	IMP4	2	+	130342893	130343194	130342893	130342962	130343085	130343194	2296	0.0119945	0.144596	0.361,0.403,0.429,0.056,0.514,0.3,0.128,0.146,0.441,0.422,0.143,0.419	0.193,0.161,0.228,0.2,0.286,0.143,0.117,0.165,0.365	0.107	RI
1074	ENSG00000205084	TMEM231	16	-	75545825	75545954	75545863	75545954	75545351	75545495	1074	0.00348368	0.0664242	1.0,1.0,1.0,0.586,0.85,1.0,0.191,1.0,1.0,1.0,1.0,0.779	1.0,0.586,0.32,1.0,1.0,1.0,0.809,0.414,0.712	0.107	5ASS
27666	ENSG00000149089	APIP	11	-	34895009	34895110	34890503	34890552	34916227	34916499	27666	0	0	1.0,1.0,1.0,1.0,1.0,1.0,1.0,1.0,0.979,1.0,1.0,1.0	0.751,0.681,1.0,0.923,0.844,0.829,1.0,1.0,1.0	0.106	SE
5999	ENSG00000176593	CTD-2368P22.1	19	+	58004382	58004700	58003210	58003336	58005906	58007206	5999	1.27801e-09	4.82609e-07	1.0,0.875,0.75,0.714,1.0,0.86,1.0,1.0,1.0,1.0,0.867,1.0	0.739,1.0,0.739,0.697,0.59,1.0,0.846,0.846,0.889	0.106	SE
14583	ENSG00000168781	PPIP5K1	15	-	43584798	43584892	43584357	43584532	43590171	43590175	14583	6.29066e-07	8.30275e-05	1.0,0.778,0.667,1.0,0.556,0.733,1.0,1.0,1.0,1.0,0.778,1.0	0.857,0.783,0.765,1.0,0.867,0.846,0.833,0.643,0.333	0.106	SE
2486	ENSG00000164038	SLC9B2	4	-	103028746	103028883	103025489	103026591	103031699	103031808	2486	3.2154e-06	0.000305677	0.913,1.0,0.667,0.895,1.0,1.0,0.889,1.0,0.5,1.0,0.765,0.846	0.793,0.6,0.714,0.674,1.0,1.0,0.647,0.625,0.846	0.106	SE
2451	ENSG00000167695	FAM57A	17	+	737845	738047	733097	733181	741300	742841	2451	0.00104853	0.0286518	0.908,0.763,0.889,0.849,0.811,0.837,0.81,0.677,0.951,1.0,0.93,1.0	0.547,0.595,0.85,0.782,0.859,0.769,0.725,0.87,0.869	0.106	SE
5282	ENSG00000173276	ZBTB21	21	-	42002896	42002961	41993947	41994108	42010251	42010357	5282	0.00354846	0.0697104	0.368,0.189,0.088,0.225,0.304,0.219,0.112,0.279,0.127,0.593,0.0,0.088	0.035,0.028,0.0,0.262,0.383,0.068,0.0,0.108,0.104	0.106	SE
24218	ENSG00000160310	PRMT2	21	+	46636438	46636547	46635166	46635763	46636895	46636990	24218	0.00400738	0.0757169	0.709,0.747,0.643,0.539,0.316,0.626,0.612,0.717,0.433,0.451,0.578,0.47	0.553,0.497,0.373,0.496,0.539,0.451,0.432,0.474,0.363	0.106	SE
3931	ENSG00000162576	MXRA8	1	-	1355449	1355752	1355243	1355345	1356680	1356704	3931	0.00440327	0.0807286	0.6,1.0,1.0,0.754,0.867,0.92,1.0,1.0,0.846,1.0,1.0,1.0	0.708,0.789,0.669,0.742,1.0,0.375,1.0,1.0,1.0	0.106	SE
32729	ENSG00000138640	FAM13A	4	-	88990972	88991150	88938087	88938241	89020459	89020669	32729	0.00984997	0.141549	0.672,0.743,0.707,0.706,0.556,0.579,0.76,0.448,0.714,0.6,0.565,0.805	0.61,0.511,0.524,0.618,0.614,0.508,0.493,0.481,0.576	0.106	SE
531	ENSG00000143924	EML4	2	+	42261120	42261294	42256500	42256630	42263177	42263306	531	0.0104207	0.147721	0.598,0.517,0.486,0.469,0.547,0.308,0.745,0.769,0.727,0.794,0.695,0.728	0.533,0.514,0.34,0.565,0.557,0.425,0.455,0.635,0.563	0.106	SE
8482	ENSG00000215788	TNFRSF25	1	-	6463071	6463127	6462862	6462970	6464374	6464453	8482	0.0250468	0.269761	0.943,0.84,0.943,0.925,1.0,0.736,0.884,0.748,0.773,1.0,0.67,1.0	0.837,0.724,0.861,0.671,0.712,0.861,0.937,0.481,0.807	0.106	SE
12478	ENSG00000138078	PREPL	2	-	44359496	44359750	44346267	44346390	44361379	44361806	12478	0.0359173	0.343495	0.667,0.835,0.719,0.818,0.79,0.613,0.632,0.754,0.687,0.655,0.821,0.936	0.533,0.474,0.803,0.731,0.805,0.861,0.609,0.323,0.605	0.106	SE
1214	ENSG00000185187	SIGIRR	11	-	408072	408206	408694	408893	407816	407957	1214	0.0017989	0.107454	0.527,0.333,0.39,0.31,0.389,0.308,0.453,0.448,0.406,0.573,0.304,0.428	0.101,0.159,0.322,0.333,0.39,0.367,0.178,0.369,0.48	0.106	MEX
1489	ENSG00000118058	KMT2A	11	+	118471661	118474315	118474178	118474315	118468774	118468844	1489	6.44646e-07	0.000121455	1.0,1.0,0.897,0.92,1.0,1.0,1.0,0.944,1.0,1.0,1.0,1.0	0.855,0.882,1.0,0.952,0.897,0.965,0.692,0.769,0.857	0.106	3ASS
17232	ENSG00000119630	PGF	14	-	74946212	74946275	74941833	74942733	74946378	74946408	17232	5.86645e-06	0.000500009	0.904,0.816,1.0,0.915,0.841,0.805,0.906,0.925,1.0,1.0,0.866,0.793	0.77,0.756,0.541,0.825,0.885,0.812,0.809,0.931,0.805	0.105	SE
33612	ENSG00000134262	AP4B1	1	-	113902637	113902734	113901754	113901885	113904604	113904844	33612	9.02039e-06	0.000712952	0.75,0.75,1.0,0.818,0.818,1.0,1.0,1.0,1.0,0.5,1.0,1.0	0.571,0.538,1.0,0.8,0.9,0.765,0.579,0.875,1.0	0.105	SE
11693	ENSG00000196922	ZNF252P	8	-	144994478	144994592	144978138	144978553	144999602	144999769	11693	0.0028678	0.0593908	1.0,0.875,0.889,0.75,1.0,0.7,0.769,0.931,0.583,0.875,1.0,1.0	0.526,0.613,0.5,0.913,0.833,0.684,0.871,1.0,0.895	0.105	SE
31787	ENSG00000130876	SLC7A10	19	-	33210801	33210898	33210466	33210616	33211224	33211328	31787	0.0119089	0.161492	1.0,0.882,1.0,0.923,1.0,1.0,1.0,0.957,1.0,1.0,1.0,1.0	0.81,0.935,0.857,1.0,0.913,0.882,1.0,0.478,1.0	0.105	SE
2902	ENSG00000136717	BIN1	2	-	127057472	127057601	127051153	127051243	127059010	127059155	2902	0.0137254	0.179672	0.681,0.447,0.577,0.202,0.457,0.533,0.612,0.723,0.573,0.57,0.431,0.505	0.317,0.282,0.462,0.423,0.421,0.546,0.448,0.388,0.497	0.105	SE
20228	ENSG00000143537	ADAM15	1	+	155061903	155061975	155060762	155060832	155062244	155062369	20228	0.0199256	0.230535	0.825,0.69,0.938,0.662,0.676,0.52,0.629,0.766,0.654,0.849,0.771,0.664	0.436,0.499,0.807,0.664,0.672,0.569,0.707,0.535,0.651	0.105	SE
22106	ENSG00000140105	WARS	14	-	100374135	100374244	100369086	100369258	100375282	100375406	22106	2.24747e-11	1.60806e-08	0.174,0.147,0.2,0.031,0.0,0.003,0.268,0.301,0.235,0.294,0.174,0.333	0.106,0.065,0.017,0.0,0.0,0.0,0.131,0.168,0.2	0.104	SE
17067	ENSG00000204120	GIGYF2	2	+	232703423	232703489	232697329	232697392	232734416	232734486	17067	2.6185e-06	0.000259544	0.556,1.0,1.0,0.822,1.0,0.761,1.0,1.0,1.0,1.0,1.0,1.0	0.802,1.0,0.606,1.0,1.0,0.785,0.809,0.831,0.581	0.104	SE
2394	ENSG00000122008	POLK	5	+	75593965	75594049	75590343	75590440	75596221	75597178	2394	1.23433e-05	0.000919461	1.0,1.0,1.0,0.823,0.692,0.554,0.928,0.933,1.0,0.805,1.0,1.0	0.889,0.914,0.564,0.784,0.627,0.908,0.707,1.0,0.721	0.104	SE
30495	ENSG00000139211	AMIGO2	12	-	47079146	47079248	47076599	47079065	47079461	47079951	30495	0.0345222	0.334387	0.6,0.193,0.161,0.5,0.333,0.333,0.111,0.333,0.222,0.214,0.273,0.333	0.25,0.0,0.455,0.083,0.333,0.135,0.333,0.0,0.182	0.104	SE
5180	ENSG00000111325	OGFOD2	12	+	122975810	122976767	122975810	122975867	122976600	122976767	5180	1.81254e-08	5.93089e-06	0.684,1.0,1.0,1.0,0.8,0.6,1.0,0.7,1.0,0.714,1.0,1.0	0.875,0.636,0.619,0.619,1.0,0.684,0.75,0.75,1.0	0.104	RI
47	ENSG00000103248	MTHFSD	16	-	86551972	86552146	86552178	86552292	86548463	86548577	47	0.037924	0.535117	0.708,0.52,0.5,0.375,0.333,0.641,0.429,0.379,0.448,0.444,0.722,0.433	0.39,0.34,0.5,0.452,0.172,0.286,0.4,0.5,0.472	0.104	MEX
3177	ENSG00000228889	UBAC2-AS1	13	-	99200365	99200710	99200637	99200710	99196376	99197802	3177	0.000745577	0.0238522	1.0,0.714,0.8,1.0,1.0,0.5,1.0,1.0,1.0,1.0,0.818,0.778	1.0,0.333,0.407,1.0,0.733,1.0,0.733,1.0,0.818	0.104	5ASS
6755	ENSG00000250337	LINC01021	5	+	27494118	27494318	27494234	27494318	27489281	27489386	6755	0.00038732	0.0196231	1.0,0.8,1.0,0.75,0.806,0.826,0.902,1.0,0.944,0.75,1.0,1.0	0.952,0.908,1.0,0.8,0.455,0.867,0.5,1.0,0.667	0.104	3ASS
4691	ENSG00000154845	PPP4R1	18	-	9595017	9595153	9595017	9595102	9614225	9614270	4691	0.000809751	0.0336689	0.558,0.409,0.464,0.528,0.39,0.421,0.38,0.47,0.541,0.401,0.496,0.417	0.314,0.295,0.265,0.261,0.351,0.42,0.508,0.369,0.39	0.104	3ASS
6922	ENSG00000172530	BANP	16	+	88035322	88035394	88035331	88035394	88033108	88033245	6922	0.0431621	0.468408	0.526,0.534,0.665,0.304,0.331,0.433,0.265,0.423,0.43,0.53,0.647,0.403	0.2,0.344,0.408,0.351,0.297,0.346,0.38,0.452,0.404	0.104	3ASS
23945	ENSG00000196652	ZKSCAN5	7	+	99520168	99520304	99519826	99519909	99525812	99526418	23945	0.0242542	0.263972	0.769,0.938,0.6,0.886,0.65,0.8,0.792,0.6,0.938,0.882,0.818,0.889	0.593,0.644,0.824,0.667,0.857,0.73,0.52,0.66,0.75	0.103	SE
11933	ENSG00000242715	CCDC169	13	-	36295777	36295857	36283591	36283702	36297636	36297832	11933	0.00406839	0.0763891	0.493,0.527,0.464,0.365,0.589,0.45,0.436,0.286,0.483,0.635,0.676,0.687	0.408,0.362,0.514,0.362,0.403,0.379,0.408,0.438,0.378	0.102	SE
19257	ENSG00000136811	ODF2	9	+	128460512	128460666	128459566	128459657	128460941	128461010	19257	0.01705	0.207322	0.882,0.768,0.86,0.608,0.882,0.839,0.926,0.909,0.831,0.667,0.81,0.929	0.622,0.553,0.885,0.69,0.833,1.0,0.62,0.478,0.835	0.102	SE
30526	ENSG00000095321	CRAT	9	-	129109178	129109277	129107813	129108077	129110482	129110769	30526	0.0374093	0.352646	0.18,0.263,0.125,0.135,0.5,0.284,0.474,0.333,0.222,0.286,0.212,0.375	0.091,0.207,0.081,0.259,0.143,0.103,0.302,0.194,0.241	0.102	SE
1469	ENSG00000123473	STIL	1	-	47299904	47300152	47299904	47299968	47300109	47300152	1469	0.00285034	0.0590833	0.804,0.714,0.861,0.581,0.774,0.788,0.75,0.802,0.846,0.944,0.765,0.787	0.551,0.615,0.686,0.515,0.723,0.842,0.63,0.778,0.803	0.102	RI
50	ENSG00000103248	MTHFSD	16	-	86552032	86552146	86552178	86552292	86548463	86548577	50	0.0298977	0.482672	0.472,0.448,0.267,0.273,0.25,0.556,0.237,0.262,0.342,0.444,0.565,0.277	0.246,0.254,0.214,0.311,0.111,0.231,0.28,0.348,0.378	0.102	MEX
2805	ENSG00000221978	CCNL2	1	-	1392678	1392803	1392789	1392803	1390765	1390865	2805	0.000205007	0.0089708	0.762,0.867,0.925,1.0,0.872,0.805,1.0,0.967,0.977,0.9,0.92,0.908	0.664,0.603,0.93,0.925,0.806,0.879,0.759,0.784,0.911	0.102	5ASS
6022	ENSG00000177981	ASB8	12	-	48153367	48153529	48153367	48153525	48157458	48157502	6022	0.020173	0.301801	0.693,0.926,0.693,1.0,0.921,1.0,0.813,0.853,0.795,0.813,0.871,0.772	0.829,0.89,0.592,0.563,0.78,0.721,0.91,0.492,0.921	0.102	3ASS
12472	ENSG00000162976	PQLC3	2	+	11174967	11175009	11171924	11172045	11177736	11177957	12472	1.57445e-05	0.00110614	0.836,0.895,0.961,0.887,0.934,0.793,0.944,0.95,0.952,0.931,0.82,0.88	0.641,0.744,0.704,0.86,0.882,0.957,0.749,0.779,0.862	0.101	SE
29712	ENSG00000114346	ECT2	3	+	172755482	172755575	172755294	172755374	172756982	172757130	29712	0.0153741	0.192187	0.937,0.793,0.858,0.529,0.826,0.745,0.638,0.727,0.837,0.868,0.691,0.856	0.499,0.409,0.729,0.617,0.82,0.87,0.745,0.54,0.842	0.101	SE
12008	ENSG00000164654	MIOS	7	+	7568025	7568123	7566874	7567072	7572435	7572667	12008	0.000234203	0.0091604	0.943,0.812,0.924,1.0,0.906,0.83,1.0,1.0,0.945,0.862,0.913,0.948	0.944,0.87,0.748,0.677,0.861,0.938,0.538,1.0,0.84	0.1	SE
8010	ENSG00000178222	RNF212	4	-	1081418	1081467	1079642	1079688	1081566	1081619	8010	0.000656432	0.0203046	1.0,0.695,1.0,0.634,0.245,1.0,1.0,0.861,0.796,1.0,1.0,1.0	0.925,0.585,1.0,0.917,0.715,0.464,0.809,0.882,0.476	0.1	SE
35636	ENSG00000105552	BCAT2	19	-	48807755	48808236	48806999	48807074	48810808	48810921	35636	0.00152629	0.0375821	0.241,0.2,0.25,0.0,0.407,0.25,0.056,0.286,0.167,0.105,0.179,0.231	0.036,0.152,0.171,0.018,0.086,0.214,0.02,0.075,0.103	0.1	SE
11198	ENSG00000148219	ASTN2	9	-	117141325	117141478	117096043	117096151	117214357	117214553	11198	0.0428138	0.385836	0.517,0.871,0.759,0.724,0.75,0.892,0.722,0.699,0.875,0.61,1.0,0.512	0.636,0.671,0.564,0.594,0.621,0.527,0.628,0.818,0.739	0.1	SE
[truncated: 1,411 more rows]

## Sheet: RPE
Table S4: Differential exon usage in RPE samples of all RP11 patients versus all WT controls (p< 0.05 and inclusion difference of > than 0.05).
[truncated: 643 more rows]

[truncated: 1 more sheets: retinal organoids]
