# Supplementary material for: Disrupted alternative splicing for genes implicated in splicing and ciliogenesis causes PRPF31 retinitis pigmentosa
Source: Nat Commun. 2018 Oct 12;9:4234. doi: 10.1038/s41467-018-06448-y (PMC6185938; doi:10.1038/s41467-018-06448-y)
Supplement: Supplementary file 7 — Supplementary Data 5 [file 41467_2018_6448_MOESM7_ESM.xlsx]

## Sheet: fibroblasts
Table S5. Summary of GO terms for biological processes of genes differentially spliced in fibroblasts samples of all RP11 patients versus all WT controls
ID	Description	GeneRatio	BgRatio	pvalue	p.adjust	qvalue	geneID
GO:0060271	cilium assembly	44/1122	360/18783	5.10647e-06	0.0110075	0.0108635	NPHP1/SSX2IP/SFI1/TTLL3/FNBP1L/CEP192/C5orf42/WDR35/AHI1/SEPT2/TTLL5/CEP70/ATAT1/CDK5RAP2/IFT122/GSN/LRRC6/GALNT11/SDCCAG8/NDE1/OFD1/KCTD17/FOPNL/NPHP3/VDAC3/SEPT7/IFT22/CEP250/BBOF1/CEP131/CDC14B/TTLL1/TROVE2/ALMS1/CEP41/TTC8/DCTN2/CCDC88A/GAS8/TAPT1/RSPH9/FAM161A/DISC1/AVIL	44
GO:1903008	organelle disassembly	19/1122	102/18783	8.44897e-06	0.0110075	0.0108635	KIF9/ATG13/ATG12/SPAST/SPATA18/KLC1/ATG9A/GOLGA2/GBA/MARK2/MFN2/ATG4A/MTIF2/AMBRA1/ATG4B/OPTN/USP36/ATG4D/HTRA2	19
GO:0044782	cilium organization	44/1122	368/18783	8.99085e-06	0.0110075	0.0108635	NPHP1/SSX2IP/SFI1/TTLL3/FNBP1L/CEP192/C5orf42/WDR35/AHI1/SEPT2/TTLL5/CEP70/ATAT1/CDK5RAP2/IFT122/GSN/LRRC6/GALNT11/SDCCAG8/NDE1/OFD1/KCTD17/FOPNL/NPHP3/VDAC3/SEPT7/IFT22/CEP250/BBOF1/CEP131/CDC14B/TTLL1/TROVE2/ALMS1/CEP41/TTC8/DCTN2/CCDC88A/GAS8/TAPT1/RSPH9/FAM161A/DISC1/AVIL	44
GO:0071539	protein localization to centrosome	9/1122	26/18783	1.16064e-05	0.0110075	0.0108635	SPAG5/APC/CEP250/GOLGB1/CEP131/NUP62/DCTN2/AURKA/DISC1	9
GO:1905508	protein localization to microtubule organizing center	9/1122	26/18783	1.16064e-05	0.0110075	0.0108635	SPAG5/APC/CEP250/GOLGB1/CEP131/NUP62/DCTN2/AURKA/DISC1	9
GO:0072698	protein localization to microtubule cytoskeleton	10/1122	36/18783	3.38576e-05	0.0250973	0.0247692	SPAG5/APC/MID1/CEP250/GOLGB1/CEP131/NUP62/DCTN2/AURKA/DISC1	10
GO:0000226	microtubule cytoskeleton organization	52/1122	488/18783	3.70479e-05	0.0250973	0.0247692	EML2/MAPT/RASSF7/SSX2IP/SS18/TTLL3/DAG1/FES/CEP192/BRCA1/SPAST/RNF19A/SPAG5/TTLL5/APC/GOLGA2/ATAT1/SKA2/CDK5RAP2/MLH1/LRRC6/ATRX/MARK2/SDCCAG8/NDE1/SLAIN2/KATNB1/CRYAB/FOPNL/MID1/PKD1/BCAS3/CEP250/AXIN1/CEP131/CDC14B/TTLL1/RACGAP1/NAV1/TUBE1/DLG1/NUP62/DCTN2/CCDC88A/GAS8/AURKA/DCLK2/RSPH9/SRGAP2C/BORA/DISC1/PRC1	52
Table S5. Summary of GO terms for cellular components enriched in genes differentially spliced in fibroblasts samples of all RP11 patients versus all WT controls
ID	Description	GeneRatio	BgRatio	pvalue	p.adjust	qvalue	geneID	Count
GO:0005874	microtubule	49/1177	394/17942	1.19121e-05	0.00669461	0.00605638	CEP57L1/EML2/KIF9/KIF6/MAPT/RGS19/GABARAPL1/SS18/TTLL3/KIF22/SPAST/RUSC1/KIFC3/KLC2/SPAG5/TTLL5/KLC1/APC/GOLGA2/ATAT1/SKA2/MACF1/MTA1/CDK5RAP2/NDE1/WDR81/SLAIN2/KATNB1/TTLL7/MID1/BCAS3/EML3/AXIN1/CSPP1/TTLL1/RACGAP1/NAV1/TUBE1/DLG1/KRIT1/DCTN2/KIF21A/GAS8/AURKA/DCLK2/INVS/DISC1/TPGS2/PRC1	49
GO:0032154	cleavage furrow	11/1177	45/17942	0.00011821	0.0221447	0.0200335	SEPT2/SSH1/ZFYVE19/NDE1/NF2/ITGB1/SEPT7/PKN2/PITPNM1/RACGAP1/ECT2	11
GO:0097610	cell surface furrow	11/1177	45/17942	0.00011821	0.0221447	0.0200335	SEPT2/SSH1/ZFYVE19/NDE1/NF2/ITGB1/SEPT7/PKN2/PITPNM1/RACGAP1/ECT2	11
GO:0005813	centrosome	52/1177	483/17942	0.000294483	0.0368918	0.0333746	PDE4DIP/CEP57L1/CCDC78/SSX2IP/SFI1/TBC1D31/EXOC7/RIC8B/CEP192/SPAST/RNF19A/KIFC3/WDR35/AHI1/SPAG5/TTLL5/ZFYVE19/CEP70/APC/NUBP2/CDK5RAP2/MBNL1/SDCCAG8/NDE1/WDR81/OFD1/SLAIN2/KATNB1/FOPNL/TSEN2/IFT22/CEP250/PKN2/CEP131/FBXW11/ITSN2/CSPP1/DIS3L/ALMS1/POC5/TUBE1/CEP41/TTC8/XRCC4/TTC28/DCTN2/DCLRE1B/TAPT1/AURKA/CCDC61/FAM161A/DISC1	52
GO:0030496	midbody	20/1177	133/17942	0.000417041	0.0368918	0.0333746	SPAST/USP8/SEPT2/SPAG5/SSH1/ZFYVE19/RACK1/KATNB1/ANXA2/ANKRD54/SEPT7/PKN2/PITPNM1/RACGAP1/NUP62/TTC28/BIRC6/AURKA/ECT2/PRC1	20
GO:0032153	cell division site	11/1177	54/17942	0.000647726	0.0368918	0.0333746	SEPT2/SSH1/ZFYVE19/NDE1/NF2/ITGB1/SEPT7/PKN2/PITPNM1/RACGAP1/ECT2	11
GO:0032155	cell division site part	11/1177	54/17942	0.000647726	0.0368918	0.0333746	SEPT2/SSH1/ZFYVE19/NDE1/NF2/ITGB1/SEPT7/PKN2/PITPNM1/RACGAP1/ECT2	11
GO:0030120	vesicle coat	10/1177	46/17942	0.000659814	0.0368918	0.0333746	AP1G2/SYNRG/SEC24B/SEC31B/SEC31A/TBC1D5/AP2M1/EPN2/CLTCL1/AFTPH	10
GO:0030125	clathrin vesicle coat	7/1177	24/17942	0.000660392	0.0368918	0.0333746	AP1G2/SYNRG/TBC1D5/AP2M1/EPN2/CLTCL1/AFTPH	7
GO:0044450	microtubule organizing center part	21/1177	149/17942	0.000731358	0.0368918	0.0333746	CCDC78/SSX2IP/SFI1/EXOC7/CEP192/BRCA1/AHI1/SPAG5/NUBP2/CDK5RAP2/SDCCAG8/OFD1/KATNB1/FOPNL/CEP250/CEP131/ALMS1/POC5/TUBE1/CEP41/AURKA	21
GO:0030118	clathrin coat	10/1177	47/17942	0.000789565	0.0368918	0.0333746	AP1G2/SYNRG/EPS15L1/TBC1D5/AP4M1/AP1G1/AP2M1/EPN2/CLTCL1/AFTPH	10
GO:0005913	cell-cell adherens junction	37/1177	327/17942	0.000851997	0.0368918	0.0333746	GIGYF2/SSX2IP/PKM/DAG1/FNBP1L/HDLBP/USP8/KIFC3/KLC2/SEPT2/APC/GOLGA2/CNN2/MACF1/STXBP6/EPS15L1/TJP1/SCRIB/ACTN1/MARK2/ABI1/DOCK9/RACK1/PLEC/ANXA2/EPB41L1/ITGB1/SEPT7/CC2D1A/PKN2/TJP2/FLNB/PPFIBP1/DLG1/SLC3A2/EPN2/CAST	37
GO:0034451	centriolar satellite	7/1177	25/17942	0.000865743	0.0368918	0.0333746	SSX2IP/EXOC7/SPAG5/SDCCAG8/OFD1/FOPNL/CEP131	7
GO:0005929	cilium	51/1177	495/17942	0.000919012	0.0368918	0.0333746	NPHP1/MAPT/TMEM218/GRK4/SSX2IP/PKM/SPEF2/TTLL3/CFAP70/MOK/IQCE/C5orf42/WDR35/AHI1/CDK20/SEPT2/TMEM80/TTLL5/SPATA7/NUBP2/ELMOD3/IFT122/LRRC6/ULK3/RAB27A/OFD1/FOPNL/NPHP3/TTLL7/PKD1/SLC26A6/SEPT7/IFT22/CEP250/BBOF1/CEP131/GRK2/ALMS1/AMBRA1/CEP41/TTC8/ATG16L1/GAS8/TAPT1/AURKA/RSPH9/ALS2CR12/FAM161A/INVS/DISC1/SEPT4	51

## Sheet: iPSC
Table S5. Summary of GO terms for biological processes of genes differentially spliced in iPSC samples of all RP11 patients versus all WT controls
ID	Description	GeneRatio	BgRatio	pvalue	p.adjust	qvalue	geneID	Count
GO:0006310	DNA recombination	41/1178	259/16672	9.04147e-07	0.00419163	0.00417621	RAD52/FANCM/NFRKB/NCOA6/MLH3/HELB/SIRT6/NABP2/RNF212/ZSWIM7/CDC45/RFC5/POLM/BRCA1/WHSC1/MUS81/C11orf80/RAD51/NSMCE2/PALB2/TEX15/RAD51D/NABP1/RECQL/STAT6/RAD51AP1/EME1/TCF3/RPAIN/BARD1/PARPBP/POLE2/RECQL4/XRCC4/EME2/RAD54B/DCLRE1C/TERF2/FIGNL1/HMGB1/TCF7	41
GO:0030522	intracellular receptor signaling pathway	38/1178	260/16672	1.51667e-05	0.0351564	0.0350271	PHB2/CYLD/CNOT2/NR1H3/DYX1C1/NCOA6/ARNTL/SAFB2/PRMT2/BRD8/NCOA2/TRIM16/CREM/BRCA1/RBFOX2/THRA/GLMP/RNF14/CARM1/ERBIN/UBE3A/MED24/CTBP2/ANKRD17/HDAC6/SEC14L1/RAN/XIAP/NCOA1/ASXL1/EZH2/PUM1/RELA/MAP3K7/IRF3/NRIP1/FOXP1/NOD1	38
Table S5. Summary of GO terms for cellular components enriched in genes differentially spliced in iPSC samples of all RP11 patients versus all WT controls
ID	Description	GeneRatio	BgRatio	pvalue	p.adjust	qvalue	geneID	Count
GO:0005813	centrosome	68/1234	483/17942	1.20662e-08	6.66054e-06	6.35063e-06	CEP126/CYLD/MBNL1/IFT88/DYX1C1/CCHCR1/CEP192/STIL/TUBD1/IFT80/TSEN2/ODF2/NDRG2/MPHOSPH9/ZFYVE19/IFT140/CDC45/CEP350/MDM1/AURKA/PPP4R3B/TAPT1/EXOC7/NUBP2/CEP250/SGO1/POLR3H/IFT20/DDX11/FBXW11/NEURL4/BBS4/RAD51D/KIAA0586/CEP44/CROCC/ODF2L/TUBGCP6/CLASP1/DIS3L/DLGAP5/BBS1/CDK5RAP3/PCM1/TBC1D31/BICDL1/KIF23/NEK9/WDR81/RAN/PLEKHA7/HOOK2/FGFR1OP/CEP63/PPP1R12A/TUBGCP5/POC5/KIFC3/CCDC78/CCP110/KIF13A/NU…	68
GO:0005814	centriole	23/1234	108/17942	9.44543e-07	0.000180062	0.000171684	IFT88/CCHCR1/CEP192/STIL/TUBD1/ODF2/MPHOSPH9/MDM1/AURKA/NUBP2/CEP250/IFT20/NEURL4/BBS4/KIAA0586/CROCC/PCM1/RAN/CEP63/POC5/CCDC78/CCP110/LRRCC1	23
GO:0044450	microtubule organizing center part	28/1234	149/17942	9.786e-07	0.000180062	0.000171684	IFT88/CCHCR1/CEP192/STIL/TUBD1/ODF2/MPHOSPH9/MDM1/AURKA/EXOC7/BRCA1/NUBP2/CEP250/IFT20/NEURL4/BBS4/KIAA0586/CROCC/TUBGCP6/CLASP1/PCM1/RAN/CEP63/TUBGCP5/POC5/CCDC78/CCP110/LRRCC1	28
GO:0005874	microtubule	46/1234	394/17942	0.000301407	0.0415942	0.0396589	CYLD/NCOR1/KIF9/KIF21A/DCXR/TUBD1/EML4/ODF2/BCAS3/DST/NINL/MDM1/AURKA/KIF16B/KCNAB2/DCX/KLC1/TTLL3/NICN1/STAU2/NUSAP1/MAP1LC3A/TTLL1/TUBGCP6/CLASP1/CDK5RAP3/SEPT9/GRAMD3/HDAC6/GAS8/KIF23/KRIT1/WDR81/HOOK2/ARL6/TBL1XR1/DVL1/TUBGCP5/KIFC3/ARHGEF2/KIF13A/NUMA1/KIF3A/EML2/ZNF207/TPGS2	46

## Sheet: RPE
Table S5. Summary of GO terms for biological processes of genes differentially spliced in RPE samples of all RP11 patients versus all WT controls
ID	Description	GeneRatio	BgRatio	pvalue	p.adjust	qvalue	geneID	Count
GO:0008380	RNA splicing	29/429	393/16672	3.90204e-07	0.00145741	0.00135545	CPSF1/SF1/U2AF1L4/PRMT5/NOL3/HNRNPH3/HNRNPUL1/HNRNPK/LSM2/KHSRP/LUC7L/RBM8A/PCBP2/CLK3/DDX5/HNRNPL/TMBIM6/SNRNP70/PPIE/FASTK/RBM39/STRAP/SNRPN/DDX39B/RALY/ARL6IP4/SRSF7/SART1/PTBP1	29
GO:0000375	RNA splicing, via transesterification reactions	24/429	299/16672	9.09123e-07	0.00169779	0.001579	CPSF1/SF1/U2AF1L4/PRMT5/NOL3/HNRNPH3/HNRNPUL1/HNRNPK/LSM2/KHSRP/LUC7L/RBM8A/PCBP2/DDX5/HNRNPL/SNRNP70/PPIE/STRAP/SNRPN/DDX39B/RALY/SRSF7/SART1/PTBP1	24
GO:0000377	RNA splicing, via transesterification reactions with bulged adenosine as nucleophile	23/429	295/16672	2.52155e-06	0.00235449	0.00218976	CPSF1/SF1/U2AF1L4/PRMT5/NOL3/HNRNPH3/HNRNPUL1/HNRNPK/LSM2/LUC7L/RBM8A/PCBP2/DDX5/HNRNPL/SNRNP70/PPIE/STRAP/SNRPN/DDX39B/RALY/SRSF7/SART1/PTBP1	23
GO:0000398	mRNA splicing, via spliceosome	23/429	295/16672	2.52155e-06	0.00235449	0.00218976	CPSF1/SF1/U2AF1L4/PRMT5/NOL3/HNRNPH3/HNRNPUL1/HNRNPK/LSM2/LUC7L/RBM8A/PCBP2/DDX5/HNRNPL/SNRNP70/PPIE/STRAP/SNRPN/DDX39B/RALY/SRSF7/SART1/PTBP1	23
GO:0045862	positive regulation of proteolysis	25/429	349/16672	4.24217e-06	0.0031689	0.00294719	DAB2/PSMF1/PIDD1/ANAPC5/ANAPC16/PDCD6/STAT3/PSMD4/DIABLO/CSNK1D/VCP/PTK2B/ADAM9/FN1/LGALS9/PSME2/USP5/PSMD2/ASPH/FZR1/GSN/PHB/PSME3/TNFRSF10B/BID	25
GO:0019884	antigen processing and presentation of exogenous antigen	16/429	169/16672	7.77287e-06	0.00483861	0.00450008	ITGB5/KLC1/KIF22/PSMF1/HLA-A/CANX/DCTN1/PSMD4/HLA-C/ARF1/PSME2/RILP/PSMD2/LGMN/AP3D1/PSME3	16
GO:0009894	regulation of catabolic process	30/429	494/16672	1.29832e-05	0.00692747	0.0064428	DAB2/SCARB1/OS9/PSMF1/NBAS/RELA/ANAPC5/FHIT/ANAPC16/KHSRP/STAT3/PSMD4/CSNK1D/BAG6/VCP/BSCL2/SLIRP/PTK2B/ATP13A2/ADAM9/SNF8/PSME2/RILP/USP5/LONP2/PSMD2/FZR1/PHB/PSME3/CDK5RAP3	30
GO:0045333	cellular respiration	15/429	161/16672	1.80586e-05	0.00730059	0.00678981	SDHC/NDUFB5/CS/MDH2/NDUFC2/VCP/NDUFV3/COX7B/NDUFV1/NFATC4/SLC25A23/OXA1L/IDH3B/ETFA/NDUFS5	15
GO:0002478	antigen processing and presentation of exogenous peptide antigen	15/429	162/16672	1.94416e-05	0.00730059	0.00678981	ITGB5/KLC1/KIF22/PSMF1/HLA-A/CANX/DCTN1/PSMD4/HLA-C/ARF1/PSME2/RILP/PSMD2/LGMN/PSME3	15
GO:0019882	antigen processing and presentation	18/429	223/16672	1.95464e-05	0.00730059	0.00678981	ITGB5/KLC1/KIF22/PSMF1/HLA-A/RAB34/CANX/DCTN1/PSMD4/HLA-C/ARF1/PSME2/RILP/PSMD2/LGMN/AP3D1/RAB5B/PSME3	18
GO:0010608	posttranscriptional regulation of gene expression	28/429	459/16672	2.33233e-05	0.00791932	0.00736526	EIF4G2/NCK2/PSMF1/AARSD1/APEX1/RPS9/KHSRP/RIDA/FXR1/STAT3/PSMD4/RBM8A/EEFSEC/PTK2B/MRPL58/KRT17/EIF4B/ATF4/DDX39B/PSME2/EIF4A1/CIRBP/PSMD2/SERBP1/EIF4G1/EIF2B5/CNOT3/PSME3	28
GO:0006397	mRNA processing	28/429	466/16672	3.05786e-05	0.00951758	0.00885169	CPSF1/SF1/U2AF1L4/PRMT5/NOL3/HNRNPH3/HNRNPUL1/HNRNPK/LSM2/KHSRP/SLBP/LUC7L/RBM8A/PCBP2/DDX5/HNRNPL/TMBIM6/SNRNP70/PPIE/RBM39/STRAP/SNRPN/DDX39B/RALY/ARL6IP4/SRSF7/SART1/PTBP1	28
GO:0042176	regulation of protein catabolic process	23/429	360/16672	6.22138e-05	0.0166309	0.0154673	DAB2/OS9/PSMF1/RELA/ANAPC5/FHIT/ANAPC16/PSMD4/CSNK1D/BAG6/VCP/PTK2B/ATP13A2/ADAM9/SNF8/PSME2/RILP/USP5/PSMD2/FZR1/PHB/PSME3/CDK5RAP3	23
GO:0048002	antigen processing and presentation of peptide antigen	15/429	179/16672	6.23381e-05	0.0166309	0.0154673	ITGB5/KLC1/KIF22/PSMF1/HLA-A/CANX/DCTN1/PSMD4/HLA-C/ARF1/PSME2/RILP/PSMD2/LGMN/PSME3	15
GO:0009895	negative regulation of catabolic process	13/429	140/16672	6.71624e-05	0.0167234	0.0155534	OS9/PSMF1/NBAS/RELA/FHIT/STAT3/BAG6/BSCL2/SLIRP/ATP13A2/RILP/PHB/CDK5RAP3	13
GO:0019674	NAD metabolic process	8/429	58/16672	0.000111796	0.0247768	0.0230433	MDH2/VCP/ENO2/IDH3B/PFKM/NAPRT/HAAO/ALDOC	8
GO:0015980	energy derivation by oxidation of organic compounds	18/429	255/16672	0.000112773	0.0247768	0.0230433	SDHC/NDUFB5/ACADVL/CS/MDH2/NDUFC2/VCP/NDUFV3/COX7B/NDUFV1/NFATC4/SLC25A23/OXA1L/IDH3B/PFKM/GNAS/ETFA/NDUFS5	18
GO:0006979	response to oxidative stress	23/429	376/16672	0.000119591	0.0248151	0.0230789	TMEM161A/APEX1/NOL3/PSAP/PNKP/RELA/APTX/TXNRD2/FBXO7/ADA/DIABLO/TPM1/NQO1/SOD2/PTK2B/ATP13A2/ADAM9/STX4/ATF4/NAPRT/MPV17/PPP5C/CCS	23
GO:0010952	positive regulation of peptidase activity	13/429	149/16672	0.000127011	0.0249677	0.0232209	PIDD1/PDCD6/STAT3/DIABLO/VCP/FN1/LGALS9/PSME2/ASPH/GSN/PSME3/TNFRSF10B/BID	13
GO:0006417	regulation of translation	21/429	335/16672	0.000167722	0.0313222	0.0291307	EIF4G2/NCK2/AARSD1/RPS9/KHSRP/RIDA/FXR1/STAT3/RBM8A/EEFSEC/PTK2B/MRPL58/KRT17/EIF4B/ATF4/DDX39B/EIF4A1/CIRBP/EIF4G1/EIF2B5/CNOT3	21
GO:0010950	positive regulation of endopeptidase activity	12/429	135/16672	0.000192492	0.0335798	0.0312304	PIDD1/PDCD6/STAT3/DIABLO/VCP/LGALS9/PSME2/ASPH/GSN/PSME3/TNFRSF10B/BID	12
GO:0002479	antigen processing and presentation of exogenous peptide antigen via MHC class I, TAP-dependent	8/429	63/16672	0.000201954	0.0335798	0.0312304	ITGB5/PSMF1/HLA-A/PSMD4/HLA-C/PSME2/PSMD2/PSME3	8
GO:0034248	regulation of cellular amide metabolic process	22/429	366/16672	0.00021428	0.0335798	0.0312304	EIF4G2/NCK2/AARSD1/RPS9/KHSRP/RIDA/FXR1/STAT3/RBM8A/EEFSEC/PTK2B/MRPL58/KRT17/EIF4B/ATF4/DDX39B/EIF4A1/CIRBP/EIF4G1/EIF2B5/CNOT3/ORMDL3	22
GO:0045732	positive regulation of protein catabolic process	17/429	247/16672	0.000234547	0.0335798	0.0312304	DAB2/PSMF1/ANAPC5/ANAPC16/PSMD4/CSNK1D/BAG6/VCP/PTK2B/ADAM9/SNF8/PSME2/RILP/USP5/PSMD2/FZR1/PSME3	17
GO:1903362	regulation of cellular protein catabolic process	17/429	247/16672	0.000234547	0.0335798	0.0312304	DAB2/PSMF1/ANAPC5/FHIT/ANAPC16/PSMD4/CSNK1D/BAG6/VCP/PTK2B/ATP13A2/PSME2/USP5/PSMD2/FZR1/PSME3/CDK5RAP3	17
GO:0031329	regulation of cellular catabolic process	22/429	370/16672	0.000249444	0.0335798	0.0312304	DAB2/PSMF1/NBAS/ANAPC5/FHIT/ANAPC16/KHSRP/PSMD4/CSNK1D/BAG6/VCP/SLIRP/PTK2B/ATP13A2/ADAM9/PSME2/USP5/LONP2/PSMD2/FZR1/PSME3/CDK5RAP3	22
GO:0006415	translational termination	10/429	100/16672	0.000251736	0.0335798	0.0312304	MRPL10/RIDA/MRPL55/APEH/MRPL58/MRPL21/MRPL52/MRPL9/MRPL2/MRPL33	10
GO:0043484	regulation of RNA splicing	10/429	100/16672	0.000251736	0.0335798	0.0312304	HNRNPK/RBM8A/CLK3/DDX5/HNRNPL/TMBIM6/SNRNP70/FASTK/SRSF7/PTBP1	10
GO:0042590	antigen processing and presentation of exogenous peptide antigen via MHC class I	8/429	66/16672	0.000280062	0.03607	0.0335464	ITGB5/PSMF1/HLA-A/PSMD4/HLA-C/PSME2/PSMD2/PSME3	8
GO:0006091	generation of precursor metabolites and energy	21/429	352/16672	0.000328034	0.0399099	0.0371176	SDHC/NDUFB5/ACADVL/CS/MDH2/STAT3/NDUFC2/VCP/NDUFV3/COX7B/NDUFV1/NFATC4/SLC25A23/OXA1L/ENO2/IDH3B/PFKM/GNAS/ETFA/ALDOC/NDUFS5	21
GO:0006734	NADH metabolic process	6/429	37/16672	0.000331246	0.0399099	0.0371176	MDH2/VCP/ENO2/IDH3B/PFKM/ALDOC	6
GO:0032984	macromolecular complex disassembly	17/429	257/16672	0.000372754	0.0435074	0.0404634	SMARCB1/KLC1/MRPL10/RIDA/MRPL55/GAK/NAPA/APEH/MRPL58/MRPL21/SMARCD3/MRPL52/MRPL9/HMGA1/GSN/MRPL2/MRPL33	17
GO:0070997	neuron death	18/429	282/16672	0.000389198	0.0436883	0.0406317	ILK/SIGMAR1/FBXO7/STAT3/DIABLO/NQO2/NQO1/SOD2/PTK2B/ATP13A2/NSMF/ATF4/HRAS/PPP5C/NRBP2/LGMN/MAP3K12/BID	18
GO:0048193	Golgi vesicle transport	19/429	307/16672	0.000397698	0.0436883	0.0406317	RAB1A/KLC1/KIF22/TRAPPC6A/NBAS/SCAMP3/DCTN1/CD59/GAK/NAPA/CSNK1D/VCP/USE1/STX4/ARF1/COPZ1/NRBP2/VTI1B/TRAPPC3	19
GO:1903052	positive regulation of proteolysis involved in cellular protein catabolic process	13/429	168/16672	0.000414742	0.0442589	0.0411624	DAB2/PSMF1/ANAPC5/ANAPC16/PSMD4/CSNK1D/VCP/PTK2B/PSME2/USP5/PSMD2/FZR1/PSME3	13
GO:0007346	regulation of mitotic cell cycle	25/429	465/16672	0.000445532	0.0451303	0.0419728	NSMCE2/PRMT5/PSMF1/APEX1/RANBP1/PIDD1/H2AFY/BTG3/ANAPC5/ANAPC16/FBXO7/PSMD4/BECN1/MAD1L1/SMARCD3/PSME2/HRAS/PSMD2/FZR1/BRD7/CNOT3/OBSL1/PSME3/CDK5RAP3/BID	25
GO:0051436	negative regulation of ubiquitin-protein ligase activity involved in mitotic cell cycle	8/429	71/16672	0.000463941	0.0451303	0.0419728	PSMF1/ANAPC5/ANAPC16/PSMD4/PSME2/PSMD2/FZR1/PSME3	8
GO:0038061	NIK/NF-kappaB signaling	10/429	109/16672	0.000505267	0.0451303	0.0419728	PSMF1/RELA/PSMD4/PPP4C/CHI3L1/PSME2/ACTN4/PSMD2/PSME3/TNFRSF10B	10
GO:2000060	positive regulation of protein ubiquitination involved in ubiquitin-dependent protein catabolic process	9/429	90/16672	0.000509248	0.0451303	0.0419728	PSMF1/ANAPC5/ANAPC16/PSMD4/PTK2B/PSME2/PSMD2/FZR1/PSME3	9
GO:0051439	regulation of ubiquitin-protein ligase activity involved in mitotic cell cycle	8/429	72/16672	0.000510413	0.0451303	0.0419728	PSMF1/ANAPC5/ANAPC16/PSMD4/PSME2/PSMD2/FZR1/PSME3	8
GO:0006520	cellular amino acid metabolic process	18/429	289/16672	0.000520743	0.0451303	0.0419728	ACY1/PSMF1/AARSD1/ADSSL1/PSMD4/DALRD3/NQO1/QARS/PSAT1/ATF4/MARS/ALDH7A1/PSME2/WARS/BCKDK/PSMD2/CARS/PSME3	18
GO:0072524	pyridine-containing compound metabolic process	11/429	130/16672	0.000538177	0.0451303	0.0419728	TP53I3/MDH2/STAT3/VCP/PSAT1/ENO2/IDH3B/PFKM/NAPRT/HAAO/ALDOC	11
GO:1901987	regulation of cell cycle phase transition	19/429	315/16672	0.000545431	0.0451303	0.0419728	NSMCE2/PSMF1/APEX1/PIDD1/H2AFY/ANAPC5/ANAPC16/FBXO7/PSMD4/MAD1L1/SMARCD3/PSME2/PSMD2/FZR1/BRD7/CNOT3/PSME3/CDK5RAP3/BID	19
GO:0002474	antigen processing and presentation of peptide antigen via MHC class I	9/429	91/16672	0.000552548	0.0451303	0.0419728	ITGB5/PSMF1/HLA-A/CANX/PSMD4/HLA-C/PSME2/PSMD2/PSME3	9
GO:0042177	negative regulation of protein catabolic process	9/429	91/16672	0.000552548	0.0451303	0.0419728	OS9/PSMF1/RELA/FHIT/BAG6/ATP13A2/RILP/PHB/CDK5RAP3	9
GO:1904667	negative regulation of ubiquitin protein ligase activity	8/429	73/16672	0.000560585	0.0451303	0.0419728	PSMF1/ANAPC5/ANAPC16/PSMD4/PSME2/PSMD2/FZR1/PSME3	8
GO:2001233	regulation of apoptotic signaling pathway	21/429	367/16672	0.000567905	0.0451303	0.0419728	NCK2/TMEM161A/PIDD1/NOL3/RELA/HNRNPK/LMNA/ITM2C/SOD2/YWHAE/TMBIM6/NFATC4/STX4/LGALS9/MFF/TPD52L1/GSN/FGFR1/PSME3/TNFRSF10B/BID	21
GO:0034599	cellular response to oxidative stress	15/429	220/16672	0.00059379	0.0462043	0.0429717	TMEM161A/APEX1/NOL3/PSAP/RELA/FBXO7/DIABLO/TPM1/NQO1/SOD2/ATP13A2/ATF4/MPV17/PPP5C/CCS	15
GO:0006414	translational elongation	11/429	132/16672	0.000612287	0.0466713	0.043406	AARSD1/RPS9/MRPL10/MRPL55/EEFSEC/MRPL58/MRPL21/MRPL52/MRPL9/MRPL2/MRPL33	11
GO:1901990	regulation of mitotic cell cycle phase transition	18/429	294/16672	0.000636755	0.0475656	0.0442377	NSMCE2/PSMF1/APEX1/PIDD1/ANAPC5/ANAPC16/FBXO7/PSMD4/MAD1L1/SMARCD3/PSME2/PSMD2/FZR1/BRD7/CNOT3/PSME3/CDK5RAP3/BID	18
GO:0043241	protein complex disassembly	16/429	246/16672	0.000660004	0.0483356	0.0449538	SMARCB1/MRPL10/RIDA/MRPL55/GAK/NAPA/APEH/MRPL58/MRPL21/SMARCD3/MRPL52/MRPL9/HMGA1/GSN/MRPL2/MRPL33	16
Table S5. Summary of GO terms for cellular components enriched in genes differentially spliced in RPE samples of all RP11 patients versus all WT controls
ID	Description	GeneRatio	BgRatio	pvalue	p.adjust	qvalue	geneID	Count
GO:0005924	cell-substrate adherens junction	27/445	391/17942	1.79572e-06	0.000492171	0.000421796	ILK/DAB2/ITGB5/KIF22/MPRIP/RPS9/FLOT2/CD151/HNRNPK/CD59/CIB2/PCBP2/ARPC2/GAK/ANXA6/LAMTOR3/YWHAE/PTK2B/RPS2/ADAM9/ARF1/CNN2/ACTN4/HMGA1/TSPAN4/FLII/GSN	27
GO:0030055	cell-substrate junction	27/445	395/17942	2.17775e-06	0.000492171	0.000421796	ILK/DAB2/ITGB5/KIF22/MPRIP/RPS9/FLOT2/CD151/HNRNPK/CD59/CIB2/PCBP2/ARPC2/GAK/ANXA6/LAMTOR3/YWHAE/PTK2B/RPS2/ADAM9/ARF1/CNN2/ACTN4/HMGA1/TSPAN4/FLII/GSN	27
GO:0005925	focal adhesion	26/445	388/17942	4.81861e-06	0.000726004	0.000622192	ILK/DAB2/ITGB5/KIF22/MPRIP/RPS9/FLOT2/CD151/HNRNPK/CD59/PCBP2/ARPC2/GAK/ANXA6/LAMTOR3/YWHAE/PTK2B/RPS2/ADAM9/ARF1/CNN2/ACTN4/HMGA1/TSPAN4/FLII/GSN	26
GO:0005743	mitochondrial inner membrane	29/445	474/17942	8.08676e-06	0.000816154	0.000699452	SDHC/NDUFB5/ACADVL/MTFP1/MRPL10/MDH2/STAT3/MRPL55/SPNS1/LETMD1/NDUFC2/NDUFV3/COX7B/NDUFV1/SLC25A23/OXA1L/MRPL58/MRPL21/TIMM17B/TIMM8B/PMPCA/PPOX/MPV17/MRPL52/MRPL9/PHB/MRPL2/MRPL33/NDUFS5	29
GO:0000315	organellar large ribosomal subunit	7/445	32/17942	1.08339e-05	0.000816154	0.000699452	MRPL10/MRPL55/MRPL58/MRPL21/MRPL52/MRPL2/MRPL33	7
GO:0005762	mitochondrial large ribosomal subunit	7/445	32/17942	1.08339e-05	0.000816154	0.000699452	MRPL10/MRPL55/MRPL58/MRPL21/MRPL52/MRPL2/MRPL33	7
GO:0005759	mitochondrial matrix	26/445	411/17942	1.33727e-05	0.000863497	0.000740025	MMAB/ETHE1/ACADVL/TXNRD2/CS/MRPL10/MDH2/HAGH/MRPL55/FLAD1/SOD2/QARS/MRPL58/MRPL21/PMPCA/IDH3B/FASTK/ALDH7A1/MRPL52/MRPL9/BCKDK/ACADM/ETFA/FDX1L/MRPL2/MRPL33	26
GO:0005681	spliceosomal complex	14/445	174/17942	0.000115082	0.00650211	0.00557237	SF1/U2AF1L4/HNRNPH3/HNRNPK/LSM2/LUC7L/RBM8A/DDX5/SNRNP70/PPIE/SNRPN/DDX39B/RALY/SART1	14
GO:0000313	organellar ribosome	8/445	73/17942	0.000440987	0.0199326	0.0170824	MRPL10/MRPL55/MRPL58/MRPL21/MRPL52/MRPL9/MRPL2/MRPL33	8
GO:0005761	mitochondrial ribosome	8/445	73/17942	0.000440987	0.0199326	0.0170824	MRPL10/MRPL55/MRPL58/MRPL21/MRPL52/MRPL9/MRPL2/MRPL33	8
GO:0015934	large ribosomal subunit	9/445	94/17942	0.000540661	0.0201638	0.0172805	MRPL10/RPL17/MRPL55/MRPL58/MRPL21/MRPL52/RPL41/MRPL2/MRPL33	9
GO:0005840	ribosome	15/445	226/17942	0.000541729	0.0201638	0.0172805	SF1/APEX1/RPS9/CANX/MRPL10/RPL17/MRPL55/MRPL58/RPS2/MRPL21/MRPL52/MRPL9/RPL41/MRPL2/MRPL33	15
GO:0005746	mitochondrial respiratory chain	8/445	76/17942	0.000579931	0.0201638	0.0172805	SDHC/NDUFB5/NDUFC2/NDUFV3/COX7B/NDUFV1/OXA1L/NDUFS5	8
GO:0044455	mitochondrial membrane part	13/445	182/17942	0.000632475	0.0204199	0.0175001	SDHC/RHOT2/NDUFB5/NDUFC2/NDUFV3/COX7B/NDUFV1/OXA1L/TIMM17B/PPOX/MFF/NDUFS5/BID	13
GO:0070469	respiratory chain	8/445	84/17942	0.00112916	0.0340254	0.0291601	SDHC/NDUFB5/NDUFC2/NDUFV3/COX7B/NDUFV1/OXA1L/NDUFS5	8
GO:0098803	respiratory chain complex	7/445	67/17942	0.00132827	0.0375236	0.0321581	SDHC/NDUFB5/NDUFC2/NDUFV3/COX7B/NDUFV1/NDUFS5	7
GO:0071013	catalytic step 2 spliceosome	8/445	88/17942	0.00152806	0.0386103	0.0330894	HNRNPK/LSM2/RBM8A/DDX5/PPIE/SNRPN/RALY/SART1	8
GO:0031301	integral component of organelle membrane	11/445	153/17942	0.00153758	0.0386103	0.0330894	RHOT2/SLC39A13/ST3GAL4/ATP13A2/OXA1L/TIMM17B/PPOX/SUN2/MFF/TVP23A/BID	11
GO:0032592	integral component of mitochondrial membrane	6/445	53/17942	0.00192769	0.0430943	0.0369322	RHOT2/OXA1L/TIMM17B/PPOX/MFF/BID	6
GO:0097525	spliceosomal snRNP complex	6/445	54/17942	0.0021241	0.0430943	0.0369322	LSM2/LUC7L/SNRNP70/SNRPN/DDX39B/SART1	6
GO:0098573	intrinsic component of mitochondrial membrane	6/445	54/17942	0.0021241	0.0430943	0.0369322	RHOT2/OXA1L/TIMM17B/PPOX/MFF/BID	6
GO:0031300	intrinsic component of organelle membrane	11/445	160/17942	0.00219285	0.0430943	0.0369322	RHOT2/SLC39A13/ST3GAL4/ATP13A2/OXA1L/TIMM17B/PPOX/SUN2/MFF/TVP23A/BID	11
GO:0044391	ribosomal subunit	11/445	160/17942	0.00219285	0.0430943	0.0369322	RPS9/MRPL10/RPL17/MRPL55/MRPL58/RPS2/MRPL21/MRPL52/RPL41/MRPL2/MRPL33	11

## Sheet: retinal organoids
Table S5. Summary of GO terms for biological processes of genes differentially spliced in retinal organoids samples (day 150) of all RP11 patients versus all WT controls
ID	Description	GeneRatio	BgRatio	pvalue	p.adjust	qvalue	geneID	Count
GO:0034453	microtubule anchoring	9/1542	17/16672	5.91719e-06	0.0211628	0.0208142	FOPNL/CLASP1/CEP57/DAG1/CEP57L1/PCM1/CLASP2/FGFR1OP/BICD1	9
GO:0000381	regulation of alternative mRNA splicing, via spliceosome	13/1542	36/16672	1.04222e-05	0.0211628	0.0208142	NSRP1/RBMX/DYRK1A/SRSF6/DDX5/CELF6/MBNL2/PTBP1/RBM25/FMR1/CELF3/RBM11/CELF4	13
GO:0000380	alternative mRNA splicing, via spliceosome	15/1542	47/16672	1.25546e-05	0.0211628	0.0208142	NSRP1/SLU7/RBMX/DYRK1A/PQBP1/SRSF6/DDX5/CELF6/MBNL2/PTBP1/RBM25/FMR1/CELF3/RBM11/CELF4	15
Table S5. Summary of GO terms for cellular components enriched in genes differentially spliced in retinal organoid samples (day 150) of all RP11 patients versus all WT controls
ID	Description	GeneRatio	BgRatio	pvalue	p.adjust	qvalue	geneID	Count
GO:0001725	stress fiber	16/1631	49/17942	3.71163e-06	0.000835543	0.000729173	TPM1/DAAM1/FERMT2/TPM3/FBLIM1/MICALL2/PTK2/PDLIM2/ILK/PXN/FLNB/FHL3/ACTN4/SORBS1/MYLK/ABLIM3	16
GO:0097517	contractile actin filament bundle	16/1631	49/17942	3.71163e-06	0.000835543	0.000729173	TPM1/DAAM1/FERMT2/TPM3/FBLIM1/MICALL2/PTK2/PDLIM2/ILK/PXN/FLNB/FHL3/ACTN4/SORBS1/MYLK/ABLIM3	16
GO:0005813	centrosome	74/1631	483/17942	5.40379e-06	0.000835543	0.000729173	NEK3/FTCD/ODF2/FOPNL/RPGR/AURKA/NDRG2/TBC1D31/DDX11/CCDC78/EFHC1/CEP170/EYA3/CEP295/CEP192/PDE4DIP/CDK5RAP2/POC1B/NUBP2/TTLL5/NDE1/CLASP1/IFT80/TTBK2/CEP89/CSNK1D/BICDL1/TSPYL2/NUBP1/ATF5/NUMA1/RAD51D/DYNC1I2/OBSL1/IFT88/AGBL2/CEP131/NEK9/CDK5RAP3/ZFYVE19/TTC19/CEP250/APEX1/TUBGCP4/CEP57/PPP1R12A/IFT27/NIT2/CCHCR1/CUL7/KIF13A/CEP44/ARHGEF10/KIAA0753/MARK4/HAUS2/ACTR1B/KIFC3/PIBF1/CEP57L1/CCDC92/P…	74
GO:0032432	actin filament bundle	17/1631	56/17942	5.71311e-06	0.000835543	0.000729173	TPM1/DAAM1/FERMT2/TPM3/FBLIM1/MICALL2/PTK2/PDLIM2/ILK/PXN/PLS1/FLNB/FHL3/ACTN4/SORBS1/MYLK/ABLIM3	17
GO:0044450	microtubule organizing center part	31/1631	149/17942	9.49789e-06	0.00111125	0.000969784	FTCD/ODF2/FOPNL/AURKA/CCDC78/CEP170/CEP295/CEP192/CDK5RAP2/POC1B/NUBP2/CLASP1/TTBK2/CEP89/NUBP1/IFT88/AGBL2/CEP131/CEP250/TUBGCP4/CCHCR1/KIAA0753/PIBF1/CCDC92/PCM1/TUBD1/TCP1/POC5/SIRT2/BRCA1/STIL	31
GO:0015629	actin cytoskeleton	69/1631	451/17942	1.16753e-05	0.00113835	0.000993428	MYOM1/AMPH/HFE/SRCIN1/TPM1/MYO6/CARMIL1/PDLIM5/DAAM1/BAIAP2L2/ZNF185/BIN1/DMTN/FERMT2/COBL/TPM3/BAIAP2/AHNAK/HAX1/FBLIM1/TNNT3/MICALL2/ZNF268/ORC4/PTK2/SMTN/GAS2L3/TNNT2/PDLIM2/APBB3/MYH7B/ARHGAP32/GDPD2/MAEA/ADD1/MYO15A/ILK/PKD2/PXN/PPP1R12A/APC2/PLS1/EPB41L2/FLNB/POU6F1/CASK/SEPT2/NF2/FHL3/ACTR1B/FSCN2/KLHL2/SH3PXD2B/RAPGEF3/LLGL2/TCERG1/GSN/PPP1R9A/ZNF74/MYO19/MYO9B/SPTB/DCTN1/ACTN4/MTSS1/SORB…	69
GO:0005938	cell cortex	42/1631	234/17942	1.43729e-05	0.00120116	0.00104825	HFE/SEPT6/MYO6/DMTN/FERMT2/COBL/AGTRAP/FBLIM1/CLASP1/PDZD4/PTK2/EXOC6B/DST/NSMF/PDLIM2/NUMA1/ARHGAP32/MAEA/EXOC3/PARD3/PKD2/PXN/PLS1/EPB41L2/FLNB/SEPT2/NF2/SPIRE1/TRPC4/CLASP2/PHLDB1/FGFR2/RAPGEF3/GIPC1/LLGL2/FGF1/GSN/PPP1R9A/MYO9B/SPTB/ACTN4/ANXA2	42
GO:0031252	cell leading edge	55/1631	345/17942	2.76996e-05	0.00202553	0.00176767	SH3YL1/AMPH/SRCIN1/TPM1/ARAP3/MYO6/CARMIL1/EPB41L3/FERMT2/COBL/BAIAP2/HAX1/ABI1/PACSIN2/ARHGEF2/PTK2/TIRAP/ARHGEF4/DST/GDPD2/ANK1/EPS8L2/FAT1/RUFY3/ILK/PKD2/EPS8L1/SGCE/INPPL1/PXN/APC2/HDAC6/APP/MACF1/NF2/DAG1/RASGRP2/KLHL2/CLASP2/DOCK8/RAPGEF3/SCYL3/PPP1R9A/STX3/DCTN1/ARHGAP44/FGD6/MTSS1/AMOTL1/GABRG2/ANXA2/APBB2/INPP5K/MYLK/ABLIM3	55
GO:0042641	actomyosin	16/1631	59/17942	5.07282e-05	0.00329733	0.00287756	TPM1/DAAM1/FERMT2/TPM3/FBLIM1/MICALL2/PTK2/PDLIM2/ILK/PXN/FLNB/FHL3/ACTN4/SORBS1/MYLK/ABLIM3	16
GO:0099568	cytoplasmic region	46/1631	283/17942	7.57691e-05	0.00443249	0.00386821	HFE/SEPT6/MYO6/DMTN/FERMT2/COBL/AGTRAP/FBLIM1/CLASP1/PDZD4/PTK2/EXOC6B/DST/AP3D1/GRIK2/PQBP1/NSMF/PDLIM2/NUMA1/ARHGAP32/MAEA/FMR1/EXOC3/PARD3/PKD2/PXN/PLS1/EPB41L2/FLNB/SEPT2/NF2/SPIRE1/TRPC4/CLASP2/PHLDB1/FGFR2/RAPGEF3/GIPC1/LLGL2/FGF1/GSN/PPP1R9A/MYO9B/SPTB/ACTN4/ANXA2	46
GO:0016607	nuclear speck	34/1631	197/17942	0.000198553	0.0105594	0.00921516	NSRP1/SLU7/U2AF1L4/CCNL1/PNISR/DYRK1A/SRSF5/ATXN2L/AKAP8L/SRRM1/MEF2C/SPOP/CBY1/TFIP11/SNRNP70/EAF2/MBD1/TARDBP/PQBP1/SRSF6/PRPF31/GATAD2A/RBM25/CXXC1/KMT2E/APEX1/NOC3L/NXF1/THOC1/CCNL2/RBM11/TENM1/LUC7L2/ATPAF2	34
GO:0005814	centriole	22/1631	108/17942	0.000246201	0.0120023	0.0104743	FTCD/ODF2/AURKA/CCDC78/CEP170/CEP295/CEP192/POC1B/NUBP2/TTBK2/CEP89/NUBP1/IFT88/AGBL2/CEP250/CCHCR1/CCDC92/PCM1/TUBD1/POC5/SIRT2/STIL	22
GO:0044448	cell cortex part	23/1631	119/17942	0.000401294	0.0180582	0.0157593	HFE/SEPT6/DMTN/CLASP1/EXOC6B/NSMF/PDLIM2/MAEA/EXOC3/PKD2/PLS1/EPB41L2/SEPT2/NF2/TRPC4/CLASP2/PHLDB1/RAPGEF3/LLGL2/GSN/PPP1R9A/SPTB/ACTN4	23
GO:0016604	nuclear body	50/1631	349/17942	0.000842797	0.0348711	0.0304318	UBE2I/NSRP1/SLU7/U2AF1L4/MKNK2/CCNL1/TRIM16/PNISR/RDM1/DYRK1A/SRSF5/ATXN2L/AKAP8L/USPL1/SRRM1/MEF2C/TGS1/SPOP/CBY1/TFIP11/CHEK2/SNRNP70/EAF2/MBD1/TARDBP/PQBP1/SRSF6/PRPF31/FAM118B/GATAD2A/RBM25/CXXC1/FMR1/KMT2E/RPAIN/APEX1/NOC3L/NSMCE2/NXF1/WDFY3/TOP3A/THOC1/ZNF496/CCNL2/RBM11/TENM1/TCF7L2/LUC7L2/MAX/ATPAF2	50
GO:0005874	microtubule	55/1631	394/17942	0.00089413	0.0348711	0.0304318	ODF2/GAS8/AURKA/TMEM214/DCXR/SYBU/CEP170/KIF16B/CDK5RAP2/EML6/TTLL5/NDE1/EML5/CLASP1/ARHGEF2/STAU2/DST/CSNK1D/GAS2L3/NUMA1/DYNC1I2/WHAMM/ARL6/DYNC2H1/MTA1/TBCE/CDK5RAP3/TUBGCP4/MAP2/CEP57/APC2/KIF13A/CAMSAP1/HDAC6/ARHGAP4/DCLK2/MACF1/HAUS2/ACTR1B/KIFC3/TTLL3/CEP57L1/GRAMD3/DNM1/TUBD1/CLASP2/TCP1/KIF12/TBL1XR1/TBL1X/DCTN1/TEKT1/SIRT2/BICD1/TPGS2	55
GO:0010494	cytoplasmic stress granule	10/1631	36/17942	0.00105097	0.038426	0.0335342	ATXN2L/ATXN2/CIRBP/PQBP1/TIAL1/PABPC4/PUM1/LSM14A/GRB7/OGFOD1	10
GO:0044304	main axon	13/1631	57/17942	0.00150606	0.0480753	0.0419551	SCN2A/EPB41L3/BIN1/ANK1/PARD3/APP/NFASC/ANK3/DAG1/NRCAM/DNM1/DLG2/SIRT2	13
GO:0030027	lamellipodium	28/1631	171/17942	0.00159879	0.0480753	0.0419551	SRCIN1/ARAP3/CARMIL1/FERMT2/HAX1/ABI1/PTK2/GDPD2/FAT1/RUFY3/ILK/PKD2/INPPL1/PXN/APC2/APP/NF2/DAG1/KLHL2/RAPGEF3/SCYL3/PPP1R9A/STX3/FGD6/AMOTL1/APBB2/MYLK/ABLIM3	28
GO:0005802	trans-Golgi network	30/1631	188/17942	0.00168762	0.0480753	0.0419551	AZIN2/OPTN/ATP8A1/AMPH/CLN3/VTI1A/NBEA/CLTA/GOLGA4/ATXN2/AP4M1/CBY1/COG4/MARCH1/SCAMP5/TJAP1/BECN1/ATG9A/ARAP1/KIF13A/APP/ARFIP1/TMEM79/RAB30/CLASP2/SMPD4/POSTN/BICD1/RAB7B/INPP5K	30
GO:0005913	cell-cell adherens junction	46/1631	327/17942	0.00193116	0.0480753	0.0419551	MYO6/LYN/PDLIM5/BAIAP2/AHNAK/ATXN2L/ABI1/CADM1/PACSIN2/COBLL1/DOCK9/CSNK1D/RACK1/GAPVD1/NOP56/ADD1/EPS8L2/UNC45A/EXOC3/CAST/EIF2A/BSG/EPS8L1/DHX29/NUMB/FLNB/LARP1/EPB41L1/EEF1D/LRRFIP1/ARFIP1/SEPT2/MACF1/KIFC3/CD200/DAG1/PCMT1/PPFIBP1/ARGLU1/UBAP2/GIPC1/TMPO/USP8/PLEKHA7/SORBS1/ANXA2	46
GO:0035869	ciliary transition zone	8/1631	27/17942	0.00210675	0.0480753	0.0419551	TTBK2/TMEM231/CEP131/C5orf42/SEPT2/TCTN1/PCM1/RPGRIP1L	8
GO:0030427	site of polarized growth	24/1631	142/17942	0.00216402	0.0480753	0.0419551	NDRG2/GDPD5/COBL/NRP1/ABI1/ADGRL1/MAP3K12/FLRT3/TRPM1/FMR1/RUFY3/PARD3/ARHGAP4/APP/ZFYVE27/CBARP/CCDC120/BOC/GPM6A/PPP1R9A/STX3/SIRT2/DOCK7/APBB2	24
GO:0030117	membrane coat	17/1631	88/17942	0.00219267	0.0480753	0.0419551	BAIAP2L2/CLTA/GGA1/COPZ2/SGIP1/AP4M1/AP3D1/TBC1D5/SEC31A/ARL6/AP1G2/VPS33B/AP5S1/SYNRG/DNM1/NCALD/VPS39	17
GO:0048475	coated membrane	17/1631	88/17942	0.00219267	0.0480753	0.0419551	BAIAP2L2/CLTA/GGA1/COPZ2/SGIP1/AP4M1/AP3D1/TBC1D5/SEC31A/ARL6/AP1G2/VPS33B/AP5S1/SYNRG/DNM1/NCALD/VPS39	17
GO:0033267	axon part	32/1631	208/17942	0.00221221	0.0480753	0.0419551	GRIN1/AURKA/SCN2A/SYT7/SEPT6/P2RX4/EPB41L3/BIN1/COBL/HCN3/TH/UNC13B/AP3D1/GRIK2/FLRT3/ANK1/FMR1/PARD3/ILK/APP/SLC9A6/NFASC/ANK3/DAG1/NRCAM/DNM1/BOC/GPM6A/DLG2/KCNK2/STX3/SIRT2	32
GO:0030424	axon	54/1631	401/17942	0.002228	0.0480753	0.0419551	NEK3/AZIN2/GRIN1/AURKA/ROBO3/SCN2A/SRCIN1/SYT7/SEPT6/ACADM/GDPD5/CPNE6/P2RX4/EPB41L3/BIN1/COBL/HCN3/TH/NRP1/MINK1/UNC13B/DST/AP3D1/ADGRL1/GRIK2/MAP3K12/FLRT3/ANK1/FMR1/RUFY3/PARD3/ILK/HDAC6/APP/LRP8/SLC9A6/ZFYVE27/KLHL24/NFASC/ANK3/DAG1/NRCAM/DNM1/TAC1/BOC/GPM6A/DLG2/NFIB/KCNK2/STX3/GABRG2/SIRT2/DOCK7/EPHA5	54
GO:0034399	nuclear periphery	21/1631	119/17942	0.00232405	0.0480753	0.0419551	PRKCD/ATXN7/ATXN1/LRIF1/DCAF7/AKAP8L/SRRM1/MBD1/NSMF/NUMA1/DNMT3A/MAEA/CXXC1/THOC1/NUP153/CASK/IPO4/SRPK1/TENM1/SORBS1/ATF7	21
GO:0005891	voltage-gated calcium channel complex	10/1631	40/17942	0.00250764	0.0480753	0.0419551	CATSPERG/CACNB3/CACNA1G/CACNA1C/CACNB2/CACNB1/CACNA2D3/CACNA1A/CACNA1H/CACNA2D4	10
GO:0005929	cilium	64/1631	495/17942	0.00253636	0.0480753	0.0419551	ODF2/PFKM/FOPNL/ALS2CR12/GAS8/RPGR/AURKA/IQCE/PDE6G/CATSPERG/EFHC1/TMEM218/DAAM1/CEP295/POC1B/NUBP2/TTLL5/MOK/IFT80/TTBK2/CEP89/ADCY6/TMEM231/ARL13B/NUBP1/ARL6/DYNC2H1/IFT88/C21orf2/AGBL2/CEP131/CEP250/PDE6B/PKD2/IFT27/SPAG4/SAG/ULK3/C5orf42/APP/FAM49B/MARK4/CASK/ATP2B4/SEPT2/TCTN1/TTLL3/HYDIN/IFT122/RPGRIP1/PCM1/CFAP70/ADCY3/RAB15/BBOF1/PTGS1/SPEF1/RPGRIP1L/TEKT1/RGS9/TBC1D7/TBC1D7-LOC100130357/…	64
GO:0044441	ciliary part	46/1631	332/17942	0.00261274	0.0480753	0.0419551	ODF2/PFKM/FOPNL/ALS2CR12/GAS8/RPGR/PDE6G/CATSPERG/EFHC1/DAAM1/POC1B/MOK/IFT80/TTBK2/CEP89/TMEM231/ARL13B/ARL6/DYNC2H1/IFT88/C21orf2/AGBL2/CEP131/PDE6B/PKD2/IFT27/ULK3/C5orf42/APP/MARK4/CASK/ATP2B4/SEPT2/TCTN1/TTLL3/HYDIN/IFT122/RPGRIP1/PCM1/BBOF1/SPEF1/RPGRIP1L/RGS9/TBC1D7/TBC1D7-LOC100130357/DRC1	46
GO:0030863	cortical cytoskeleton	16/1631	82/17942	0.00262437	0.0480753	0.0419551	HFE/DMTN/CLASP1/NSMF/PDLIM2/MAEA/PLS1/EPB41L2/NF2/TRPC4/RAPGEF3/LLGL2/GSN/PPP1R9A/SPTB/ACTN4	16
GO:0016363	nuclear matrix	18/1631	97/17942	0.00262976	0.0480753	0.0419551	PRKCD/ATXN7/ATXN1/LRIF1/DCAF7/AKAP8L/SRRM1/MBD1/NSMF/NUMA1/DNMT3A/MAEA/CXXC1/THOC1/CASK/SRPK1/TENM1/SORBS1	18
GO:0005637	nuclear inner membrane	12/1631	54/17942	0.00284884	0.0496928	0.0433666	TOR1AIP1/DPY19L2P2/IFI27/P2RX4/DPY19L3/P2RX6/SUN1/TMEM120A/UNC50/ATP11B/TMEM201/TMPO	12
GO:0030426	growth cone	23/1631	137/17942	0.00288813	0.0496928	0.0433666	NDRG2/GDPD5/COBL/NRP1/ABI1/ADGRL1/MAP3K12/FLRT3/FMR1/RUFY3/PARD3/ARHGAP4/APP/ZFYVE27/CBARP/CCDC120/BOC/GPM6A/PPP1R9A/STX3/SIRT2/DOCK7/APBB2	23
