# Supplementary material for: Disrupted alternative splicing for genes implicated in splicing and ciliogenesis causes PRPF31 retinitis pigmentosa
Source: Nat Commun. 2018 Oct 12;9:4234. doi: 10.1038/s41467-018-06448-y (PMC6185938; doi:10.1038/s41467-018-06448-y)
Supplement: Supplementary file 8 — Supplementary Data 6 [file 41467_2018_6448_MOESM8_ESM.xlsx]

## Sheet: CRISPR-Cas9 Sequences
gRNA, ssODN, Primers for CRISPR-CAS9
PRPF31-exon11-gRNA	GAGATCCAACCGTATGAGCTT
PRPF31-exon11-ssODN	GTCCTCCTCCCAGCCGACTCCCTGGCGCCGCCCACCCACCCGTCCCCAGGTACCGCAAGATGAAGGAGCGGCTGGGGCTGACGGAGATCCGGAAGCAGGCCAACCGTATGAGCTTCGGAGAGGTCAGACTCCCAGAGCGCCCTCCTCAACCCCACAGCCAGCCAGCCGCCACCGCCCTCTGCCTCCTGCCA
	Forward	Reverse
PRPF31-exon11-Mutation Specific Primer	CGCAAATTCGACAAGTGGCA	TCCGAAGCTCATACGGTTGGATC
PRPF31-exon11-WT Specific Primer	CGCAAATTCGACAAGTGGCA	GAAGCTCATACGGTTGGCCTGCTT
PRPF31-exon11-Mutation/WT Primer	CGCAAATTCGACAAGTGGCA	GCTTTGGGGCTGAACGGATG
sgRNA Off-target Sequences		PCR Primers for Off-target Region
CAGGCCAACCGTATGAGCTTCGG	Offtarget-1	CGCAAATTCGACAAGTGGCA	GCTTTGGGGCTGAACGGATG
AGAAACTACAGTATGAGCTTAGG	Offtarget-2	GGAGATTGTGCCTCAGTGCT	TCTTGAGCACTTCACCATTCTT
ACAACCAAAGGTATGAGCTTCAG	Offtarget-3	TGGGTCTTCTTTGTCCTGACT	GCATAGGCTGCTTGGCAAAT
CTATCCAACTGAATGAGCTTGGG	Offtarget-4	TGCTGGGAGGGTCTTACACT	TGGCCAGCTACATCCAAGAA
AGAGTCAGCCGTCTGAGCTTTGG	Offtarget-5	CACGGCCTGGGATAACATACT	GGCCATACTGCCTATCACACA
AGACCCTACTCTATGAGCTTAGG	Offtarget-6	AGTTATTGGGCCGAACCTGG	CAACAGCCAGTTACGGTTGC
ACATCAAAGGGTATGAGCTTTAG	Offtarget-7	GAAATGACCTGGGTGGAAGC	TACTCTGTGAACACATGAGCCAG
AGATCCATCTGTATGTGCTTGGG	Offtarget-8	CCTCCCACACCGCACA	TGCCTGTCAGTAGGAGAGAGG
AGCTACAACCAGATGAGCTTCAG	Offtarget-9	AGGTTGACAAACATGGCTTGG	AAGTCAAGCTGGTGCCTAAG
AGAACTAACAGTATGAGCTCCAG	Offtarget-10	AGTTCAGGCCAAGCAGATCA	AAATGCCTAGCCTGAGGTCTG
GGATCTAACAGTTTGAGCTTGAG	Offtarget-11	CCTGGGATTCAAACTCCACCT	ACTGCATGCCAGGCAATATG

## Sheet: List of antibodies
PRIMARY ANTIBODIES
Name	Dilution	Clone	Company/ Catalogue number
Anti-Recoverin	1 in 800	Rabbit polyclonal	Merck Millipore/ AB5585
Anti-NRL	1 in 800	Mouse monoclonal IgG1, F-2	Santa Cruz/ sc-374277
Anti-CRALBP	1 in 500	Mouse monoclonal, B2	Abcam/ ab15051
Anti-HuCD	1 in 500	Mouse monoclonal IgG2b, kappa	ThermoFisher/ A21271
Anti-PKCα	1 in 500	Mouse IgG2b, kappa [3]	BD Biosciences/ 610107
Anti-ARL13B	1 in 500-1000	Rabbit polyclonal, IgG	Proteintech/ 17711-1-AP
Anti-PRPF31	1 in 100-500	Goat polyclonal	Abnova/ PAB7154
Anti-SNRPB (Y12)	1 in 500	Mouse monoclonal IgG3, F-2	ThermoFisher/ MA5-13449
Anti-Bestrophin [E6-6]	1 in 300	Mouse monoclonal IgG1, kappa [E6-6]	Abcam/ ab2182
Anti-Sodium Potassium ATPase (Alexa Fluor® 488 conjugate)	1 in 50	Rabbit monoclonal [EP1845Y]	Abcam/ ab197713
Anti-NANOG (Alexa Fluor® 647 conjugate)	1 in 150	Rabbit monoclonal	Cell Signalling Technology/ 5448S
Anti-TRA-1-60 (FITC conjugate)	1 in 60	Mouse monoclonal	Merck Millipore/ FCMAB115F
Anti-SMA	1 in 100	Mouse IgG2a	Thermofisher/ A25538
Anti-TUJ1	1 in 500	Rabbit	Thermofisher/ A25538
Anti-AFP	1 in 500	Mouse IgG2a	Thermofisher/ A25538
Anti-PRP6	1 in 100	Rabbit polyclonal	Santa Cruz/ sc-48786
Anti-PRPF8	1 in 100	Mouse monoclonal IgG1, F-6	Santa Cruz/ sc-55534
Anti-PRPF8	1 in 100	Rabbit polyclonal	Santa Cruz/ sc-30207
Anti-acetylated alpha tubulin	1 in 1000	Mouse monoclonal IgG2b, 6-11B-1	Sigma Aldrich/ T6793
Anti-gamma tubulin	1 in 1000	Rabbit Polyclonal	Proteintech/ 15176-1-AP
Anti-polyglutamylated tubulin	1 in 1000	Mouse monoclonal IgG1, kappa [GT335]	Adipogen/ AG-20B-0020
Anti-IFT122	1 in 75	Mouse polyclonal	Abnova/ H00055764-A01
Anti-IFT88	1 in 200	Rabbit polyclonal	Proteintech/ 13967-1-AP
Anti-CC2D2A	1 in 200	Rabbit polyclonal	Proteintech/ 22293-1-AP
Anti-RPGRIP1L	1 in 500	Rabbit polyclonal	Proteintech/ 55160-1-AP
Anti-FLAG	1 in 1000	Mouse monoclonal IgG1, M2	Sigma Aldrich/ F3165
Anti-SSEA4 (Alexa Fluor®555 conjugate)	1 in 200	Mouse IgG1	BD Biosciences/560218
Anti-OCT4	1 in 200	Polyclonal Goat IgG	R&D/ AF1759
Anti-Pericentrin	1 in 500	Mouse Monoclonal IgG1	Abcam/ ab28144
Anti-MERTK	1 in 200	Rabbit	Bethyl/ A300-222A
Anti-ZO-1	1 in 100	Rabbit polyclonal	Life Technologies/ 61-7300
Anti-Collagen IV	1 in 200	Rabbit polyclonal	Abcam/ ab6586
Anti-SC35	1 in 300	Mouse IgG1	BD Pharmingen/ 556363
Anti-PRPF8	1 in 2500	Rabbit polyclonal	Homemade
Anti-Brr2	1 in 2000	Rabbit polyclonal	Homemade
Anti-SF3b155	1 in 2000	Rabbit polyclonal	Homemade
Anti-Snu114	1 in 5000	Rabbit polyclonal	Homemade
Anti-PRPF4	1 in 1000	Rabbit polyclonal	Homemade
Anti-SART1	1 in 1000	Rabbit polyclonal	Homemade
Anti-PRPF31 (against C-terminus)	1 in 1000	Rabbit polyclonal	Homemade
Anti-PRPF31	1 in 250	Goat polyclonal	Sigma/ SAB2500828
SECONDARY ANTIBODIES
Name	Dilution	Company/ Catalogue number
Goat anti-Mouse IgG (H+L) Highly Cross-Adsorbed Secondary Antibody, Alexa Fluor 488	1 in 2000	Life Technologies Ltd/ A11029
Goat anti-Mouse IgG (H+L) Highly Cross-Adsorbed Secondary Antibody, Alexa Fluor 568	1 in 2000	Life Technologies Ltd/ A11031
Goat anti-Rabbit IgG (H+L) Highly Cross-Adsorbed Secondary Antibody, Alexa Fluor 488	1 in 2000	Life Technologies Ltd/ A11034
Goat anti-Rabbit IgG (H+L) Cross-Adsorbed Secondary Antibody, Alexa Fluor 568	1 in 2000	Life Technologies Ltd/ A11011
Anti-Mouse-IgG-FITC	1 in 500	Jackson Immuno Research/ 715-095-151
Anti-Mouse-IgG-Cy3	1 in 500	Jackson Immuno Research/ 115-165-003
Anti-Rabbit-IgG-Cy3	1 in 500	Jackson Immuno Research/ 111-165-003
Anti-Goat-IgG-FITC	1 in 500	Jackson Immuno Research/ 705-096-147

## Sheet: Mutation Screening primers
Primers	Forward	Reverse	Size of products
522-27+IVS+1 to +10 exons 6,7	GTTCCCGAGCCTCCCCTATCTTCT	CGCTCCAGCTCCTCCTCCGACAG	320 bp
c.1115_1125 del11 exons 10,11	GTGGCGGTGAGGCAGCATTAGGTG	CTGGCTGGCTGTGGGGTTGAGGA	430 bp
GAPDH	TGCACCACCAACTGCTTAGC	GGCATGGACTGTGGTCATGAG

## Sheet: U1-U6 probes
Name	Oligo sequence
U1 probe (1-79)	CATCCGGAGTGCAATGGATAAGCCTCGCCCTGGGAAAACCACCTTCGTGATCATGGTATCTCCCCTGCCAGGTAAGTAT
U2 probe (8-87)	ATTGTCCTCGGATAGAGGACGTATCAGATATTAAACTGATAAGAACAGATACTACACTTGATCTTAGCCAAAAGGCCGAG
U4 probe (1-85)	CGGGGTATTGGGAAAAGTTTTCAATTAGCAATAATCGCGCCTCGGATAAACCTCATTGGCTACGATACTGCCACTGCGCAAAGCT
U5 probe (18-88)	TTGGGTTAAGACTCAGAGTTGTTCCTCTCCACGGAAATCTTTAGTAAAAGGCGAAAGATTTATGCGATCTG
U6 probe (32-99)	GGAACGCTTCACGAATTTGCGTGTCATCCTTGCGCAGGGGCCATGCTAATCTTCTCTGTATCGTTCCA

## Sheet: Sendai Clearance primers
	Forward	Reverse
SeV	GGATCACTAGGTGATATCGAGC	ACCAGACAAGAGTTTAAGAGATATGTATC
KOS	ATGCACCGCTACGACGTGAGCGC	ACCTTGACAATCCTGATGTGG
Klf4	TTCCTGCATGCCAGAGGAGCCC	AATGTATCGAAGGTGCTCAA
c-Myc	TAACTGACTAGCAGGCTTGTCG	TCCACATACAGTCCTGGATGATGATG

## Sheet: PRPF31-exon 11 WT, LM, SM
	Forward		Reverse
h-prpf_ex10F	TGGATGGACAGCGGAAGAAG	h-prpf_ex12R	CTCGTTTACCTGTGTCTGCC	PRODUCT SIZE:
				203 (WT)
				203-73 (mut_short)
				203-11 (mut_long)
